# Supplementary material for: Global Long Noncoding RNA and mRNA Expression Changes between Prenatal and Neonatal Lung Tissue in Pigs
Source: Genes (Basel). 2018 Sep 5;9(9):443. doi: 10.3390/genes9090443 (PMC6162397; doi:10.3390/genes9090443)
Supplement: Supplementary file 1 [file genes-09-00443-s001.zip]

Archive with 10 entries (10 files):
- Fig.S1.pdf
- Fig.S2.pdf
- Fig.S3.pdf
- Table S2 DE mRNAs and their expression in each sample.xlsx
- Table S1 Primer sequences of selected genes.xlsx
- Table S3 Funtional enrichment analysis of DE genes..xlsx
- Table S4 DE lncRNAs and their expression in each sample.xlsx
- Table S5 Functional enrichment analysis of DE genes in high correlation and nearby loci..xlsx
- Table S6 LncRNA classifications.xlsx
- Table S7 Loci informations of the lncRNA-mRNA pair.xlsx
