# Supplementary material for: Global Long Noncoding RNA and mRNA Expression Changes between Prenatal and Neonatal Lung Tissue in Pigs
Source: Genes (Basel). 2018 Sep 5;9(9):443. doi: 10.3390/genes9090443 (PMC6162397; doi:10.3390/genes9090443)
Supplement: Supplementary file 1 [file genes-09-00443-s001.zip › Table S2 DE mRNAs and their expression in each sample.xlsx]

## Sheet: Sheet1
Table S2 DE mRNAs and their expression in each sample
Ensemble Gene ID	Gene Name	log2(FoldChange)	q_value	Fetal1	Fetal2	Fetal3	Mean_Fetal	Neonatal1	Neonatal2	Neonatal3	Mean_Neonatal
ENSSSCG00000000002	GTSE1	2.91383	0.00065284	0.975321	0.873936	0.0293235	0.626194	5.02409	3.63022	5.87671	4.84367
ENSSSCG00000000018	KIAA0930	1.16244	0.00065284	21.9631	18.0153	17.6588	19.2124	33.7315	55.9437	43.2957	44.3236
ENSSSCG00000000025	PARVG	1.13417	0.00065284	3.47432	3.02083	6.91754	4.4709	6.80055	11.3054	15.1143	11.0734
ENSSSCG00000000028	EFCAB6	-0.787117	0.0270475	1.87774	2.57331	1.67627	2.04244	2.00615	0.614504	1.19376	1.27147
ENSSSCG00000000029	-	-1.84614	0.00065284	3.03516	3.10965	5.65664	3.93382	1.73652	0.860827	1.03918	1.21218
ENSSSCG00000000033	TSPO	0.746949	0.00550409	53.2644	40.4919	91.4087	61.7217	75.0966	134.563	154	121.22
ENSSSCG00000000034	TTLL12	0.68848	0.00780172	18.6223	13.5297	19.6833	17.2784	26.7034	32.0501	30.8491	29.8675
ENSSSCG00000000064	ACO2	0.696419	0.00615646	30.3967	23.0855	32.7021	28.7281	32.344	58.8431	56.9002	49.3624
ENSSSCG00000000066	L3MBTL2	0.946802	0.00065284	3.05437	2.69537	2.91355	2.88776	4.3959	7.13027	6.82508	6.11708
ENSSSCG00000000067	CHADL	1.37772	0.0216731	0.719099	2.23152	0.459944	1.13685	1.66254	3.46172	3.65202	2.92543
ENSSSCG00000000090	CBX7	-3.14992	0.00065284	5.9082	5.50943	15.111	8.84288	1.21856	0.145237	1.81085	1.05822
ENSSSCG00000000094	SUN2	-0.804893	0.00209249	33.695	27.202	23.1517	28.0162	18.5732	22.9474	13.7421	18.4209
ENSSSCG00000000105	KDELR3	1.00763	0.00209249	8.18098	7.82909	5.83933	7.28313	14.5949	17.4233	20.0109	17.343
ENSSSCG00000000119	EIF3L	-0.528327	0.0444257	129.389	119.371	148.289	132.35	81.9189	133.856	67.4724	94.4158
ENSSSCG00000000125	LGALS1	2.64873	0.00065284	95.9317	54.3746	85.6251	78.6438	402.904	665.645	603.91	557.486
ENSSSCG00000000130	CYTH4	1.52874	0.00065284	2.13553	1.40807	1.65442	1.73267	3.05696	6.58779	6.38423	5.34299
ENSSSCG00000000131	ELFN2	-2.48723	0.00780172	0.642556	1.16001	1.88534	1.2293	0.665887	0	0	0.221962
ENSSSCG00000000136	CSF2RB	1.20913	0.00065284	1.95253	2.90642	2.43276	2.43057	6.40503	6.85088	5.42265	6.22619
ENSSSCG00000000137	NCF4	1.88771	0.00065284	6.62616	4.13155	3.54193	4.76655	9.26137	25.6145	22.479	19.1183
ENSSSCG00000000142	FOXRED2	-0.873632	0.0437378	1.2028	1.35796	0.835188	1.13198	1.09013	0.454327	0.535246	0.693234
ENSSSCG00000000145	MYH9	0.632618	0.031892	70.532	66.2998	66.3872	67.7397	138.258	118.712	74.9673	110.646
ENSSSCG00000000146	MYH11	0.730425	0.00440926	27.5375	20.6231	25.4359	24.5322	55.2851	42.9356	29.7368	42.6525
ENSSSCG00000000150	APOL4	inf	0.00065284	0	0	0	0	0.561357	0.0809008	1.19042	0.610893
ENSSSCG00000000152	RBFOX2	0.669764	0.0335279	10.4111	6.75743	8.6492	8.60591	16.5167	13.7873	15.9099	15.4046
ENSSSCG00000000165	MTERF2	-1.83136	0.0240203	2.85221	2.04391	1.86522	2.25378	1.41818	0.203318	0.656701	0.7594
ENSSSCG00000000171	CKAP4	1.5238	0.00065284	8.84508	10.5412	9.41242	9.59957	29.5355	31.4215	33.0305	31.3292
ENSSSCG00000000176	CACNB3	0.956267	0.00117532	5.36643	4.79252	5.15621	5.10505	11.9801	11.3568	9.30617	10.881
ENSSSCG00000000179	CCDC65	-0.968489	0.0136539	5.08533	4.6407	3.9358	4.55394	3.37026	2.38704	2.23185	2.66305
ENSSSCG00000000180	FKBP11	1.50544	0.00550409	8.3214	6.8382	4.96451	6.70804	17.566	21.9793	23.3358	20.9604
ENSSSCG00000000190	TUBA1B	1.30096	0.00164421	265.179	211.206	185.496	220.627	436.965	488.15	944.774	623.296
ENSSSCG00000000194	TUBA1C	4.359	0.00065284	1.60214	0.918312	1.85101	1.45715	10.8745	87.5403	6.01639	34.8104
ENSSSCG00000000211	AQP5	0.554627	0.0316248	91.0489	77.9874	96.1292	88.3885	84.7723	129.832	210.462	141.689
ENSSSCG00000000217	RACGAP1	2.67281	0.00065284	0.871043	1.25674	1.88188	1.33655	8.66016	8.50988	13.3984	10.1895
ENSSSCG00000000253	KRT18	0.534377	0.0335279	42.8446	42.3332	33.6314	39.6031	52.5635	67.1912	72.8429	64.1992
ENSSSCG00000000254	TNS2	-1.0172	0.00117532	56.6005	73.382	70.6714	66.8846	49.4555	37.922	22.4186	36.5987
ENSSSCG00000000263	-	-1.16095	0.00065284	16.2134	18.3807	25.8842	20.1594	11.9246	13.3132	5.78295	10.3402
ENSSSCG00000000265	ESPL1	3.86988	0.00065284	0.355552	0.275954	0.168791	0.266766	4.26887	3.68716	4.55974	4.17192
ENSSSCG00000000282	CBX5	1.31414	0.0152073	3.70486	3.45065	2.60395	3.25315	11.9837	9.41581	5.52753	8.97568
ENSSSCG00000000289	NFE2	1.15385	0.0471536	1.44849	1.16195	0.786114	1.13218	2.11242	3.20324	3.21563	2.84376
ENSSSCG00000000290	COPZ1	0.53463	0.0421587	30.7133	25.9	25.6447	27.4193	34.4465	45.2438	68.6516	49.4473
ENSSSCG00000000292	ZNF385A	2.26135	0.0029018	0.367307	0.415336	0.401051	0.394565	1.88008	3.30248	1.25143	2.14466
ENSSSCG00000000293	ITGA5	0.959092	0.00065284	18.4231	16.1764	20.4376	18.3457	36.7811	41.2226	39.7491	39.2509
ENSSSCG00000000295	NCKAP1L	1.86493	0.00065284	4.13295	1.96154	1.70649	2.60033	4.85892	11.6344	13.6144	10.0359
ENSSSCG00000000359	BLOC1S1	0.776908	0.00479759	57.3967	48.7769	66.9529	57.7088	72.7718	141.881	95.7574	103.47
ENSSSCG00000000368	MMP19	1.48261	0.00065284	2.65151	1.95188	2.57692	2.39344	7.71364	8.30632	5.51516	7.17837
ENSSSCG00000000369	PYM1	0.789256	0.00810016	9.48472	6.53763	11.0755	9.03262	11.4951	22.3599	16.367	16.7407
ENSSSCG00000000373	CDK2	1.20839	0.00065284	15.8431	12.9477	15.4813	14.7574	28.2777	42.9453	44.1338	38.4523
ENSSSCG00000000396	STAT2	0.86144	0.00065284	14.2231	9.88294	14.2336	12.7799	15.0172	20.0225	42.4662	25.8353
ENSSSCG00000000399	TIMELESS	0.70823	0.0257582	1.54637	1.40202	1.75654	1.56831	3.04661	2.42929	3.22916	2.90169
ENSSSCG00000000405	ATP5B	0.564514	0.0244045	152.524	119.398	122.363	131.428	181.881	213.208	306.933	234.007
ENSSSCG00000000416	GPR182	0.959255	0.010498	7.18295	5.84509	8.82202	7.28335	16.0359	14.1551	15.4182	15.2031
ENSSSCG00000000419	RDH16	-2.70804	0.0102075	4.87794	4.27329	3.72057	4.2906	0.405403	0.301004	1.37541	0.693939
ENSSSCG00000000455	LRIG3	-0.573514	0.0305805	11.3937	10.8078	11.1039	11.1018	8.81553	7.20517	9.2712	8.43063
ENSSSCG00000000456	SLC16A7	-0.650772	0.0203859	8.43453	8.79794	5.97426	7.73558	6.34819	6.0409	6.97214	6.45374
ENSSSCG00000000466	XPOT	-0.649844	0.0139035	22.5795	26.8228	25.0195	24.8073	17.4387	16.3083	23.4902	19.0791
ENSSSCG00000000475	IRAK3	3.82521	0.00065284	10.0138	6.96494	22.9483	13.309	13.536	5.14277	571.238	196.639
ENSSSCG00000000478	GRIP1	1.33462	0.00405476	0.415583	0.738116	0.596063	0.583254	1.33742	1.73904	1.9607	1.67905
ENSSSCG00000000490	CPSF6	-0.788826	0.0116831	8.96533	9.83631	10.8153	9.87231	6.77384	5.51728	9.39592	7.22901
ENSSSCG00000000492	LYZ	2.1175	0.00065284	2.2456	2.19658	2.26695	2.23638	8.92519	14.7352	11.8492	11.8365
ENSSSCG00000000508	ZFC3H1	-1.14958	0.00117532	7.17659	9.89186	6.39597	7.82147	5.82296	2.73551	4.01796	4.19214
ENSSSCG00000000521	PHLDA1	0.72383	0.00550409	25.7572	25.7834	40.39	30.6435	53.0794	58.8204	56.2133	56.0377
ENSSSCG00000000522	NAP1L1	-0.646851	0.0102075	52.9536	49.3174	44.995	49.0887	30.6523	40.791	45.8177	39.087
ENSSSCG00000000544	PTHLH	1.52962	0.0335279	0.507087	0.559691	1.08264	0.716473	1.37742	2.71672	3.32335	2.4725
ENSSSCG00000000554	FGFR1OP2	-0.606491	0.0374902	6.46917	6.04736	6.20045	6.23899	4.73041	5.39873	4.82938	4.98617
ENSSSCG00000000555	ITPR2	-0.539095	0.0467243	6.75518	10.8308	5.91995	7.83531	8.3745	5.0047	5.05083	6.14334
ENSSSCG00000000571	ABCC9	-0.756492	0.0029018	34.0866	29.0477	26.5962	29.9102	19.6746	20.5881	22.2479	20.8369
ENSSSCG00000000573	KCNJ8	0.698818	0.00959918	21.9593	12.0752	19.1798	17.7381	25.6429	30.0563	41.746	32.4817
ENSSSCG00000000574	-	-1.14533	0.00117532	45.7764	30.9309	27.7002	34.8025	10.5043	25.4092	23.9969	19.9701
ENSSSCG00000000579	GOLT1B	0.631599	0.0355944	7.59118	5.96948	7.50632	7.02233	14.2245	11.9393	16.0446	14.0695
ENSSSCG00000000588	PLEKHA5	-0.886347	0.00164421	4.63082	4.49827	3.39061	4.17323	3.39721	1.907	2.59751	2.63391
ENSSSCG00000000601	PTPRO	2.35557	0.00117532	0.641774	0.122301	0.426131	0.396735	1.30186	3.3996	2.04475	2.24874
ENSSSCG00000000602	RERG	-0.941791	0.00065284	21.4259	15.5614	20.34	19.1091	8.8202	11.2625	17.5461	12.5429
ENSSSCG00000000604	ARHGDIB	1.77161	0.00065284	10.5732	6.95886	12.4352	9.98909	28.0144	49.0699	36.6694	37.9179
ENSSSCG00000000606	MGP	1.22252	0.00065284	570.216	375.812	732.336	559.455	1022.57	1445.08	1843.71	1437.12
ENSSSCG00000000614	GRIN2B	-1.61183	0.0175743	0.919937	0.831958	0.0445204	0.598805	0.430604	0.0663527	0.133765	0.210241
ENSSSCG00000000625	LRP6	-0.547116	0.0298693	10.5214	11.4667	8.59579	10.1946	9.32507	8.63799	6.69112	8.21806
ENSSSCG00000000634	STYK1	-0.990078	0.0411956	2.51113	1.0711	0.988115	1.52345	0.719406	0.966954	1.03623	0.90753
ENSSSCG00000000645	GABARAPL1	-1.63576	0.00065284	8.2812	8.15923	4.11343	6.85129	2.98127	0.719611	4.06109	2.58732
ENSSSCG00000000654	CLECL1	0.909859	0.0110999	6.92475	2.9186	7.70111	5.84815	9.4118	10.5659	21.0482	13.6753
ENSSSCG00000000659	-	1.47061	0.00065284	1.24548	0.429007	1.55266	1.07572	2.46581	3.71504	4.01385	3.39823
ENSSSCG00000000681	P3H3	0.804331	0.0029018	7.19417	6.48292	9.654	7.77703	14.2669	13.3452	17.6497	15.0873
ENSSSCG00000000683	CDCA3	3.30124	0.00065284	2.60445	0.662288	2.78326	2.01667	18.353	28.8622	20.4337	22.5496
ENSSSCG00000000684	USP5	0.840271	0.00065284	9.93839	8.51608	12.3616	10.272	18.0756	17.8581	23.5125	19.8154
ENSSSCG00000000690	-	0.560446	0.039005	23.2737	25.7612	27.5358	25.5236	40.8304	43.1351	37.5934	40.5196
ENSSSCG00000000707	SCNN1A	-0.774218	0.00209249	35.8123	28.4902	26.5464	30.283	12.3871	22.5538	20.9771	18.6393
ENSSSCG00000000708	TNFRSF1A	0.554437	0.0374902	19.6327	17.1145	19.4062	18.7178	27.389	30.3865	39.7779	32.5178
ENSSSCG00000000714	NTF3	-inf	0.0025104	0.848797	0.0520609	0.173127	0.357995	0	0	0	0
ENSSSCG00000000738	RHNO1	1.32495	0.00065284	4.05593	3.5905	4.20327	3.9499	10.907	10.8144	13.0754	11.5989
ENSSSCG00000000739	FOXM1	3.61174	0.00065284	0.236503	0.182049	0.15454	0.191031	2.60255	2.09934	2.87659	2.52616
ENSSSCG00000000741	NRIP2	-2.09213	0.0355944	1.28015	0.974334	3.02463	1.7597	0.564837	0.731107	0.277637	0.524527
ENSSSCG00000000743	FKBP4	0.579462	0.01991	38.0786	31.6409	30.9818	33.5671	43.5264	58.2745	64.9339	55.5783
ENSSSCG00000000745	-	2.11079	0.00329948	0.742202	0.471337	0.404593	0.539377	1.66311	3.16627	2.42289	2.41742
ENSSSCG00000000766	CECR2	-1.09594	0.0201362	0.820991	1.05992	2.30574	1.39555	0.954471	0.281876	0.911152	0.715833
ENSSSCG00000000769	BID	1.2261	0.00065284	10.5528	14.0179	8.57297	11.0479	22.4264	20.6959	42.4489	28.5237
ENSSSCG00000000774	USP18	1.76949	0.00065284	1.50761	1.13973	1.91136	1.51957	2.54185	3.66184	13.6616	6.62176
ENSSSCG00000000804	ANO6	-0.539418	0.036114	21.9262	22.2153	23.562	22.5678	16.0487	14.1539	26.1695	18.7907
ENSSSCG00000000843	TXNRD1	0.626985	0.0175743	11.3903	12.1115	11.7559	11.7526	19.3441	19.9695	25.694	21.6692
ENSSSCG00000000844	NFYB	-1.0274	0.00065284	9.16219	8.25055	11.4362	9.61631	4.87597	6.15522	6.3445	5.7919
ENSSSCG00000000846	HCFC2	-0.607839	0.0210586	7.64027	7.54664	7.27465	7.48719	5.89805	6.29551	6.06074	6.08477
ENSSSCG00000000849	HSP90B1	0.781015	0.0025104	129.852	92.4667	99.2053	107.175	163.546	237.66	266.099	222.435
ENSSSCG00000000864	CHPT1	-1.12699	0.00065284	31.9732	28.3925	27.6246	29.3301	16.6883	16.1322	13.8076	15.5427
ENSSSCG00000000874	GAS2L3	1.97253	0.00065284	0.596598	0.474138	1.50262	0.857785	3.98588	3.56331	3.58692	3.71204
ENSSSCG00000000884	APAF1	0.755771	0.0314444	1.32151	1.60054	0.942935	1.28833	2.70918	2.44248	3.05489	2.73552
ENSSSCG00000000887	TMPO	0.575656	0.0337095	12.8628	10.4438	11.8688	11.7251	15.4756	24.2212	19.3689	19.6886
ENSSSCG00000000895	SNRPF	0.918449	0.00615646	15.1667	11.5754	15.8858	14.2093	16.3872	37.9318	38.0196	30.7795
ENSSSCG00000000896	NTN4	-0.836708	0.00065284	18.8667	22.5022	18.0343	19.8011	12.3623	11.8348	17.7829	13.9933
ENSSSCG00000000902	NR2C1	-0.606963	0.0471536	5.65963	5.43295	6.87576	5.98945	4.13173	5.63544	4.22165	4.66294
ENSSSCG00000000907	PLXNC1	0.980327	0.0189801	3.1005	3.69705	4.01232	3.60329	9.099	6.7382	8.91789	8.2517
ENSSSCG00000000908	UBE2N	0.873443	0.00164421	28.8728	26.2663	21.5795	25.5729	44.9602	56.8423	82.1951	61.3325
ENSSSCG00000000914	BTG1	-0.909224	0.00065284	73.6983	45.6243	59.7215	59.6814	37.4271	32.1728	39.9886	36.5295
ENSSSCG00000000916	LUM	0.626703	0.0131448	20.8962	15.2792	20.2515	18.809	28.4949	41.7594	29.4905	33.2483
ENSSSCG00000000920	POC1B	-1.37998	0.0485051	1.95341	2.38776	2.94178	2.42765	1.64465	0.109147	1.5131	1.08897
ENSSSCG00000000922	KITLG	-1.19622	0.00065284	57.1631	65.4802	48.3256	56.9896	35.2685	27.3148	23.196	28.5931
ENSSSCG00000000926	CEP290	-0.749778	0.0110999	2.69599	3.11297	2.49817	2.76904	2.04737	2.11909	1.83764	2.00137
ENSSSCG00000000934	LRRIQ1	-0.654129	0.0392327	2.55389	2.47541	1.57152	2.20027	1.52497	1.85698	1.89396	1.75864
ENSSSCG00000000939	ACSS3	-1.0173	0.00065284	8.81928	6.19957	5.93068	6.98318	4.66715	2.20462	5.84467	4.23881
ENSSSCG00000000950	E2F7	2.07497	0.00065284	0.701934	0.459012	0.339678	0.500208	3.17504	2.31628	1.5074	2.33291
ENSSSCG00000000951	CSRP2	1.54764	0.00065284	13.1792	10.5633	11.3541	11.6989	34.1387	35.8818	45.6082	38.5429
ENSSSCG00000000952	ZDHHC17	-0.837581	0.0344643	4.50105	4.13229	3.27286	3.96873	4.1412	1.58682	1.88145	2.53649
ENSSSCG00000000961	MIOX	inf	0.00405476	0	0	0	0	0.572122	0.219275	0.0434527	0.278283
ENSSSCG00000000967	ODF3B	-0.962411	0.0178033	21.5602	17.9434	19.2109	19.5715	6.69984	11.1195	13.3665	10.3953
ENSSSCG00000000973	SELO	0.740235	0.00841416	13.241	10.9236	12.0488	12.0711	18.016	22.6832	24.0303	21.5765
ENSSSCG00000000974	TRABD	0.583812	0.030418	16.7856	12.124	18.6049	15.8382	18.3734	29.9052	27.9132	25.3973
ENSSSCG00000000980	ALG12	0.689995	0.024199	6.20865	4.83844	5.17705	5.40805	9.61149	9.39617	10.3587	9.78879
ENSSSCG00000000981	CRELD2	1.5336	0.00065284	11.7397	9.62258	13.7664	11.7096	27.9625	39.7735	44.1864	37.3075
ENSSSCG00000001006	TUBB2B	1.86463	0.0236397	0.202026	0.872597	0.268588	0.447737	1.08128	1.30803	2.78638	1.72523
ENSSSCG00000001008	BPHL	-0.906323	0.00405476	15.8672	15.2561	37.6271	22.9168	14.3532	13.4292	11.1126	12.965
ENSSSCG00000001009	RIPK1	0.512184	0.0449918	10.0117	10.7076	10.3675	10.3623	14.7145	14.9503	19.5236	16.3961
ENSSSCG00000001010	WRNIP1	0.551723	0.0357805	19.919	17.9032	18.567	18.7964	23.2237	30.4113	34.6287	29.4212
ENSSSCG00000001011	SERPINB1	0.860131	0.00515303	12.0073	6.72615	9.34807	9.36051	15.9743	21.8972	18.7424	18.8713
ENSSSCG00000001027	BMP6	1.70664	0.00065284	2.12421	1.23649	2.09441	1.81837	7.11536	6.69106	6.2986	6.70167
ENSSSCG00000001041	PAK1IP1	1.07039	0.0029018	4.41027	4.29611	2.81741	3.84126	8.71633	10.6206	8.57905	9.30533
ENSSSCG00000001042	MAK	-0.943965	0.00780172	5.47508	4.40838	7.10606	5.66317	3.17808	3.10736	3.7275	3.33765
ENSSSCG00000001045	ELOVL2	inf	0.00117532	0	0	0	0	0	1.75516	0	0.585053
ENSSSCG00000001054	GFOD1	1.31442	0.00117532	2.85869	2.81271	1.81985	2.49708	5.40182	8.21166	5.93655	6.51668
ENSSSCG00000001057	MCUR1	0.806118	0.0143996	2.83431	3.00618	1.63917	2.49322	6.45558	4.315	4.71787	5.16282
ENSSSCG00000001066	RBM24	1.82098	0.0332203	0.392093	0.322182	0.24298	0.319085	0.920873	1.7519	1.33777	1.33685
ENSSSCG00000001067	STMND1	-1.50363	0.00680376	3.48368	4.91121	2.66534	3.68674	1.44345	1.38449	1.50754	1.44516
ENSSSCG00000001073	TPMT	2.31792	0.00550409	0.550707	0.369941	0.188259	0.369636	2.07857	1.98929	2.96252	2.34346
ENSSSCG00000001078	MBOAT1	0.740925	0.00873204	10.7288	9.72436	8.23082	9.56133	17.0839	13.4859	25.38	18.6499
ENSSSCG00000001079	E2F3	1.17749	0.00748015	0.771744	1.26375	0.505839	0.847111	2.95201	1.56805	2.4272	2.31575
ENSSSCG00000001081	SOX4	0.94115	0.00065284	23.7461	21.7193	17.7875	21.0843	45.9599	42.6011	36.9054	41.8221
ENSSSCG00000001087	MRS2	-0.750512	0.010498	7.51017	6.17246	6.45679	6.71314	4.95443	4.70192	5.53972	5.06536
ENSSSCG00000001089	GPLD1	-0.674809	0.00873204	44.5408	32.6421	38.9832	38.722	31.121	24.6408	26.6003	27.454
ENSSSCG00000001100	CARMIL1	-0.581117	0.0216731	16.8789	17.3873	21.7796	18.6819	13.4222	12.8181	15.4946	13.9116
ENSSSCG00000001134	-	2.82882	0.00065284	232.723	193.902	435.446	287.357	971.885	2525.38	2311.61	1936.29
ENSSSCG00000001137	HIST1H1D	2.61009	0.00065284	144.269	138.114	182.222	154.868	657.012	944.945	1541.79	1047.92
ENSSSCG00000001177	HIST1H4B	3.27466	0.00065284	489.4	554.153	417.682	487.078	1189.38	12559.1	2723.72	5490.73
ENSSSCG00000001229	HLA-A	1.65413	0.00065284	72.1479	46.0456	74.7496	64.3144	158.249	233.729	305.814	232.597
ENSSSCG00000001231	HLA-A	-1.43484	0.00065284	205.289	147.626	182.366	178.427	14.2418	172.387	32.2419	72.9569
ENSSSCG00000001233	TRIM26	0.85441	0.00479759	4.81867	3.71879	3.45742	3.99829	5.18046	6.96609	11.7062	7.95092
ENSSSCG00000001239	ZNRD1	-inf	0.0025104	1.30658	0.213969	0.567847	0.696132	0	0	0	0
ENSSSCG00000001245	ZNRD1	2.36998	0.0376957	3.68739	1.67543	5.34929	3.5707	14.1762	30.3118	12.1927	18.8936
ENSSSCG00000001252	UBD	2.71179	0.00065284	2.57349	3.2704	1.75717	2.53369	6.17609	17.6982	37.3149	20.3964
ENSSSCG00000001346	ABCF1	0.742953	0.0025104	6.5435	4.45498	5.00369	5.33406	7.32693	11.4438	10.6715	9.81408
ENSSSCG00000001377	PPP1R18	1.40224	0.00065284	7.85746	7.42309	8.47632	7.91896	15.4997	26.6877	24.0546	22.0807
ENSSSCG00000001379	TUBB	1.82298	0.00065284	136.119	98.6222	142.384	125.708	406.472	463.966	594.047	488.162
ENSSSCG00000001392	TCF19	2.80441	0.00065284	1.30684	1.42488	3.41965	2.05046	15.3135	13.2729	19.2339	15.9401
ENSSSCG00000001394	MICB	1.20519	0.00065284	13.0619	10.9001	19.3482	14.4367	28.2772	38.5178	52.7393	39.8448
ENSSSCG00000001398	-	-1.05659	0.01991	8.54504	5.70052	15.4048	9.88345	7.78172	5.66986	1.77545	5.07568
ENSSSCG00000001404	TNF	1.22791	0.0481175	0.800646	0.29505	1.58591	0.893869	1.69624	2.42536	2.76636	2.29599
ENSSSCG00000001408	AIF1	1.36076	0.00065284	40.083	22.4808	24.764	29.1093	50.9979	87.9211	139.189	92.7027
ENSSSCG00000001422	C2	1.825	0.00615646	3.71911	1.2862	2.62728	2.5442	4.33923	10.0876	16.2638	10.2302
ENSSSCG00000001427	C4B	-0.872904	0.00117532	11.0123	6.88183	7.37267	8.42227	3.95109	5.21885	6.1019	5.09061
ENSSSCG00000001429	-	0.638324	0.0413917	3.36776	3.57968	0.687946	2.54513	3.53649	5.18005	3.55688	4.09114
ENSSSCG00000001453	HLA-DRA	0.679565	0.0122771	127.721	76.2955	102.734	102.25	82.7824	168.853	299.224	183.62
ENSSSCG00000001455	HLA-DRB1	4.85847	0.00065284	1.27972	0.891701	0.789791	0.987071	29.5189	12.0916	58.2338	33.2814
ENSSSCG00000001457	HLA-DQB1	0.614149	0.0196986	59.3271	32.9304	45.1731	45.8102	56.5283	66.5839	109.039	77.3837
ENSSSCG00000001472	HLA-DOA	2.26382	0.00329948	1.36177	0.530784	0.415389	0.769314	2.09615	5.38934	4.26386	3.91645
ENSSSCG00000001475	SLC39A7	0.648381	0.031892	13.7448	10.9283	9.84718	11.5068	20.4264	20.035	16.0127	18.8247
ENSSSCG00000001486	LRRC1	-1.03465	0.00117532	18.0664	16.8286	22.8746	19.2565	6.81209	13.8671	12.425	11.0347
ENSSSCG00000001488	GCLC	-0.720506	0.00748015	16.7449	12.9508	11.1014	13.599	7.99852	10.0543	11.6062	9.88634
ENSSSCG00000001493	PRIM2	1.1927	0.00164421	3.11073	2.8069	1.8287	2.58211	5.7359	5.8151	9.42624	6.99241
ENSSSCG00000001494	BAG2	2.08104	0.0388159	0.560037	0.494198	1.23179	0.762008	3.57306	1.30032	5.85087	3.57475
ENSSSCG00000001504	WDR46	0.589886	0.0468777	10.9229	5.52905	6.18811	7.54669	10.2983	13.1782	13.0234	12.1666
ENSSSCG00000001510	KIFC1	3.20954	0.00065284	0.631501	1.3768	0.360872	0.789724	8.76768	7.12319	6.82486	7.57191
ENSSSCG00000001516	BAK1	0.940697	0.00117532	5.62928	4.43227	5.27111	5.11089	8.07035	10.5132	14.4367	11.0067
ENSSSCG00000001518	ITPR3	-0.743802	0.0428777	9.77815	9.61124	8.39443	9.26127	6.3491	6.12216	5.05868	5.84331
ENSSSCG00000001538	DEF6	0.717981	0.0417692	2.49093	1.75203	2.11195	2.1183	2.72606	4.02651	4.35014	3.7009
ENSSSCG00000001546	FANCE	-0.83265	0.039005	4.38685	5.90243	7.32004	5.86977	3.28266	3.53743	4.9143	3.91146
ENSSSCG00000001549	FKBP5	-1.67857	0.00065284	28.7761	11.245	11.0819	17.0343	8.09082	5.97312	4.08263	6.04886
ENSSSCG00000001563	STK38	-0.594159	0.0320467	8.97713	8.08521	8.40524	8.48919	6.02223	6.83128	6.73818	6.53056
ENSSSCG00000001571	MTCH1	-0.532675	0.0397829	64.7488	47.4801	54.5948	55.6079	42.8554	44.1891	36.5029	41.1825
ENSSSCG00000001572	FGD2	1.36414	0.00065284	2.75622	2.17117	2.4909	2.47276	4.83601	7.57924	8.47566	6.96364
ENSSSCG00000001595	DAAM2	1.61463	0.00065284	5.22598	5.07701	6.45282	5.58527	21.0594	17.2092	16.3014	18.19
ENSSSCG00000001620	MDFI	0.747868	0.01991	3.49181	2.8655	10.7486	5.70197	13.6845	9.80286	9.51839	11.0019
ENSSSCG00000001641	UBR2	-0.76454	0.00780172	5.40343	5.74348	5.38224	5.50972	4.6271	3.09135	3.73961	3.81935
ENSSSCG00000001646	GLTSCR1L	-0.824354	0.010498	2.63142	2.70792	3.09505	2.81146	2.86736	1.47362	0.965296	1.76876
ENSSSCG00000001651	CNPY3	0.797634	0.00065284	22.4045	18.0099	32.9051	24.4398	33.693	59.4992	55.5308	49.5743
ENSSSCG00000001661	SRF	1.04421	0.00065284	5.61697	5.3304	5.20169	5.38302	10.7726	13.5033	12.2731	12.183
ENSSSCG00000001679	XPO5	0.88992	0.00329948	5.16097	5.43368	4.2752	4.95662	9.97791	10.616	12.5458	11.0466
ENSSSCG00000001691	-	-1.98902	0.0025104	7.59913	5.37529	11.2958	8.09007	1.01936	2.37408	3.33021	2.24122
ENSSSCG00000001703	NFKBIE	1.28716	0.00065284	4.80826	4.59935	5.31329	4.90697	7.99554	18.1526	12.53	12.8927
ENSSSCG00000001723	PLA2G7	1.3221	0.00065284	3.32435	1.58268	1.43004	2.11236	5.15393	6.21464	8.6386	6.66906
ENSSSCG00000001725	ADGRF5	-0.844949	0.00065284	31.7569	28.1988	27.6538	29.2032	23.9662	13.8603	16.4741	18.1002
ENSSSCG00000001731	CENPQ	-0.953897	0.00932029	2.95554	3.03688	3.43752	3.14331	1.63827	2.03649	2.28016	1.98497
ENSSSCG00000001745	PKHD1	-1.34806	0.0218952	2.65061	3.2235	3.40369	3.0926	0.655374	2.24565	1.29946	1.40016
ENSSSCG00000001746	PKHD1	-1.66455	0.00065284	6.23767	10.4554	11.4927	9.39526	3.83479	3.88921	2.32492	3.34964
ENSSSCG00000001767	-	0.849146	0.00585219	9.31685	8.56178	12.9382	10.2723	24.5488	17.6405	14.9384	19.0426
ENSSSCG00000001778	BCL2A1	1.10489	0.0362735	2.4055	1.9124	2.08944	2.13578	4.57515	3.51147	10.0294	6.03867
ENSSSCG00000001793	ADAMTSL3	-1.04098	0.00065284	5.43699	6.22763	7.81095	6.49186	2.76702	4.57593	3.24766	3.5302
ENSSSCG00000001794	-	-1.61807	0.00117532	22.9275	18.535	17.7783	19.7469	9.51136	6.58448	5.62856	7.24147
ENSSSCG00000001804	HOMER2	0.838014	0.0324675	1.63953	2.07476	2.53551	2.08327	2.84938	5.51225	3.90042	4.08735
ENSSSCG00000001805	WHAMM	-0.806766	0.0264073	2.47118	3.09448	3.70936	3.09167	2.39244	2.13998	1.07903	1.87048
ENSSSCG00000001816	BLM	1.47464	0.0410528	1.36763	0.471154	0.110767	0.64985	1.48258	2.92673	3.28285	2.56405
ENSSSCG00000001817	FURIN	0.696419	0.00650787	26.0809	23.213	25.3243	24.8727	43.0066	44.1927	38.7983	41.9992
ENSSSCG00000001818	FES	0.858548	0.00065284	21.4503	20.1563	22.0428	21.2165	32.2579	48.3804	44.8857	41.8413
ENSSSCG00000001826	CFAP100	-1.44744	0.00065284	5.15477	6.90638	6.40265	6.1546	2.31682	2.10254	2.98569	2.46835
ENSSSCG00000001837	FANCI	1.00193	0.0154602	1.33871	0.630098	1.06786	1.01222	2.75422	1.88	2.36059	2.3316
ENSSSCG00000001852	IDH2	0.790856	0.00065284	75.2165	53.3127	72.5234	67.0175	93.235	120.383	151.304	121.641
ENSSSCG00000001858	CIB1	0.547576	0.0386778	108.115	74.4803	62.4363	81.6772	87.0803	153.824	146.056	128.987
ENSSSCG00000001865	SCAPER	-0.756437	0.0102075	5.62614	4.71769	4.47234	4.93872	2.47661	4.09979	4.04454	3.54031
ENSSSCG00000001866	RCN2	-0.836769	0.00405476	15.106	15.7244	18.1715	16.334	9.35639	9.70224	13.8304	10.963
ENSSSCG00000001868	TSPAN3	-0.80958	0.00065284	65.8234	65.664	70.878	67.4551	47.164	40.8767	52.8705	46.9704
ENSSSCG00000001884	COMMD4	0.90493	0.00680376	11.9497	9.77842	8.38691	10.0383	16.3459	24.5762	20.6531	20.5251
ENSSSCG00000001900	CSK	0.802822	0.00329948	8.27287	9.29246	6.94544	8.17026	14.8266	15.9958	15.5986	15.4737
ENSSSCG00000001906	CYP1A1	-1.51952	0.00065284	11.8795	9.35555	7.7724	9.66915	1.09157	5.40214	4.64404	3.71258
ENSSSCG00000001912	PML	1.00132	0.00990274	1.16121	1.83562	1.52837	1.5084	4.28672	1.62081	4.02675	3.31143
ENSSSCG00000001914	LOXL1	1.16607	0.00065284	19.6087	13.5796	27.5686	20.2523	44.5462	46.6007	54.3334	48.4934
ENSSSCG00000001917	CD276	1.05534	0.00164421	5.84095	5.93946	8.88767	6.88936	17.587	15.1509	14.2536	15.6638
ENSSSCG00000001963	EGLN3	-2.87734	0.00065284	13.0082	8.73829	9.12625	10.2909	1.35377	1.72304	2.00555	1.69412
ENSSSCG00000001977	STXBP6	0.822328	0.00585219	23.7338	16.8007	17.2543	19.2629	33.7774	37.2755	47.5859	39.5463
ENSSSCG00000001986	NFATC4	0.620856	0.0316248	5.35212	5.26389	6.26993	5.62865	7.45836	11.3133	9.70677	9.49281
ENSSSCG00000002002	IRF9	0.855686	0.00405476	16.7412	11.1371	19.5229	15.8004	22.0303	22.5964	47.9655	30.8641
ENSSSCG00000002004	PSME2	0.946392	0.00065284	32.7774	22.2481	31.0238	28.6831	31.3244	59.2536	92.1483	60.9088
ENSSSCG00000002009	PCK2	1.89947	0.00065284	2.34016	1.70331	2.15731	2.06693	6.40253	9.05652	9.79626	8.41844
ENSSSCG00000002015	AP1G2	0.741196	0.0399432	6.58413	5.49302	5.2868	5.78798	6.67023	11.8035	13.0778	10.5172
ENSSSCG00000002017	-	inf	0.00065284	0	0	0	0	0.371409	0.275099	0.413625	0.353378
ENSSSCG00000002025	SLC22A17	0.673024	0.0168742	10.0717	5.88226	8.8776	8.27719	11.664	16.6335	15.5312	14.6096
ENSSSCG00000002039	MMP14	0.636334	0.0154602	69.8614	47.1692	62.0804	59.7037	83.7511	109.734	109.479	100.988
ENSSSCG00000002041	SLC7A7	-0.967855	0.0445716	7.96067	4.88462	5.14923	5.99817	3.6351	3.76838	3.28321	3.56223
ENSSSCG00000002235	LPCAT4	-0.852807	0.0159802	5.77449	4.29312	4.53438	4.86733	2.89201	3.88849	2.62315	3.13455
ENSSSCG00000002265	FAM174B	-1.01115	0.00329948	7.68485	7.60301	8.90512	8.06433	4.62852	4.4574	4.33118	4.47237
ENSSSCG00000002266	RP11-437B10.1	-0.692663	0.00615646	19.1642	17.4537	19.0287	18.5489	13.0758	12.6227	13.9578	13.2188
ENSSSCG00000002269	MTHFD1	0.753198	0.0025104	7.9632	6.74796	7.421	7.37739	12.6726	15.3881	14.2077	14.0895
ENSSSCG00000002276	PLEKHG3	0.701341	0.00440926	6.92292	5.19984	6.60478	6.24251	9.28233	11.3029	12.1912	10.9255
ENSSSCG00000002277	SPTB	1.0548	0.0203859	0.25043	0.202009	0.190564	0.214334	0.680247	0.32922	0.412427	0.473965
ENSSSCG00000002299	RAD51B	-2.00422	0.0302324	3.47096	3.76059	2.51979	3.25045	1.5742	0.202172	1.0525	0.942957
ENSSSCG00000002306	GALNT16	1.08088	0.00873204	0.947927	0.601074	1.39974	0.982914	1.87185	3.10102	1.96697	2.31328
ENSSSCG00000002311	SUSD6	-0.691117	0.00585219	17.9666	17.1511	18.6633	17.927	14.7394	13.4233	9.82859	12.6638
ENSSSCG00000002341	PAPLN	-1.64881	0.0029018	3.74603	4.065	4.10992	3.97365	1.64749	1.18364	1.21963	1.35025
ENSSSCG00000002345	ELMSAN1	-0.673747	0.00680376	13.8423	11.3716	9.25592	11.4899	8.14536	9.28045	7.15457	8.19346
ENSSSCG00000002374	DLST	0.639174	0.0180766	9.47559	9.19748	7.3079	8.66032	16.5633	15.781	13.8223	15.3889
ENSSSCG00000002378	MLH3	-0.723856	0.0215283	3.49274	4.64786	3.79842	3.97967	3.65807	2.0693	2.96179	2.89639
ENSSSCG00000002383	FOS	2.26119	0.00065284	10.1637	7.58749	17.5752	11.7755	73.6131	49.249	62.1816	61.6812
ENSSSCG00000002385	TGFB3	1.04474	0.00065284	7.9068	4.57623	7.97679	6.81994	10.252	16.5072	19.8001	15.5198
ENSSSCG00000002389	VASH1	1.44424	0.00065284	4.64415	3.68139	3.90129	4.07561	10.0156	15.7504	10.7535	12.1732
ENSSSCG00000002392	IRF2BPL	0.68879	0.0110999	8.81079	8.53623	13.5075	10.2848	16.6891	17.273	21.7993	18.5871
ENSSSCG00000002395	TMED8	1.0193	0.0248117	4.32712	4.75074	3.13308	4.07031	6.44812	12.9789	8.60486	9.34396
ENSSSCG00000002426	ZC3H14	-0.600755	0.0255693	12.4311	13.5109	10.8545	12.2655	8.39096	9.1422	10.7218	9.41832
ENSSSCG00000002427	EML5	-2.13587	0.00065284	0.977658	0.971969	0.620973	0.856867	0.270366	0.247939	0.204761	0.241022
ENSSSCG00000002443	TC2N	-0.752713	0.0128727	6.77235	6.31468	5.1637	6.08358	5.01945	3.70488	5.27519	4.66651
ENSSSCG00000002444	FBLN5	0.552035	0.0421587	15.0946	12.593	18.5763	15.4213	31.8666	18.9754	19.8317	23.5579
ENSSSCG00000002451	RIN3	0.620377	0.0210586	5.06062	4.95326	6.4346	5.48283	9.62234	9.39068	7.92462	8.97921
ENSSSCG00000002452	LGMN	1.04476	0.00065284	37.6326	18.1233	25.5309	27.0956	54.5286	68.8084	65.9925	63.1098
ENSSSCG00000002455	GOLGA5	-0.547208	0.0380925	14.7515	12.4625	14.8858	14.0333	10.2467	11.7929	11.2373	11.0923
ENSSSCG00000002470	DDX24	-0.647792	0.013401	11.7061	10.3896	9.83445	10.6434	5.76657	7.92227	9.41035	7.69973
ENSSSCG00000002471	IFI27	1.02219	0.00065284	43.04	30.7764	49.6505	41.1556	38.3256	52.8312	213.784	101.647
ENSSSCG00000002495	SYNE3	-0.614344	0.043412	6.11577	5.8776	5.03999	5.67779	4.48649	4.4104	2.99175	3.96288
ENSSSCG00000002499	-	inf	0.00065284	0	0	0	0	1.98225	1.41769	1.637	1.67898
ENSSSCG00000002502	ATG2B	-1.00894	0.00065284	4.01578	5.62428	4.16182	4.60063	2.87179	2.2265	3.07471	2.72433
ENSSSCG00000002504	AK7	-0.589907	0.0310248	14.6004	11.5631	7.37992	11.1811	7.89436	7.97162	10.8035	8.88983
ENSSSCG00000002506	VRK1	1.46761	0.0218952	0.529145	1.58071	1.2895	1.13312	3.46294	4.14279	2.79652	3.46742
ENSSSCG00000002511	HHIPL1	1.1884	0.00117532	2.1963	1.67272	2.02408	1.96437	5.42208	3.80478	5.21399	4.81362
ENSSSCG00000002516	WARS	0.80372	0.0029018	14.771	10.8315	10.3712	11.9912	16.0499	25.4992	25.9738	22.5076
ENSSSCG00000002520	SLC25A29	-0.811608	0.00515303	14.2181	12.8211	10.7723	12.6038	5.07083	9.89312	8.98785	7.98393
ENSSSCG00000002532	ZNF839	-0.650008	0.0328397	5.66937	6.24048	8.49826	6.8027	5.51286	5.32552	4.19698	5.01179
ENSSSCG00000002535	-	0.578381	0.0280955	129.565	116.655	94.8706	113.697	248.803	170.165	151.744	190.237
ENSSSCG00000002536	-	-inf	0.00065284	1.0801	1.1113	2.41254	1.53465	0	0	0	0
ENSSSCG00000002546	XRCC3	1.78426	0.0157249	0.958115	1.97697	0.084623	1.00657	2.01332	5.027	4.27873	3.77302
ENSSSCG00000002550	C14orf2	0.846207	0.00065284	337.802	354.774	640.306	444.294	601.622	986.948	1127.31	905.293
ENSSSCG00000002620	EFHC1	-0.783925	0.00117532	21.3897	17.5209	14.6651	17.8586	11.6816	9.55729	14.4284	11.8891
ENSSSCG00000002651	CDT1	2.92548	0.00065284	1.50689	1.48494	2.9909	1.99424	12.8401	17.9091	18.29	16.3464
ENSSSCG00000002663	GINS2	2.20932	0.00065284	5.32955	3.44237	6.88232	5.21808	19.4056	27.3654	34.2238	26.9983
ENSSSCG00000002668	FAM92B	-0.664701	0.0448475	11.6184	10.6528	7.75757	10.0096	4.60673	7.43521	9.64315	7.22836
ENSSSCG00000002669	CRISPLD2	-1.89646	0.00065284	54.5213	26.0456	28.8553	36.4741	11.1967	11.445	10.5742	11.072
ENSSSCG00000002671	ATP2C2	-0.639666	0.024199	8.33399	7.80863	11.0446	9.06241	8.51523	5.21643	5.30564	6.34577
ENSSSCG00000002688	PLCG2	0.951709	0.00873204	1.97709	0.906626	1.13491	1.33954	2.45929	3.26743	2.47686	2.73453
ENSSSCG00000002690	-	-0.973853	0.0025104	3.09822	4.44232	3.42133	3.65396	2.6302	1.79424	1.83731	2.08725
ENSSSCG00000002694	CLEC3A	inf	0.00065284	0	0	0	0	0.543429	0	1.8565	0.799976
ENSSSCG00000002707	GABARAPL2	-0.836548	0.00164421	37.4017	33.5667	48.2224	39.7303	18.5729	24.7149	36.8295	26.7058
ENSSSCG00000002709	CHST6	1.34693	0.0411956	0.508027	1.75353	4.70626	2.32261	8.40829	2.65624	7.6767	6.24708
ENSSSCG00000002712	LDHD	-0.745367	0.01991	12.0643	12.2826	14.7533	13.0334	9.05743	6.24138	10.1219	8.47357
ENSSSCG00000002734	MARVELD3	-1.92037	0.00065284	4.23853	4.89324	7.60878	5.58018	2.27096	1.20609	1.39857	1.62521
ENSSSCG00000002742	ATXN1L	-1.3098	0.00164421	4.78529	4.21809	3.0586	4.02066	2.2939	1.48381	1.59577	1.79116
ENSSSCG00000002749	HPR	-0.689445	0.0196986	490.863	301.944	361.63	384.812	222.318	277.186	261.559	253.688
ENSSSCG00000002755	NFAT5	-0.76059	0.0143996	8.03784	11.4926	12.9346	10.8217	10.743	6.8108	4.76545	7.43975
ENSSSCG00000002756	CYB5B	0.686457	0.0194362	14.1238	14.0752	20.309	16.1693	19.3598	30.2421	40.8454	30.1491
ENSSSCG00000002764	SMPD3	1.63549	0.0406581	0.0118256	0.6548	0.200456	0.289027	0.763467	1.15853	1.0494	0.990466
ENSSSCG00000002768	CENPT	2.62354	0.00065284	0.81508	0.845865	1.07892	0.913288	5.23636	6.62539	6.1263	5.99602
ENSSSCG00000002776	ATP6V0D1	0.767666	0.00209249	9.67023	7.90134	10.7364	9.43599	16.3724	15.3348	19.908	17.2051
ENSSSCG00000002779	LRRC36	-0.926095	0.0274078	2.62302	2.7905	3.20256	2.87203	1.45318	1.29028	2.69666	1.81337
ENSSSCG00000002787	E2F4	0.786299	0.0210586	5.17173	4.80489	4.74415	4.90692	6.48661	12.0554	9.33027	9.29076
ENSSSCG00000002802	GINS3	1.21847	0.00117532	3.0867	1.87803	2.53742	2.50072	5.93682	5.4532	8.57587	6.6553
ENSSSCG00000002806	MMP15	0.734925	0.00329948	36.0974	34.7378	39.9756	36.9369	56.8483	66.1266	77.6776	66.8842
ENSSSCG00000002812	KIFC3	0.776728	0.00405476	9.86052	8.25838	9.47415	9.19768	12.236	22.1245	16.51	16.9568
ENSSSCG00000002814	ADGRG3	3.71382	0.00164421	0.384336	0.292756	0.0959234	0.257672	1.70217	3.48125	5.04785	3.41042
ENSSSCG00000002815	ADGRG1	0.790375	0.0166584	5.21618	3.71397	1.55607	3.49541	3.87667	7.98105	6.83097	6.22956
ENSSSCG00000002827	SLC6A2	-1.03515	0.0403283	4.03071	3.92927	1.82651	3.26216	1.83409	1.70879	1.67157	1.73815
ENSSSCG00000002838	ZNF423	0.904644	0.00065284	3.50794	2.81076	6.68937	4.33602	8.73746	8.49399	8.28542	8.50562
ENSSSCG00000002841	N4BP1	-0.872012	0.00065284	13.648	14.7714	14.4232	14.2809	9.00009	9.0654	9.48274	9.18274
ENSSSCG00000002849	SHCBP1	3.81091	0.0136539	0.499291	0.592088	0	0.363793	6.06075	8.57616	4.82969	6.48887
ENSSSCG00000002863	LRP3	0.632362	0.0189801	11.6217	9.07981	13.7778	11.4931	13.8137	20.994	23.0606	19.2894
ENSSSCG00000002872	KIAA0355	-0.746607	0.00209249	17.4619	16.3784	17.5717	17.1373	10.9107	12.9445	10.5198	11.4583
ENSSSCG00000002877	ZNF181	-0.991107	0.00405476	4.8893	4.44736	3.67436	4.33701	2.05105	3.30916	2.75868	2.7063
ENSSSCG00000002882	KRTDAP	-1.96911	0.00065284	16.9841	13.4622	26.15	18.8654	4.7653	5.57172	6.06753	5.46818
ENSSSCG00000002896	U2AF1L4	0.863773	0.031263	8.35921	7.03645	3.25424	6.21663	8.57113	15.1441	19.0127	14.2426
ENSSSCG00000002907	COX6B1	0.835104	0.00405476	54.1139	35.8972	66.085	52.032	69.8411	99.0591	137.909	102.27
ENSSSCG00000002917	NFKBID	-0.726672	0.024199	4.70586	4.53588	9.36967	6.2038	3.10803	3.53183	5.47157	4.03714
ENSSSCG00000002919	TYROBP	1.62014	0.00065284	79.4198	50.9251	82.0829	70.8093	121.561	284.661	291.809	232.677
ENSSSCG00000002923	WDR62	0.919557	0.00615646	1.14363	1.28284	1.1352	1.18722	2.82985	2.81044	1.51222	2.38417
ENSSSCG00000002932	ZNF567	-1.37096	0.00065284	5.8918	6.74532	4.27492	5.63735	2.29246	3.65725	1.57959	2.50977
ENSSSCG00000002935	-	-1.37084	0.00065284	4.29503	5.0899	4.13169	4.50554	2.46427	1.57683	2.34543	2.12884
ENSSSCG00000002952	YIF1B	0.940196	0.033392	9.87801	5.67692	11.6307	9.06188	13.805	24.0985	22.9609	20.2881
ENSSSCG00000002965	ACTN4	0.656104	0.00959918	53.526	46.7394	50.5178	50.2611	90.7795	88.5779	67.2539	82.2038
ENSSSCG00000002981	CUZD1	-2.82545	0.00065284	0.192689	8.23307	1.84091	3.42222	0.329349	1.28985	0.0348827	0.551361
ENSSSCG00000002988	ZNF546	-1.78647	0.0447027	1.15861	1.35913	1.7404	1.41938	0.821103	0.174356	0.29368	0.429713
ENSSSCG00000002998	SNRPA	1.36212	0.00065284	6.58162	7.8387	10.1388	8.18637	19.7395	22.5083	24.3118	22.1865
ENSSSCG00000003006	CYP2B6	-0.888194	0.0359782	2.98178	4.004	2.00042	2.9954	2.03555	1.76932	1.48543	1.76343
ENSSSCG00000003030	CIC	-0.844963	0.0316248	1.59004	1.31552	1.16238	1.35598	0.711803	0.717279	0.898172	0.775751
ENSSSCG00000003047	PSG4	1.13618	0.00329948	6.90139	4.65464	7.05957	6.2052	15.0133	13.3848	15.7617	14.7199
ENSSSCG00000003051	CD177	2.66395	0.00329948	2.0024	0.907929	0.101111	1.00381	9.21621	3.67449	7.62269	6.8378
ENSSSCG00000003055	XRCC1	-0.774377	0.010498	5.60308	5.51156	9.86546	6.99337	3.08178	4.18002	6.06082	4.44087
ENSSSCG00000003065	PLAUR	1.37671	0.00065284	7.08597	3.44041	7.19583	5.9074	12.7319	17.0929	18.7899	16.2049
ENSSSCG00000003079	PVR	1.98954	0.00065284	2.33809	1.9125	1.33587	1.86215	6.8995	9.4874	7.87107	8.08599
ENSSSCG00000003083	CBLC	1.70889	0.0201362	0.35172	0.634214	1.28619	0.757375	1.23442	2.39401	4.56164	2.73002
ENSSSCG00000003095	NOVA2	-0.768059	0.0290988	1.99953	3.73746	4.96904	3.56868	3.71831	2.07927	1.5617	2.45309
ENSSSCG00000003098	PPP5C	1.0186	0.00065284	14.6897	12.1	16.5188	14.4362	25.433	33.6591	31.3777	30.1566
ENSSSCG00000003101	HIF3A	-3.10781	0.00065284	2.60573	4.38263	6.21663	4.40166	0.596596	0.645073	0.522812	0.58816
ENSSSCG00000003106	AP2S1	0.780585	0.00065284	65.1466	48.4442	65.4768	59.6892	99.9624	94.6323	133.866	109.487
ENSSSCG00000003109	TMEM160	1.00064	0.00117532	19.2793	14.7628	14.4329	16.1583	27.9395	44.2514	38.404	36.865
ENSSSCG00000003111	SAE1	0.742027	0.00479759	10.6152	9.56532	15.4122	11.8642	20.7177	18.3617	27.6794	22.2529
ENSSSCG00000003113	C5AR2	-2.82662	0.0386778	1.37469	1.52909	4.90014	2.60131	0	0.217014	1.30686	0.507958
ENSSSCG00000003115	MEIS3	1.37516	0.00117532	2.27048	0.856212	1.50798	1.54489	3.95423	4.91034	4.03842	4.301
ENSSSCG00000003121	KPTN	0.930411	0.00117532	5.04539	4.54288	4.87408	4.82078	8.1092	13.8644	7.93099	9.9682
ENSSSCG00000003128	LIG1	1.1439	0.00065284	6.20699	4.33152	6.2748	5.60444	11.895	15.7634	11.8759	13.1781
ENSSSCG00000003134	GRWD1	0.860586	0.00209249	7.99866	5.95127	5.01386	6.32126	7.83804	13.4622	15.7078	12.336
ENSSSCG00000003155	PPP1R15A	0.650421	0.0113792	16.6037	12.0149	10.2928	12.9705	20.023	22.4148	23.6456	22.0278
ENSSSCG00000003158	DHDH	0.79416	0.00680376	16.4357	12.5863	13.9192	14.3137	20.4987	28.2764	35.6566	28.1439
ENSSSCG00000003189	PRMT1	0.609054	0.0154602	65.4302	51.3455	59.4554	58.7437	80.6362	97.1368	93.6829	90.4853
ENSSSCG00000003193	TBC1D17	-0.847224	0.00117532	16.8503	13.9183	17.4559	16.0748	7.22393	11.6474	11.1604	10.0106
ENSSSCG00000003199	AP2A1	0.881788	0.00065284	16.2883	14.5144	19.137	16.6466	27.3675	32.8879	36.0773	32.1109
ENSSSCG00000003200	NUP62	1.08959	0.00065284	5.18115	5.19992	6.2725	5.55119	8.1737	14.1502	15.5903	12.6381
ENSSSCG00000003216	POLD1	2.25022	0.00065284	2.4742	2.66117	2.92711	2.68749	12.7068	12.1285	15.1837	13.3397
ENSSSCG00000003217	JOSD2	0.643408	0.0238401	35.5973	26.8391	25.2169	29.2178	38.3911	48.6279	58.6659	48.5616
ENSSSCG00000003218	MYBPC2	-1.84963	0.00065284	1.42114	1.77902	1.88107	1.69374	0.312195	0.801615	0.354171	0.489327
ENSSSCG00000003226	SIGLEC6	1.73342	0.0168742	8.83096	8.31525	10.004	9.05007	11.6213	29.0373	36.6069	25.7552
ENSSSCG00000003227	IGLON5	-inf	0.00065284	0.140585	0	1.45581	0.532132	0	0	0	0
ENSSSCG00000003229	ETFB	0.663724	0.0182703	33.693	18.8914	25.8551	26.1465	35.7464	56.3121	34.5387	42.1991
ENSSSCG00000003236	AC018755.18	0.907136	0.0302324	3.53722	1.48251	2.66611	2.56195	4.90879	6.08614	4.69404	5.22966
ENSSSCG00000003240	-	-1.26632	0.00810016	2.70118	2.08423	2.45008	2.41183	1.19485	0.612508	2.06178	1.28971
ENSSSCG00000003241	ZNF614	-1.13774	0.0352082	3.03838	2.58622	1.5011	2.37523	2.12651	0.0956751	2.22854	1.48358
ENSSSCG00000003244	-	-0.76904	0.0194362	3.52222	3.65591	3.15817	3.44543	2.14635	2.26864	2.78984	2.40161
ENSSSCG00000003253	MYADM	0.949652	0.00065284	12.2473	12.9313	12.4887	12.5558	29.371	21.1963	30.4983	27.0219
ENSSSCG00000003256	PRKCG	-1.61483	0.0175743	1.29075	0.937951	1.10532	1.11134	0.743408	0.243044	0.169047	0.385166
ENSSSCG00000003261	NDUFA3	0.892907	0.0146464	106.81	43.0752	61.4808	70.4553	92.2301	158.29	160.531	137.017
ENSSSCG00000003275	LAIR2	1.82517	0.0300678	0.83372	0.299888	0.0936488	0.409086	1.6351	1.99858	0.859777	1.49782
ENSSSCG00000003288	HSPBP1	1.11824	0.00065284	4.58597	3.9029	4.79589	4.42825	8.11117	10.91	13.1875	10.7362
ENSSSCG00000003326	PEG3	-0.735366	0.0164472	3.9055	2.59534	3.76221	3.42102	3.15722	1.77517	1.71038	2.21426
ENSSSCG00000003329	ACAP3	0.65323	0.0230024	3.96538	3.94404	3.50288	3.8041	7.49116	6.0659	6.26372	6.60693
ENSSSCG00000003339	CPSF3L	0.664553	0.0119786	9.38473	6.39467	7.8846	7.888	9.9236	14.0588	15.8762	13.2862
ENSSSCG00000003340	CPTP	-0.93713	0.0458488	9.01584	11.0065	24.1458	14.7227	6.14855	11.0053	8.24644	8.46676
ENSSSCG00000003341	TAS1R3	-1.18418	0.0276171	0.943266	0.942656	1.9992	1.29504	0.971913	0.610414	0.404444	0.662257
ENSSSCG00000003343	ATAD3B	0.901053	0.00714474	5.8021	2.62937	2.33623	3.58923	5.31915	7.22778	8.60876	7.0519
ENSSSCG00000003351	MMP23B	0.662523	0.0264073	18.3587	10.8933	10.4997	13.2506	18.7792	21.3102	24.3647	21.4847
ENSSSCG00000003368	RNF207	-3.28639	0.00405476	2.1317	2.319	5.65109	3.36726	0.227751	0.825689	0.113468	0.388969
ENSSSCG00000003377	ACOT7	2.12264	0.00065284	2.59744	1.30341	4.05971	2.65352	9.48471	15.0588	11.3906	11.978
ENSSSCG00000003395	PIK3CD	0.880673	0.00585219	1.91213	1.93914	1.90989	1.92039	3.62628	4.01616	3.79591	3.81278
ENSSSCG00000003402	PGD	0.824766	0.00209249	17.8	12.3468	15.5039	15.2169	28.2241	31.1224	27.1944	28.847
ENSSSCG00000003403	APITD1	1.24175	0.00164421	6.22869	2.7816	4.24879	4.41969	8.94469	10.6307	16.9419	12.1724
ENSSSCG00000003420	FBXO6	1.15746	0.00065284	3.58549	2.44404	3.55184	3.19379	6.77448	8.59659	8.26572	7.87893
ENSSSCG00000003428	MTHFR	-0.685817	0.0113792	5.75179	5.83247	6.49707	6.02711	3.85222	3.95617	4.69686	4.16842
ENSSSCG00000003429	CLCN6	-0.905468	0.0128727	1.46192	1.56603	2.2774	1.76845	1.10351	1.11736	0.899925	1.04026
ENSSSCG00000003458	EFHD2	0.79812	0.00065284	19.8164	14.6341	17.035	17.1618	26.5563	34.8361	35.1742	32.1889
ENSSSCG00000003468	PLEKHM2	0.662895	0.00515303	18.2878	17.3641	18.0714	17.9078	29.0546	31.4222	31.3789	30.6186
ENSSSCG00000003471	EPHA2	0.535574	0.0421587	8.24177	6.50795	9.73308	8.16093	11.3248	15.0202	11.877	12.7407
ENSSSCG00000003475	SZRD1	0.796195	0.0324675	30.3057	21.045	24.9577	25.4361	27.5482	74.3705	46.7839	49.5675
ENSSSCG00000003479	MFAP2	1.48108	0.00065284	4.07157	4.59863	8.15931	5.60984	15.2102	16.3779	15.2934	15.6272
ENSSSCG00000003483	PADI4	1.53741	0.0410528	0.392325	0.358196	0.5574	0.435974	0.75167	1.36773	2.04453	1.38798
ENSSSCG00000003485	RCC2	0.810126	0.00164421	16.5372	14.9535	17.0596	16.1834	29.791	29.8884	34.6988	31.4594
ENSSSCG00000003490	MRTO4	0.662117	0.0448475	8.56403	5.8178	4.80085	6.39423	8.90577	13.838	11.3165	11.3534
ENSSSCG00000003491	AKR7L	0.799692	0.00209249	18.7558	14.7652	22.4806	18.6672	32.6608	32.1168	43.5151	36.0976
ENSSSCG00000003524	C1QA	0.543434	0.0424916	299.493	154.261	223.34	225.698	210.263	358.587	475.051	347.967
ENSSSCG00000003525	C1QC	0.652854	0.0194362	301.658	134.841	194.683	210.394	201.532	418.001	454.794	358.109
ENSSSCG00000003527	EPHB2	1.14015	0.00065284	1.94978	1.14846	1.59668	1.56497	3.84783	3.27051	3.95301	3.69045
ENSSSCG00000003543	NIPAL3	-0.914419	0.00117532	15.2599	13.3166	16.2641	14.9469	10.2999	8.45521	7.53462	8.76324
ENSSSCG00000003555	-	1.54562	0.00065284	455.849	387.466	439.101	427.472	898.556	1609.29	1386.41	1298.09
ENSSSCG00000003558	RPS6KA1	0.626785	0.0317702	8.03518	7.20587	8.29588	7.84564	10.7897	16.4556	11.8012	13.0155
ENSSSCG00000003562	SFN	2.22274	0.0294589	0.187724	0.496746	0.188393	0.290954	1.29477	1.62366	1.23252	1.38365
ENSSSCG00000003569	SLC9A1	-0.654511	0.0460189	3.23615	3.43448	4.08367	3.58477	3.66777	2.87077	0.724378	2.42097
ENSSSCG00000003578	FGR	1.32133	0.00209249	15.5559	8.13521	8.69517	10.7954	19.9411	28.322	40.3162	29.5264
ENSSSCG00000003582	SMPDL3B	2.48511	0.00065284	0.654993	0.579798	0.887446	0.707412	2.25991	6.6498	4.39763	4.43578
ENSSSCG00000003583	RPA2	1.04111	0.00065284	7.33377	6.15947	7.6557	7.04965	14.0461	18.9772	19.4183	17.4805
ENSSSCG00000003584	THEMIS2	1.15613	0.00065284	3.87871	4.0646	4.13194	4.02508	4.82217	11.2152	12.7296	9.58899
ENSSSCG00000003587	TMEM200B	-1.21853	0.0166584	18.4147	9.93486	5.44736	11.2656	4.29464	4.903	6.11468	5.10411
ENSSSCG00000003590	PTPRU	-1.33971	0.00065284	4.69499	3.62992	3.73783	4.02091	1.7309	1.53905	1.72113	1.66369
ENSSSCG00000003591	-	-0.523416	0.0479827	17.4583	18.1169	19.7173	18.4308	15.7824	14.4332	14.8043	15.0066
ENSSSCG00000003592	SDC3	0.872531	0.00065284	15.3698	11.7	13.3157	13.4618	26.6127	27.0053	25.4841	26.3674
ENSSSCG00000003595	SERINC2	0.674563	0.0294589	19.8239	17.2406	25.1752	20.7466	19.0483	36.2891	49.7709	35.0361
ENSSSCG00000003600	TINAGL1	0.878594	0.00902649	42.6304	21.1744	24.4516	29.4188	40.7998	71.0798	66.1478	59.3425
ENSSSCG00000003603	COL16A1	1.22187	0.00065284	9.55073	7.40464	9.37292	8.7761	20.7318	24.9933	22.5593	22.7615
ENSSSCG00000003604	ADGRB2	2.69158	0.00873204	0.177764	0.139183	0.065864	0.127604	0.943177	0.382404	1.35849	0.89469
ENSSSCG00000003612	EIF3I	0.758318	0.00440926	25.7528	21.071	22.0779	22.9672	37.6596	47.1203	45.141	43.307
ENSSSCG00000003620	TRIM62	1.21324	0.00065284	2.81286	2.50273	2.21749	2.51103	6.12337	7.23361	5.85682	6.4046
ENSSSCG00000003628	CLSPN	1.91442	0.00065284	0.454167	0.245163	0.230363	0.309898	1.02408	1.79954	1.25698	1.3602
ENSSSCG00000003629	AGO4	-1.06302	0.00065284	13.2247	14.2055	11.9803	13.1368	8.58093	6.40967	7.54725	7.51262
ENSSSCG00000003633	TEKT2	-0.933507	0.0029018	14.7938	9.64799	8.07655	10.8394	5.33323	7.47792	6.11826	6.3098
ENSSSCG00000003637	MAP7D1	0.650464	0.0122771	8.13007	6.48969	6.40967	7.00981	9.90405	13.9686	12.6498	12.1741
ENSSSCG00000003638	TRAPPC3	1.55279	0.00065284	3.7522	1.62111	2.87473	2.74935	13.2569	5.33386	7.11673	8.56916
ENSSSCG00000003649	RP5-864K19.6	-0.767962	0.0292902	8.56487	8.27342	8.29671	8.37833	4.89553	5.85349	7.84112	6.19671
ENSSSCG00000003651	RHBDL2	1.30391	0.0116831	0.931735	0.994484	0.722411	0.882877	1.35839	2.67079	4.55702	2.86207
ENSSSCG00000003669	MFSD2A	inf	0.00065284	0	0	0	0	0.126899	0.859894	0.0412452	0.342679
ENSSSCG00000003670	RLF	-0.744162	0.00650787	5.34506	5.55699	4.64135	5.18113	3.99156	3.57423	3.47232	3.67937
ENSSSCG00000003672	CAP1	0.896368	0.00615646	3.24665	4.19568	3.84948	3.76394	12.1937	8.97105	2.0837	7.74948
ENSSSCG00000003682	ANKRD12	-0.743507	0.00209249	11.5344	13.2619	11.9817	12.2593	8.75166	8.98348	7.8321	8.52241
ENSSSCG00000003686	ARHGAP28	-0.860244	0.00550409	3.234	2.83533	2.88759	2.98564	1.89713	1.54462	2.89955	2.11377
ENSSSCG00000003687	EPB41L3	0.730023	0.0447027	2.60689	1.49399	2.51567	2.20552	3.26615	4.66022	4.3452	4.09052
ENSSSCG00000003691	MYL12B	0.70843	0.0113792	27.0748	17.0872	22.506	22.2227	26.8403	36.4751	56.9375	40.0843
ENSSSCG00000003694	EMILIN2	1.363	0.00065284	4.27443	4.27609	2.9451	3.83187	10.7023	9.64364	12.5886	10.9782
ENSSSCG00000003697	NDC80	2.69191	0.00065284	0.921149	0.123582	0.575696	0.540142	4.02574	3.68864	5.55029	4.42156
ENSSSCG00000003700	ESCO1	-1.11141	0.00065284	22.9127	23.2208	23.2663	23.1333	10.2096	13.752	15.9813	13.3143
ENSSSCG00000003708	ANKRD29	1.30638	0.00065284	3.39608	3.04158	3.57493	3.33753	6.69274	9.02983	14.5078	10.0768
ENSSSCG00000003713	IMPACT	-0.806106	0.0131448	4.47826	3.58023	4.62513	4.22787	2.66405	2.27949	4.73129	3.22494
ENSSSCG00000003721	CHST9	-1.28697	0.00959918	3.38887	2.02121	1.44811	2.28606	0.65413	1.92575	1.02379	1.20122
ENSSSCG00000003730	RNF138	-0.799826	0.0131448	3.91702	4.98792	4.76909	4.55801	2.34867	4.12856	3.66657	3.38127
ENSSSCG00000003742	RP11-322E11.6	0.728054	0.031892	10.432	5.60406	6.43597	7.49068	11.6327	19.5522	9.45086	13.5453
ENSSSCG00000003747	KIAA1328	-0.737065	0.0339139	6.02429	6.07613	6.53373	6.21138	6.13446	2.08367	4.41069	4.20961
ENSSSCG00000003755	MCOLN2	-0.938486	0.0221158	2.28521	2.95287	2.12604	2.45471	1.02759	1.88141	1.68744	1.53215
ENSSSCG00000003756	LPAR3	-1.12868	0.00117532	5.60508	4.24506	1.76601	3.87205	1.64343	1.70102	3.61548	2.31998
ENSSSCG00000003763	IFI44	1.53605	0.00650787	1.4074	1.94715	0.560259	1.30494	2.13009	1.15471	16.2071	6.4973
ENSSSCG00000003772	ZZZ3	-0.821013	0.00065284	12.178	12.7401	9.76904	11.5624	7.43672	8.2748	8.52229	8.07794
ENSSSCG00000003781	ERICH3	-0.871453	0.0154602	1.40397	1.86682	0.867097	1.3793	0.854052	1.15923	0.645226	0.886169
ENSSSCG00000003783	FPGT	-1.18258	0.0238401	5.64108	5.29081	3.82964	4.92051	2.50069	1.85365	4.68501	3.01312
ENSSSCG00000003787	ZRANB2	-0.898534	0.00065284	21.6012	16.2926	14.4292	17.441	8.45287	16.0998	10.2749	11.6092
ENSSSCG00000003788	PTGER3	3.5635	0.0326425	0.234978	0.375437	0.13681	0.249075	3.92174	2.21721	3.38413	3.17436
ENSSSCG00000003789	CTH	-1.47158	0.0458488	3.00841	4.15166	3.61245	3.59084	0.897878	2.09083	1.99731	1.66201
ENSSSCG00000003814	EFCAB7	-1.00611	0.00164421	7.78609	8.63325	8.75585	8.39173	4.14343	4.37768	6.75828	5.09313
ENSSSCG00000003823	C1orf87	-1.18652	0.00065284	11.02	10.5408	7.59985	9.72022	3.96243	4.22066	6.50168	4.89492
ENSSSCG00000003826	HOOK1	-1.06011	0.00164421	2.67597	2.13489	2.43646	2.41577	1.45397	1.28167	1.45059	1.39541
ENSSSCG00000003828	FGGY	-1.37704	0.0342618	2.90272	3.30971	2.63509	2.94917	2.08189	0.39784	1.55594	1.34522
ENSSSCG00000003830	MYSM1	-1.04523	0.00065284	6.47969	7.73261	6.35856	6.85695	4.46059	3.80796	3.56008	3.94288
ENSSSCG00000003832	TACSTD2	1.124	0.00065284	8.47635	10.9249	10.3729	9.92472	20.7975	23.8073	26.7344	23.7797
ENSSSCG00000003839	PLPP3	-0.97106	0.00065284	175.17	87.8672	112.218	125.085	71.2221	49.9288	85.6144	68.9218
ENSSSCG00000003850	C1orf123	0.900565	0.00065284	43.502	37.2918	31.9318	37.5752	51.2887	91.5767	92.4923	78.4526
ENSSSCG00000003851	CPT2	0.839504	0.00405476	4.93069	4.19256	5.92682	5.01669	10.3999	7.94464	10.9879	9.77748
ENSSSCG00000003854	ECHDC2	1.14782	0.00065284	6.24321	4.74708	4.27512	5.08847	12.025	8.1998	18.6731	12.966
ENSSSCG00000003857	ZYG11B	-0.724912	0.0236397	5.18777	5.84282	5.09049	5.37369	4.17792	3.46769	4.15128	3.9323
ENSSSCG00000003876	CDKN2C	2.41721	0.00065284	2.59254	3.35983	0.520292	2.15755	14.3481	18.7968	14.5603	15.9017
ENSSSCG00000003881	SPATA6	-0.859461	0.00680376	11.7787	11.107	11.7777	11.5545	8.06409	5.96029	7.22884	7.08441
ENSSSCG00000003902	NSUN4	-0.718619	0.0240203	4.70961	4.27347	5.21631	4.73313	3.37004	4.02241	2.69785	3.36343
ENSSSCG00000003908	TSPAN1	-0.724846	0.00650787	49.1039	58.216	61.711	56.3436	29.5334	37.3215	45.9256	37.5935
ENSSSCG00000003913	MAST2	1.49196	0.00065284	1.82079	1.80921	1.90684	1.84561	6.77519	5.19515	5.17132	5.71389
ENSSSCG00000003918	TOE1	0.712241	0.0236397	6.85749	4.8324	4.47748	5.38912	7.18169	11.3134	11.0665	9.85386
ENSSSCG00000003922	UROD	0.621232	0.0218952	27.6782	22.602	29.1163	26.4655	39.6692	48.2222	53.1519	47.0144
ENSSSCG00000003923	HECTD3	1.09905	0.00440926	4.02651	3.51451	3.82058	3.7872	9.74343	8.77169	7.6251	8.71341
ENSSSCG00000003935	ERI3	-0.95388	0.0110999	19.2697	17.7085	25.4158	20.798	12.7895	13.7008	8.77256	11.7543
ENSSSCG00000003949	CDC20	2.36295	0.00065284	2.44744	1.47758	2.35005	2.09169	10.5103	12.5956	13.1595	12.0885
ENSSSCG00000003973	CTPS1	2.47077	0.00065284	1.00795	0.676308	0.32541	0.669889	4.70106	3.56938	3.93171	4.06738
ENSSSCG00000003983	SMAP2	0.930612	0.030418	7.51798	6.89889	9.55115	7.98934	14.1043	17.7714	19.6781	17.1846
ENSSSCG00000003985	-	-0.892223	0.00164421	17.0727	17.6549	13.2319	15.9865	10.9769	9.96932	9.07071	10.0056
ENSSSCG00000003988	ZNF154	-0.700282	0.0290988	5.77988	7.59111	5.40331	6.2581	5.66998	2.24017	5.80548	4.57188
ENSSSCG00000003995	ZNF606	-0.753063	0.0192131	3.19566	3.94478	4.70206	3.9475	2.97627	2.14978	3.28963	2.80523
ENSSSCG00000003998	ZNF274	-1.10672	0.00990274	4.23952	2.57779	5.32691	4.04807	2.63932	2.48185	1.25388	2.12502
ENSSSCG00000004010	ERMARD	-0.831775	0.0116831	3.86246	4.1406	3.27009	3.75772	2.61104	2.64306	1.95539	2.40316
ENSSSCG00000004016	KIF25	-2.97951	0.00065284	4.75312	3.04753	4.21557	4.00541	0.203816	0.483977	1.17895	0.622248
ENSSSCG00000004017	FRMD1	-1.03355	0.00117532	7.14432	7.1294	8.97341	7.74904	1.86138	5.26736	5.64939	4.25938
ENSSSCG00000004022	RPS6KA2	0.663368	0.0180766	2.90166	2.76263	4.69304	3.45244	6.28925	6.09437	5.51835	5.96732
ENSSSCG00000004024	RNASET2	0.913382	0.00065284	29.5162	16.5544	18.4299	21.5002	30.9299	50.0507	61.7239	47.5682
ENSSSCG00000004033	AGPAT4	1.18427	0.0116831	2.49008	1.4538	1.1734	1.70576	4.08291	2.97224	5.68933	4.24816
ENSSSCG00000004049	ACAT2	1.24266	0.0113792	12.192	11.7699	10.1386	11.3668	22.6347	30.0055	36.6688	29.7697
ENSSSCG00000004053	TAGAP	0.737118	0.0162332	2.69519	2.26924	2.36608	2.4435	3.86381	4.21063	5.89417	4.6562
ENSSSCG00000004056	DYNLT1	0.99781	0.00065284	50.2986	51.8723	65.4474	55.8728	69.5221	151.613	175.133	132.089
ENSSSCG00000004076	MTRF1L	-1.06237	0.00615646	9.53793	5.7688	4.88348	6.73007	3.53577	4.60143	3.04292	3.72671
ENSSSCG00000004077	FBXO5	1.84262	0.00065284	0.438853	1.01697	1.24888	0.901568	3.73282	3.06569	4.46249	3.75367
ENSSSCG00000004081	-	-1.44886	0.00065284	25.8194	31.1561	26.9703	27.9819	14.909	10.6948	8.4768	11.3602
ENSSSCG00000004082	SYNE1	-0.858488	0.00065284	17.6088	25.1288	20.1979	20.9785	17.3398	12.3869	7.9094	12.5454
ENSSSCG00000004093	IYD	0.893794	0.0276171	1.20526	2.53469	1.54319	1.76105	1.85151	4.85387	4.37675	3.69404
ENSSSCG00000004101	LRP11	-0.771297	0.00680376	15.0134	4.26062	12.4317	10.5686	3.93969	10.4352	7.79755	7.39081
ENSSSCG00000004114	ADGB	-1.46098	0.00065284	5.50089	6.38383	4.81293	5.56588	2.63117	2.11676	2.39783	2.38192
ENSSSCG00000004121	FBXO30	-0.884533	0.00164421	13.5001	11.4455	8.40225	11.1159	10.0156	5.33389	7.09001	7.47983
ENSSSCG00000004123	UTRN	-0.628766	0.013401	22.955	19.6781	22.798	21.8104	16.4121	16.1713	16.1122	16.2319
ENSSSCG00000004124	DYTN	-0.878978	0.00065284	31.6154	26.6262	26.3475	28.1964	17.1258	16.9688	20.3441	18.1462
ENSSSCG00000004125	STX11	0.696441	0.0189801	10.624	7.64167	6.72959	8.33175	10.1882	15.2653	21.6836	15.7124
ENSSSCG00000004133	FUCA2	-0.632744	0.0185087	12.8765	7.48796	11.2025	10.5223	6.97185	7.18633	10.6478	8.26866
ENSSSCG00000004144	HECA	-0.685741	0.00932029	12.3112	12.6098	12.2574	12.3928	7.78366	11.1481	8.49567	9.14248
ENSSSCG00000004147	ECT2L	-2.56366	0.00065284	5.66774	4.39153	2.30983	4.12303	1.07949	0.371199	1.24929	0.899993
ENSSSCG00000004164	MTFR2	4.02227	0.0146464	0.347591	0.333262	0	0.226951	5.36945	4.27354	4.32127	4.65475
ENSSSCG00000004178	SLC18B1	-1.53415	0.00117532	3.84311	5.53258	4.84893	4.74154	2.6346	1.59232	1.5644	1.93044
ENSSSCG00000004180	VNN3	-1.88149	0.00932029	2.42767	1.52962	0.948681	1.63532	0.411854	0.477802	0.792239	0.560632
ENSSSCG00000004192	CTGF	0.937049	0.00065284	25.8817	23.3207	32.6075	27.27	62.4259	58.1699	46.2486	55.6148
ENSSSCG00000004195	ARG1	0.765871	0.0298693	3.3524	2.90514	2.76783	3.00846	4.47283	6.98928	7.0397	6.16727
ENSSSCG00000004203	L3MBTL3	-0.770932	0.0164472	2.97479	4.69911	3.43229	3.70206	2.84141	2.38328	2.51787	2.58085
ENSSSCG00000004207	LAMB3	-1.53409	0.0128727	2.90946	3.7798	3.75637	3.48188	1.69849	1.2895	0.99099	1.32633
ENSSSCG00000004215	KIAA0408	0.831687	0.00065284	3.66704	4.77996	4.3933	4.2801	8.41466	8.97522	9.4092	8.93303
ENSSSCG00000004216	ECHDC1	-0.80813	0.0497861	3.11024	3.14298	4.36005	3.53776	2.72959	1.89495	2.27228	2.29894
ENSSSCG00000004220	TRMT11	-1.05172	0.0178033	2.57539	2.4704	2.26539	2.43706	0.999699	1.76935	1.75286	1.5073
ENSSSCG00000004221	HINT3	-0.706302	0.0175743	8.38413	7.47792	6.23151	7.36452	6.26123	5.35071	4.818	5.47665
ENSSSCG00000004237	SERINC1	-0.725536	0.0029018	57.876	47.1155	49.0039	51.3318	30.925	43.3969	39.1611	37.8277
ENSSSCG00000004242	TBC1D32	-0.798133	0.0342618	2.06328	2.81066	1.52569	2.13321	1.85982	1.30039	1.41882	1.52634
ENSSSCG00000004249	CEP85L	-0.744523	0.0141762	6.1161	6.98348	6.7236	6.60773	5.12256	3.4553	4.934	4.50395
ENSSSCG00000004272	LMBRD1	-1.01919	0.00065284	8.51486	10.5177	7.42345	8.81867	4.73193	5.41377	7.8032	5.98297
ENSSSCG00000004275	FAM135A	-0.814154	0.00585219	5.34515	6.29281	6.39392	6.01063	4.83211	3.32235	3.94225	4.03224
ENSSSCG00000004299	GJB7	-1.98394	0.0175743	9.16509	5.09353	10.732	8.33021	5.18994	0.383884	1.12981	2.23454
ENSSSCG00000004339	UFL1	-0.662725	0.0187374	6.18361	7.43636	5.1328	6.25092	4.07672	5.43443	5.97339	5.16151
ENSSSCG00000004340	FHL5	-0.948118	0.0486235	7.24654	5.4024	5.77722	6.14205	4.0738	3.9095	2.60934	3.53088
ENSSSCG00000004344	MMS22L	1.18335	0.0448475	0.740086	0.392027	0.940894	0.691002	1.8219	1.90371	1.34672	1.69078
ENSSSCG00000004347	FBXL4	-1.01294	0.0025104	5.31977	5.4736	7.68331	6.15889	3.1922	3.74747	3.59373	3.51113
ENSSSCG00000004368	PREP	0.852207	0.0162332	3.9171	3.72239	2.95493	3.53147	12.2131	3.61381	4.42729	6.7514
ENSSSCG00000004369	PRDM1	1.30943	0.00810016	0.353349	0.274571	0.424396	0.350772	0.942811	0.965572	0.925872	0.944752
ENSSSCG00000004380	-	-inf	0.0029018	1.71232	1.31748	0	1.00993	0	0	0	0
ENSSSCG00000004387	FOXO3	-0.879847	0.00065284	31.6357	20.5613	27.6829	26.6266	15.0732	15.2863	16.8432	15.7342
ENSSSCG00000004390	SESN1	-1.49314	0.00065284	35.8344	23.5853	17.4822	25.634	10.7707	8.64213	13.9537	11.1222
ENSSSCG00000004392	AMD1	-0.576535	0.048964	11.4041	8.68754	6.88247	8.99137	6.4517	6.74024	10.3286	7.84018
ENSSSCG00000004403	CDC40	-0.762833	0.00650787	9.73916	7.79896	9.00247	8.84686	5.80517	6.54415	7.59452	6.64795
ENSSSCG00000004411	ZBTB24	0.666035	0.0486235	2.054	1.34873	1.89154	1.76476	3.26988	3.47734	2.78177	3.17633
ENSSSCG00000004412	MICAL1	1.17181	0.00065284	1.99688	1.67947	1.67847	1.78494	3.71464	4.15733	5.80516	4.55904
ENSSSCG00000004415	-	-1.01704	0.0025104	3.67875	3.79872	4.08412	3.85386	2.27153	1.56743	2.95444	2.26447
ENSSSCG00000004428	LAMA4	1.08602	0.00065284	6.8035	22.0613	5.98389	11.6162	34.2706	39.0244	10.4312	27.9087
ENSSSCG00000004435	NT5DC1	1.0715	0.00440926	2.10404	2.69559	1.95635	2.25199	5.54003	6.53062	4.965	5.67855
ENSSSCG00000004445	FAM26D	-inf	0.00065284	0	0	2.20989	0.73663	0	0	0	0
ENSSSCG00000004452	PRSS35	2.10689	0.00065284	4.43996	2.88844	3.93755	3.75532	14.9618	16.1433	23.2416	18.1156
ENSSSCG00000004466	TTK	2.59225	0.00065284	0.769521	0.687618	0.866012	0.774384	5.12957	4.67496	7.06641	5.62365
ENSSSCG00000004470	HMGN3	0.767573	0.031892	11.7558	7.39531	10.7189	9.95667	15.3488	26.9432	14.4412	18.9111
ENSSSCG00000004473	PHIP	-0.576281	0.0432204	4.71338	5.20772	4.27518	4.73209	4.05264	3.31689	3.8585	3.74268
ENSSSCG00000004475	HTR1B	1.82885	0.0244045	1.91872	0.929794	0.084166	0.97756	5.23871	4.40967	1.38383	3.6774
ENSSSCG00000004493	SIGLEC15	3.38396	0.0292902	0.0556301	0.441609	0.335764	0.277668	0.3657	6.14551	3.41662	3.30928
ENSSSCG00000004497	PSTPIP2	0.8905	0.00515303	3.66259	1.84971	1.98292	2.49841	3.2333	7.36447	7.24307	5.94695
ENSSSCG00000004500	C18orf25	-0.746271	0.0332203	2.42479	2.89909	2.65886	2.66091	2.54715	1.64667	1.33544	1.84309
ENSSSCG00000004509	LIPG	-0.81186	0.00515303	8.24698	3.5618	8.24223	6.68367	3.89163	4.38774	5.08163	4.45367
ENSSSCG00000004518	SKA1	2.90055	0.00329948	0.172705	0.196215	0.889962	0.419627	2.74742	2.8944	4.13074	3.25752
ENSSSCG00000004524	SMAD4	-0.698047	0.00515303	37.1055	29.8608	31.7773	32.9145	20.8932	25.3554	25.8373	24.0286
ENSSSCG00000004531	C18orf54	-1.20524	0.0223171	1.95444	3.71221	2.42568	2.69744	2.09546	0.875696	0.976679	1.31594
ENSSSCG00000004538	WDR7	-0.856088	0.00164421	5.73069	7.22373	5.81675	6.25706	5.16941	3.37339	3.38856	3.97712
ENSSSCG00000004547	PLEKHO2	1.2232	0.00065284	9.27633	7.4069	7.53462	8.07262	13.5085	23.3714	20.8555	19.2451
ENSSSCG00000004548	PIF1	inf	0.00065284	0	0	0	0	1.30277	0.843775	1.56356	1.2367
ENSSSCG00000004554	KIAA0101	3.07633	0.00065284	2.13991	1.94402	2.66144	2.24846	22.4699	22.0968	26.7702	23.779
ENSSSCG00000004557	PPIB	0.527485	0.0478325	146.153	97.3465	130.37	124.623	180.111	206.612	193.343	193.355
ENSSSCG00000004570	TPM1	0.759708	0.00209249	51.302	25.857	35.2817	37.4802	60.6897	70.6869	80.502	70.6262
ENSSSCG00000004576	RORA	-1.61307	0.00065284	9.77727	7.8491	7.08108	8.23582	2.82432	3.69827	3.39533	3.30597
ENSSSCG00000004577	ICE2	-0.942543	0.00440926	2.60077	4.02664	2.48071	3.03604	2.18739	2.00957	1.39309	1.86335
ENSSSCG00000004587	MYO1E	0.781476	0.00065284	11.9307	11.5437	11.5442	11.6729	18.0088	25.9575	23.6396	22.5353
ENSSSCG00000004588	CCNB2	3.37136	0.00164421	0.677275	0.606536	0.347249	0.543687	8.58613	5.85101	7.00775	7.1483
ENSSSCG00000004592	SLTM	-0.648926	0.00810016	18.2381	15.1369	22.6375	18.6708	10.2642	15.9991	14.8937	13.719
ENSSSCG00000004595	ADAM10	-0.657976	0.00810016	30.316	26.5612	26.9436	27.9403	20.8137	21.3634	21.1197	21.0989
ENSSSCG00000004597	AQP9	-1.8552	0.0029018	1.03518	0.785903	0.47438	0.765154	0.26507	0.22311	0.328801	0.272327
ENSSSCG00000004598	MYZAP	0.930784	0.00065284	7.81518	8.71575	8.41163	8.31419	13.2867	22.0918	16.2164	17.1983
ENSSSCG00000004602	TEX9	-1.30891	0.00065284	10.1263	10.8073	8.69158	9.87506	5.26198	3.76255	6.55279	5.19244
ENSSSCG00000004607	PYGO1	-0.95169	0.0029018	8.97382	11.5862	10.0927	10.2176	5.8443	5.23997	7.03324	6.03917
ENSSSCG00000004610	CCPG1	-1.0231	0.00065284	32.311	27.5521	29.6225	29.8285	16.2558	16.5832	21.4403	18.0931
ENSSSCG00000004617	FAM214A	-1.22318	0.00065284	4.74869	7.41755	4.82478	5.66367	4.48741	1.67287	2.31162	2.82397
ENSSSCG00000004620	MYO5A	0.859626	0.00065284	2.35818	2.18956	1.60051	2.04942	4.65275	4.02383	4.59947	4.42535
ENSSSCG00000004621	MYO5C	-0.740879	0.00405476	5.91765	5.95645	5.14354	5.67255	4.41954	3.64065	3.58782	3.88267
ENSSSCG00000004635	SPPL2A	-0.628069	0.027867	9.85571	9.49974	6.09376	8.48307	5.78201	8.43325	9.48587	7.90038
ENSSSCG00000004636	TRPM7	-0.654312	0.00680376	9.43008	9.88557	8.48886	9.26817	7.25244	6.88751	7.36598	7.16864
ENSSSCG00000004639	USP8	-0.595728	0.0208388	15.3608	12.4215	13.7061	13.8295	9.1794	11.1707	11.2182	10.5228
ENSSSCG00000004647	DTWD1	-0.984506	0.00329948	5.15636	4.95793	5.00945	5.04125	3.35753	2.83783	2.96085	3.05207
ENSSSCG00000004653	SECISBP2L	-0.662374	0.00515303	39.7576	34.6237	33.2568	35.8794	24.3605	28.9531	28.6423	27.3186
ENSSSCG00000004657	CEP152	1.34809	0.00065284	0.686744	0.465266	0.354086	0.502032	1.49649	1.23597	2.05785	1.59677
ENSSSCG00000004663	SEMA6D	-1.16487	0.00065284	4.19957	5.09256	6.6273	5.30648	2.57193	2.46864	2.45973	2.5001
ENSSSCG00000004672	GATM	-1.40698	0.00065284	3.55569	4.22445	3.48773	3.75596	1.56591	2.09259	1.34574	1.66808
ENSSSCG00000004674	SHF	0.725927	0.0449918	3.26032	3.32102	4.81742	3.79959	4.77597	7.82834	8.3694	6.99124
ENSSSCG00000004677	DUOXA1	inf	0.00065284	0	0	0	0	0.454846	0.576568	0.829685	0.620366
ENSSSCG00000004693	CASC4	-0.588259	0.0317702	35.0907	35.6157	53.5588	41.4217	30.4719	29.1168	33.4038	30.9975
ENSSSCG00000004697	HYPK	0.574591	0.0417692	33.9822	22.2957	33.169	29.8156	30.4371	60.6719	57.255	49.4547
ENSSSCG00000004705	MAP1A	1.23359	0.00065284	1.06595	0.804887	0.603764	0.824867	2.41875	2.07894	1.74092	2.07954
ENSSSCG00000004713	TGM5	-2.06798	0.00065284	12.0088	0.961044	0.903007	4.62428	0.60461	1.99786	1.059	1.22049
ENSSSCG00000004718	TTBK2	-0.689107	0.0206174	5.43001	5.57663	3.67222	4.89295	4.18452	3.67043	2.30184	3.3856
ENSSSCG00000004720	-	-0.576925	0.0447027	3.86762	5.08125	5.24234	4.7304	4.81635	3.70073	2.57904	3.69871
ENSSSCG00000004727	SNAP23	-0.722752	0.00164421	29.378	21.6405	23.403	24.8072	15.0177	19.0662	21.9758	18.6866
ENSSSCG00000004728	CAPN3	1.33681	0.00440926	0.607386	0.411854	0.846232	0.621824	1.44103	1.87639	1.81292	1.71011
ENSSSCG00000004729	GANC	-1.10634	0.0128727	1.7523	1.3166	0.70213	1.25701	0.97442	0.714185	0.278374	0.65566
ENSSSCG00000004730	TMEM87A	-1.09284	0.00065284	10.1801	11.5074	9.21148	10.2997	5.00717	6.6962	6.54053	6.0813
ENSSSCG00000004735	-	1.62484	0.00065284	24.4911	14.0603	14.2501	17.6005	40.1646	60.9331	95.1336	65.4104
ENSSSCG00000004738	MAPKBP1	0.982902	0.00164421	1.79851	1.65947	1.15322	1.53707	3.44724	3.74001	3.06589	3.41771
ENSSSCG00000004739	MGA	-1.01431	0.00065284	5.00169	6.60678	4.57295	5.39381	3.03783	2.04592	5.05979	3.38118
ENSSSCG00000004755	DLL4	1.08688	0.00065284	4.59946	4.28118	9.22457	6.03507	13.1505	17.8131	11.3151	14.0929
ENSSSCG00000004758	RHOV	-0.727866	0.0302324	12.9827	5.89862	6.22594	8.36909	5.49861	4.78984	6.13373	5.47406
ENSSSCG00000004769	KNL1	2.04048	0.00329948	1.79714	1.35754	2.76155	1.97208	9.22003	8.58176	8.33523	8.71234
ENSSSCG00000004775	KNSTRN	1.49743	0.00065284	3.68759	2.77283	4.81934	3.75992	10.718	9.23053	16.0064	11.985
ENSSSCG00000004782	BUB1B	2.34589	0.00065284	1.43908	1.11383	3.3234	1.95877	13.7819	8.68447	8.33498	10.2671
ENSSSCG00000004789	THBS1	1.74661	0.00065284	17.0875	10.1793	15.1985	14.1551	49.4345	47.0798	47.668	48.0608
ENSSSCG00000004806	ARHGAP11A	2.97535	0.00065284	0.327748	0.153451	0.318975	0.266725	3.6887	1.86067	0.998278	2.18255
ENSSSCG00000004807	SCG5	1.2707	0.00164421	4.61475	6.14602	4.70362	5.1548	8.19724	17.8924	17.7794	14.623
ENSSSCG00000004813	TTC23	1.00624	0.0245897	1.99233	2.20425	1.35802	1.85153	3.82895	5.21798	4.21846	4.4218
ENSSSCG00000004825	CHSY1	0.555975	0.0437378	7.15075	6.79748	5.25998	6.40274	11.2362	8.80142	13.6141	11.2172
ENSSSCG00000004826	VIMP	0.629485	0.0320467	16.0282	11.6324	9.6598	12.4401	17.4648	19.3782	33.9269	23.59
ENSSSCG00000004832	UBE3A	-0.571723	0.0330478	17.7264	18.9189	10.9476	15.8643	11.9581	13.274	16.5918	13.9413
ENSSSCG00000004870	CNDP2	0.903174	0.00065284	31.8384	20.5413	18.3088	23.5628	32.5362	50.5273	62.1037	48.3891
ENSSSCG00000004875	CYB5A	-0.79318	0.00117532	83.7241	87.6411	59.189	76.8514	41.0084	60.7425	61.6558	54.4689
ENSSSCG00000004896	PHLPP1	-0.957242	0.00065284	4.94321	6.10054	5.6086	5.55078	4.5142	1.77343	3.44862	3.24542
ENSSSCG00000004898	TNFRSF11A	-1.20274	0.0399432	6.43884	7.53176	14.1342	9.36827	2.96117	3.46114	6.75885	4.39372
ENSSSCG00000004899	KIAA1468	-0.599688	0.0326425	7.68869	8.60251	7.46113	7.91744	6.51942	6.64211	4.51606	5.89253
ENSSSCG00000004901	PIGN	-0.936679	0.00209249	7.18351	6.13485	6.09956	6.47264	4.15504	3.60111	5.39508	4.38374
ENSSSCG00000004919	NEDD4L	-1.67347	0.00065284	10.7175	13.6857	11.2514	11.8849	5.8788	3.73645	3.15028	4.25518
ENSSSCG00000004926	PDCD7	-0.8553	0.00873204	7.24875	5.83162	3.87264	5.651	3.04434	2.65573	5.23895	3.64634
ENSSSCG00000004927	CLPX	-0.827406	0.00550409	9.56753	9.00539	6.31042	8.29445	5.31126	7.28084	4.77206	5.78805
ENSSSCG00000004948	SMAD6	1.51098	0.00065284	13.6146	14.055	14.4136	14.0277	33.5481	47.7827	43.2276	41.5195
ENSSSCG00000004969	KIF23	3.60672	0.00065284	0.500231	0.424511	0.459104	0.461282	7.37473	5.9852	5.87028	6.41007
ENSSSCG00000004970	-	-0.53722	0.0499463	248.529	245.129	371.288	288.315	163.308	206.263	283.322	217.631
ENSSSCG00000004979	MYO9A	-0.636627	0.0146464	12.5394	13.5802	11.3293	12.483	9.29791	9.30537	9.0864	9.22989
ENSSSCG00000004986	TRAPPC6B	-0.708067	0.0218952	10.4975	8.87149	12.9039	10.7576	5.98195	6.71412	13.7914	8.82916
ENSSSCG00000004997	PRPF39	-1.24963	0.00065284	10.5419	10.1227	7.04545	9.23668	4.49151	4.16828	6.47362	5.04447
ENSSSCG00000005008	POLE2	2.77732	0.00117532	1.02456	0.170844	0.529813	0.575072	3.41757	4.58226	6.95182	4.98388
ENSSSCG00000005012	ARF6	0.646777	0.0192131	85.9493	47.3029	80.1479	71.1334	102.23	135.2	120.874	119.435
ENSSSCG00000005015	SOS2	-0.706539	0.0164472	7.58465	8.43874	6.57133	7.53157	6.66934	5.0564	4.57422	5.43332
ENSSSCG00000005016	L2HGDH	-1.26865	0.00117532	4.03583	5.16383	4.96309	4.72092	1.79805	2.84495	2.89786	2.51362
ENSSSCG00000005017	ATP5S	-1.08442	0.00368917	2.78302	2.54272	2.56816	2.6313	1.31355	1.61811	1.67965	1.5371
ENSSSCG00000005018	CDKL1	-0.795353	0.0182703	8.93086	10.8822	10.9549	10.256	6.05216	6.62171	7.89045	6.85477
ENSSSCG00000005029	C14orf166	-0.538733	0.0497861	62.2617	53.8428	57.0091	57.7045	44.0202	39.3942	56.2869	46.5671
ENSSSCG00000005041	FERMT2	-0.546945	0.0296591	70.5979	62.0849	72.52	68.4009	51.8458	53.349	68.138	57.7776
ENSSSCG00000005056	DLGAP5	2.76531	0.00065284	1.0286	0.481363	1.15489	0.888284	7.38093	5.14601	7.79373	6.77356
ENSSSCG00000005058	ATG14	-0.814694	0.0119786	5.4172	6.27436	8.33441	6.67532	3.52777	4.47819	4.90574	4.3039
ENSSSCG00000005062	TMEM260	-0.763455	0.00680376	6.77101	8.45116	5.97629	7.06615	5.70007	4.42869	5.48126	5.20334
ENSSSCG00000005065	AP5M1	-0.683705	0.0119786	16.4391	12.7041	10.821	13.3214	9.58937	9.05097	13.2299	10.6234
ENSSSCG00000005073	ARID4A	-0.696457	0.00650787	6.47644	5.38016	6.04957	5.96872	3.98724	4.80051	4.37766	4.38847
ENSSSCG00000005082	PCNX4	-0.960828	0.0119786	5.75925	6.96928	5.73859	6.15571	4.4079	3.09443	4.4895	3.99728
ENSSSCG00000005083	DHRS7	-0.981382	0.0162332	12.7569	12.7232	11.829	12.4364	6.83976	5.89676	11.6207	8.11907
ENSSSCG00000005084	PPM1A	-0.916188	0.0029018	17.8651	18.5133	15.357	17.2451	10.6661	8.97155	14.6269	11.4215
ENSSSCG00000005086	SIX6	inf	0.00209249	0	0	0	0	0	1.22596	0	0.408653
ENSSSCG00000005087	SIX1	-0.695105	0.045164	5.2045	5.72541	2.47104	4.46698	2.69973	3.74288	3.37978	3.27413
ENSSSCG00000005102	AEN	0.796132	0.00329948	5.31231	4.51393	5.66824	5.16483	8.4594	12.1399	10.7284	10.4426
ENSSSCG00000005104	MRPS11	0.773035	0.0029018	20.8816	16.1865	20.4614	19.1765	22.8803	43.1709	41.0334	35.6949
ENSSSCG00000005105	MRPL46	0.636141	0.0272693	13.2061	12.0889	15.839	13.7113	13.7955	28.75	32.0499	24.8651
ENSSSCG00000005110	SYNE2	-0.537271	0.0452929	14.2782	17.5325	15.4133	15.7413	12.9958	12.5414	12.5166	12.6846
ENSSSCG00000005113	PPP2R5E	-0.933367	0.0458488	8.29675	9.26419	16.1527	11.2379	8.16812	3.49238	7.58322	6.41457
ENSSSCG00000005122	TEK	-0.777896	0.0029018	8.42881	7.51815	9.23968	8.39555	5.8913	4.13906	7.54389	5.85808
ENSSSCG00000005124	IFT74	-0.83971	0.0154602	3.0087	2.62289	1.92225	2.51795	1.99619	1.5507	2.2339	1.92693
ENSSSCG00000005132	CDKN2B	2.26087	0.00810016	2.1559	2.26238	5.28198	3.23342	10.8493	15.3944	21.4183	15.8873
ENSSSCG00000005171	PLIN2	1.41648	0.00065284	5.42831	3.18813	4.28234	4.29959	12.3116	12.7095	14.3215	13.1142
ENSSSCG00000005172	-	0.724583	0.00405476	138.522	106.794	128.171	124.496	188.011	214.648	299.388	234.016
ENSSSCG00000005184	SNAPC3	0.640478	0.0395694	6.89034	10.1477	5.96875	7.66893	9.01658	16.0441	18.4144	14.4917
ENSSSCG00000005203	IL33	2.60242	0.00065284	2.91011	2.15391	2.022	2.36201	11.3047	20.2696	28.9242	20.1662
ENSSSCG00000005205	KIAA2026	-0.785321	0.00065284	8.32451	8.93539	6.66157	7.97382	5.7266	4.96713	5.78417	5.49263
ENSSSCG00000005207	ERMP1	-1.26488	0.00065284	6.2613	5.56746	5.95202	5.92693	3.18289	2.37773	2.70521	2.75528
ENSSSCG00000005215	JAK2	-0.863029	0.0292902	6.67012	6.47665	7.20457	6.78378	4.02988	4.84685	6.40903	5.09525
ENSSSCG00000005249	FAM189A2	-1.02593	0.00065284	18.5805	13.4265	14.1475	15.3848	7.30565	9.68155	7.75632	8.24784
ENSSSCG00000005255	SMC5	-0.788166	0.0141762	5.97254	6.8181	3.71061	5.50042	4.15725	4.21487	4.62638	4.33283
ENSSSCG00000005257	TRPM3	-1.21927	0.0025104	1.04107	1.45361	1.29383	1.26284	0.705409	0.572965	0.45701	0.578461
ENSSSCG00000005267	ANXA1	0.71201	0.00714474	186.305	145.086	149.88	160.424	220.135	327.657	408.735	318.842
ENSSSCG00000005271	CARNMT1	-0.790561	0.00368917	9.04759	10.6752	8.82928	9.51736	5.67715	7.41321	7.6409	6.91042
ENSSSCG00000005284	GNA14	0.702838	0.00902649	17.5738	15.96	11.2727	14.9355	21.5962	30.0136	34.1171	28.5756
ENSSSCG00000005314	ARHGEF39	2.84248	0.00065284	2.0188	1.29641	1.03425	1.44982	7.15538	12.9049	13.2099	11.0901
ENSSSCG00000005316	TPM2	0.542954	0.0328397	59.9877	38.9055	72.9658	57.2863	76.5374	100.857	90.6123	89.3356
ENSSSCG00000005344	MELK	2.69564	0.00065284	0.386985	0.198554	0.709749	0.431763	2.61332	3.09064	3.58548	3.09648
ENSSSCG00000005358	SHB	0.823953	0.00550409	11.6092	9.47321	8.0499	9.71077	14.8214	14.6906	28.5011	19.3377
ENSSSCG00000005361	ALDH1B1	0.879372	0.0223171	4.62539	3.09411	4.4855	4.06833	7.60069	6.89308	9.44682	7.9802
ENSSSCG00000005368	XPA	-1.28698	0.00680376	2.56109	3.18921	5.27464	3.67498	1.7252	1.30765	2.44755	1.8268
ENSSSCG00000005373	NANS	0.963065	0.00065284	38.3589	19.7651	24.7138	27.6126	47.2345	70.4632	56.5616	58.0864
ENSSSCG00000005374	TRIM14	1.23731	0.0266419	1.35906	1.43898	2.12318	1.64041	3.63125	4.99403	4.55623	4.39384
ENSSSCG00000005380	COL15A1	1.70361	0.00065284	7.73124	2.74495	7.48784	5.98801	15.8756	26.447	19.0653	20.4626
ENSSSCG00000005381	COL15A1	1.39962	0.0168742	1.327	0.698277	1.05065	1.02531	3.16068	3.4227	2.78391	3.12243
ENSSSCG00000005384	SEC61B	0.760974	0.0216731	77.2592	76.394	120.8	91.4844	92.5762	162.489	237.886	164.317
ENSSSCG00000005390	MSANTD3	0.712455	0.0401293	4.54869	3.63075	4.71502	4.29815	7.58988	7.92026	7.59406	7.7014
ENSSSCG00000005403	SMC2	0.898177	0.0230024	0.418436	0.711705	0.763192	0.631111	1.36165	1.41376	1.33327	1.36956
ENSSSCG00000005404	SMC2	1.65411	0.00065284	1.61753	1.17957	2.05626	1.61779	4.47795	7.28138	5.88206	5.88046
ENSSSCG00000005423	ABCA1	-1.10448	0.00065284	25.5164	18.8122	16.5858	20.3048	8.75885	11.7996	11.6674	10.742
ENSSSCG00000005426	FSD1L	-1.77707	0.0259954	1.57445	1.79672	0.976756	1.44931	1.03966	0.108021	0.259397	0.469026
ENSSSCG00000005444	TMEM245	-0.680823	0.0178033	11.53	14.1359	8.16069	11.2755	8.38084	7.84106	8.81446	8.34545
ENSSSCG00000005450	AKAP2	0.628522	0.0330478	5.61611	5.50856	7.18598	6.10355	12.3267	9.69762	8.71994	10.2481
ENSSSCG00000005455	SVEP1	-0.869798	0.00065284	6.7603	6.74453	6.45655	6.65379	4.81163	3.59019	4.00115	4.13432
ENSSSCG00000005462	GNG10	0.729982	0.00615646	35.4408	31.5926	36.2361	34.4232	58.0721	63.0897	81.1889	67.4502
ENSSSCG00000005465	SUSD1	1.32361	0.0264073	0.18412	0.338048	0.343347	0.288505	0.638301	1.13811	0.61097	0.795794
ENSSSCG00000005472	SLC46A2	1.14492	0.00368917	3.31416	3.02574	1.74104	2.69365	2.99338	7.79783	8.78884	6.52668
ENSSSCG00000005481	RGS3	1.12391	0.00065284	21.0719	21.9244	18.3157	20.4373	37.6969	51.875	54.9233	48.1651
ENSSSCG00000005492	TMEM268	0.918833	0.0440756	2.26535	2.45058	1.02532	1.91375	4.30916	4.4198	4.15353	4.29416
ENSSSCG00000005494	TNC	2.89415	0.00065284	5.60399	5.48845	9.83148	6.97464	55.152	53.628	58.9489	55.9096
ENSSSCG00000005498	PAPPA	-1.17775	0.00479759	1.46298	1.65357	1.45976	1.52544	1.16575	0.401011	0.616874	0.727878
ENSSSCG00000005503	TLR4	0.910289	0.00329948	9.97625	5.29475	6.81402	7.36167	10.0208	16.0238	21.6421	15.8956
ENSSSCG00000005505	CDK5RAP2	0.911836	0.0029018	2.4322	2.42043	1.98103	2.27789	5.05307	5.02952	4.43502	4.8392
ENSSSCG00000005510	PHF19	1.81395	0.00329948	1.62287	1.55899	0.318776	1.16688	5.80493	3.20482	4.8261	4.61195
ENSSSCG00000005512	C5	-0.687277	0.00680376	102.382	75.4405	67.3144	81.7123	50.9985	66.9267	71.4838	63.1363
ENSSSCG00000005528	NDUFA8	0.790161	0.00405476	40.3161	21.2127	46.4052	35.978	58.798	73.6013	83.4718	71.957
ENSSSCG00000005529	MORN5	-1.5283	0.010498	19.0929	15.4858	11.5757	15.3848	7.81572	6.23426	3.60613	5.88537
ENSSSCG00000005530	LHX6	1.14146	0.0171248	0.856695	0.864914	0.846469	0.856026	2.41442	1.78132	2.30926	2.16833
ENSSSCG00000005533	PTGS1	0.918022	0.00065284	5.72591	6.13296	6.26418	6.04102	13.7461	11.8618	12.7146	12.7742
ENSSSCG00000005576	ZBTB6	-0.917516	0.0476967	6.87309	5.489	4.64859	5.67023	3.04506	4.10192	3.46506	3.53735
ENSSSCG00000005582	STRBP	-0.603924	0.0452929	7.23023	8.56627	6.55816	7.45155	5.75938	5.96815	5.04	5.58918
ENSSSCG00000005585	-	1.49364	0.0335279	0.321229	0.117428	0.167776	0.202144	0.496548	0.716144	0.579939	0.597544
ENSSSCG00000005593	OLFML2A	0.511209	0.0465851	16.133	13.9647	20.6276	16.9084	32.0596	24.6036	22.0533	26.2388
ENSSSCG00000005596	ARPC5L	0.782253	0.0253205	8.4164	6.52437	4.66929	6.53669	9.70919	13.8452	16.9941	13.5162
ENSSSCG00000005601	HSPA5	1.06834	0.00065284	85.5034	67.6792	91.576	81.5862	158.745	186.198	221.051	188.665
ENSSSCG00000005608	ANGPTL2	1.12409	0.00065284	15.6828	14.532	17.1668	15.7939	32.1648	43.8835	33.794	36.6141
ENSSSCG00000005610	SLC2A8	1.35894	0.0288744	1.83522	1.44444	0.0574223	1.11236	0.63019	3.38358	4.69922	2.90433
ENSSSCG00000005623	ST6GALNAC6	-0.864725	0.0286812	3.92115	2.48867	5.2311	3.88031	1.95143	3.30343	2.47202	2.57563
ENSSSCG00000005625	ENG	1.28609	0.00065284	24.5886	23.6221	30.9594	26.39	90.5747	64.0208	54.8136	69.803
ENSSSCG00000005628	ST6GALNAC4	1.27254	0.00065284	15.8549	11.1081	16.2162	14.3931	28.2931	39.3604	43.9557	37.2031
ENSSSCG00000005636	SLC25A25	0.993127	0.00065284	3.37047	2.79351	2.95172	3.03857	6.40806	6.50693	7.23461	6.71653
ENSSSCG00000005638	LCN2	-1.81667	0.00065284	86.2104	53.1038	55.8398	65.0513	16.2084	24.1047	22.8796	21.0642
ENSSSCG00000005644	SWI5	0.857936	0.00680376	12.9835	14.7131	11.8316	13.1761	21.1167	33.7334	24.3463	26.3988
ENSSSCG00000005651	ODF2	0.724885	0.00440926	6.11185	4.60262	4.63984	5.1181	8.93656	9.60513	9.52886	9.35685
ENSSSCG00000005657	PKN3	-0.979928	0.0471536	1.86207	1.77522	3.00496	2.21408	1.12961	1.46055	1.29974	1.29663
ENSSSCG00000005659	ZER1	-0.720442	0.0122771	11.8791	9.38218	9.93215	10.3978	7.38102	8.2513	4.54397	6.72543
ENSSSCG00000005661	ENDOG	-1.78446	0.0187374	1.49643	0.934569	2.16053	1.53051	0.41952	0.428659	0.670891	0.506357
ENSSSCG00000005663	KYAT1	1.02535	0.00810016	3.11887	1.96468	3.04555	2.7097	4.02319	5.97935	8.06634	6.02296
ENSSSCG00000005665	PHYHD1	-2.22259	0.0029018	5.96543	4.52978	5.89682	5.46401	2.2988	0.851938	0.540991	1.23058
ENSSSCG00000005672	PTPA	0.7779	0.00117532	28.006	25.1795	33.2298	28.8051	46.0088	59.304	63.4866	56.2665
ENSSSCG00000005680	PRRX2	1.5109	0.00117532	1.83355	3.16197	1.64136	2.21229	5.0073	5.05705	9.61119	6.55851
ENSSSCG00000005699	-	-1.06474	0.0029018	1.57139	1.5245	1.03772	1.37787	0.750032	0.853964	0.510047	0.704681
ENSSSCG00000005706	ABL1	0.811385	0.00117532	8.85287	6.57913	9.57578	8.33593	16.3867	18.0593	13.123	15.8563
ENSSSCG00000005710	LAMC3	-2.90605	0.00164421	1.15615	0.863228	0.886065	0.968481	0.0703098	0.109563	0.234745	0.138206
ENSSSCG00000005723	NTNG2	1.1548	0.0152073	0.826846	1.24783	0.836258	0.970311	1.64246	2.5873	2.98088	2.40355
ENSSSCG00000005729	DDX31	0.872512	0.0108167	1.04348	1.24719	1.3228	1.20449	2.59433	2.31421	2.45598	2.45484
ENSSSCG00000005738	RALGDS	1.16171	0.00065284	6.70983	6.23282	7.08357	6.67541	12.948	15.5211	19.6292	16.0328
ENSSSCG00000005751	COL5A1	0.640199	0.0139035	42.7165	35.0828	43.1612	40.3202	72.1974	64.7358	57.5711	64.8348
ENSSSCG00000005763	ZNF160	-1.24313	0.0430841	1.05725	1.42265	0.903676	1.12786	0.866691	0.416381	0.295624	0.526232
ENSSSCG00000005782	TM2D3	-1.51657	0.010498	5.79005	4.238	9.41946	6.4825	2.53921	1.75887	2.96247	2.42018
ENSSSCG00000005785	-	-2.22583	0.00065284	25.257	20.9699	22.0089	22.7453	7.85745	5.05531	3.48309	5.46528
ENSSSCG00000005786	SNRPA1	0.801005	0.00440926	13.0109	9.93668	9.71302	10.8869	21.4296	26.9453	14.9853	21.1201
ENSSSCG00000005837	FAM69B	0.613917	0.0367016	23.4686	21.4963	20.5989	21.8546	31.9705	44.2915	33.4116	36.5579
ENSSSCG00000005838	TRAF2	0.597025	0.0268453	13.9395	11.5711	16.1144	13.875	17.8425	23.5444	26.7703	22.7191
ENSSSCG00000005901	PPP1R16A	0.621621	0.047516	5.27951	7.555	4.99902	5.94451	8.28019	7.54377	12.5967	9.47355
ENSSSCG00000005916	WDR97	-1.79225	0.0357805	0.851172	0.73704	0.716177	0.76813	0.195973	0.167621	0.320885	0.22816
ENSSSCG00000005920	BOP1	0.80921	0.0481175	17.8304	14.1312	11.074	14.3452	26.3381	28.9961	24.8951	26.7431
ENSSSCG00000005930	SLC45A4	0.907885	0.00368917	4.37819	4.09857	4.01391	4.16356	5.95046	8.38976	11.0163	8.45217
ENSSSCG00000005933	CHRAC1	0.75919	0.0216731	15.4169	10.4505	12.4549	12.7741	23.3489	22.3343	27.888	24.5237
ENSSSCG00000005944	NDRG1	-1.41542	0.00065284	43.9902	39.0733	46.869	43.3108	9.62376	19.7918	23.959	17.7915
ENSSSCG00000005946	WISP1	0.698489	0.0225707	18.8259	6.93498	14.551	13.4373	19.933	27.9917	24.425	24.1166
ENSSSCG00000005961	-	-inf	0.00065284	1.89407	3.85835	1.62267	2.45836	0	0	0	0
ENSSSCG00000005965	MYC	0.755178	0.0157249	5.24925	3.70039	2.63056	3.86007	6.97254	7.62688	6.75122	7.11688
ENSSSCG00000005971	ZNF572	-0.87342	0.0182703	5.49916	4.61853	3.77026	4.62932	3.66616	2.02361	3.16178	2.95052
ENSSSCG00000005979	ANXA13	-1.68936	0.00065284	25.8141	36.8609	33.0688	31.9146	10.8644	11.6015	10.1586	10.8748
ENSSSCG00000005981	FBXO32	-1.40984	0.00065284	5.23816	4.89943	5.10286	5.08015	3.23127	1.24954	1.56148	2.0141
ENSSSCG00000005982	WDYHV1	-1.32006	0.00065284	10.0895	12.1702	10.5902	10.95	5.34778	5.21762	4.2834	4.9496
ENSSSCG00000005983	ATAD2	1.25819	0.00065284	3.75393	3.29385	3.09116	3.37965	9.62435	9.51358	9.53819	9.55871
ENSSSCG00000005987	TBC1D31	-0.715873	0.0143996	5.42563	7.05856	7.3037	6.59596	4.05854	4.6572	4.96882	4.56152
ENSSSCG00000005992	HAS2	1.46181	0.0238401	1.18579	0.810317	0.33576	0.777289	2.3911	2.0026	4.39193	2.92854
ENSSSCG00000005995	MTBP	1.75175	0.0141762	0.263837	0.529257	0.259576	0.35089	1.26223	1.50078	1.76128	1.5081
ENSSSCG00000005997	COL14A1	-0.527542	0.0347021	27.6475	25.0688	30.8509	27.8557	20.2809	20.8336	23.5687	21.5611
ENSSSCG00000005999	DSCC1	2.37159	0.031892	0.375549	0.335667	0.353889	0.355035	0.983048	2.49126	3.39593	2.29008
ENSSSCG00000006001	ENPP2	-0.544893	0.0348676	38.1042	33.6242	24.654	32.1275	29.0713	21.2788	28.2368	26.1956
ENSSSCG00000006003	MAL2	-0.770204	0.00209249	50.8765	51.6658	40.895	47.8124	33.1038	32.3602	41.2331	35.5657
ENSSSCG00000006021	KCNV1	-2.11688	0.00065284	3.68512	4.2962	1.5879	3.18974	0.713798	0.869592	1.28214	0.955177
ENSSSCG00000006025	PKHD1L1	-1.95903	0.00065284	0.701605	0.532732	0.494255	0.576197	0.303543	0.0656421	0.134239	0.167808
ENSSSCG00000006033	EIF3E	-1.25013	0.00065284	137.506	170.939	120.094	142.846	57.1901	76.2275	100.518	77.9785
ENSSSCG00000006034	RSPO2	-0.741645	0.0406581	4.95312	6.60559	5.73159	5.76343	5.02973	2.73933	4.09939	3.95615
ENSSSCG00000006035	ANGPT1	-1.32716	0.00065284	31.9333	22.6971	32.0327	28.8877	9.53136	15.0749	18.3375	14.3146
ENSSSCG00000006049	SLC25A32	-1.17522	0.0192131	3.49954	2.02169	2.5268	2.68268	1.48368	0.662354	2.55142	1.56582
ENSSSCG00000006065	ANKRD46	-0.758671	0.0308085	7.64003	9.04507	7.97908	8.22139	7.40837	4.40553	5.28479	5.69956
ENSSSCG00000006074	STK3	-0.595951	0.0344643	22.5262	15.7765	18.6165	18.9731	10.2939	18.6794	15.8652	14.9462
ENSSSCG00000006083	LAPTM4B	-0.582213	0.0223171	111.788	94.5885	124.178	110.185	72.3382	86.3187	88.837	82.498
ENSSSCG00000006087	CPQ	0.868568	0.0268453	3.28746	2.55017	1.83803	2.55855	6.53766	4.21716	4.67978	5.14487
ENSSSCG00000006090	MTERF3	-0.705738	0.0496406	8.72154	8.01828	9.1282	8.62267	5.77324	4.78528	7.60416	6.05423
ENSSSCG00000006092	C8orf37	-1.2242	0.00065284	10.0654	9.94584	9.8687	9.95998	4.62779	5.16151	5.78243	5.19058
ENSSSCG00000006095	CCNE2	1.89833	0.00515303	1.42437	1.36696	1.1795	1.32361	6.33731	5.35248	7.00766	6.23248
ENSSSCG00000006105	GEM	1.5758	0.00065284	3.0734	2.50653	2.52656	2.70216	10.7707	7.99992	7.97389	8.91484
ENSSSCG00000006108	TMEM67	-1.16689	0.00164421	6.44218	6.26741	4.96411	5.89123	3.23675	2.72783	3.90804	3.29087
ENSSSCG00000006114	S100A16	0.582595	0.0294589	51.3169	31.5304	52.9646	45.2706	48.2301	89.1935	63.8232	67.0823
ENSSSCG00000006120	OTUD6B	-0.947049	0.00209249	6.12058	7.40471	7.62922	7.0515	3.33015	5.52291	5.3769	4.74332
ENSSSCG00000006126	DECR1	-0.763627	0.00368917	19.3163	18.6334	15.7797	17.9098	11.0092	12.477	22.7215	15.4026
ENSSSCG00000006149	-	inf	0.00065284	0	0	0	0	0.347868	0.592841	0.917982	0.619564
ENSSSCG00000006160	STMN2	-3.71318	0.0162332	0.0260796	0.396709	1.64355	0.68878	0.198195	0.013187	0.226669	0.146017
ENSSSCG00000006162	ZC2HC1A	-1.03415	0.00065284	12.6322	7.24045	7.36392	9.07886	3.08437	7.54492	6.43499	5.68809
ENSSSCG00000006171	CRISPLD1	0.739991	0.0339139	3.14754	3.736	3.59119	3.49158	6.20784	5.47374	9.67387	7.11848
ENSSSCG00000006172	PI15	0.711815	0.00329948	12.839	13.5393	11.7487	12.709	18.5562	32.7203	30.1737	27.1501
ENSSSCG00000006175	LY96	-1.33493	0.0025104	14.3456	12.6203	16.9297	14.6319	4.27102	9.07284	10.1848	7.84289
ENSSSCG00000006182	RPL7	-0.555572	0.0403283	465.926	442.534	429.315	445.925	285.398	316.807	489.141	363.782
ENSSSCG00000006192	LACTB2	-0.834821	0.0125974	9.60364	6.82275	8.73687	8.38775	5.13125	6.146	7.60529	6.29418
ENSSSCG00000006214	RRS1	0.991506	0.0354077	4.1435	1.72119	1.60384	2.48951	4.28905	8.42152	3.36458	5.35838
ENSSSCG00000006218	PDE7A	-1.15497	0.00065284	6.00197	6.81307	6.12878	6.31461	3.17781	3.96011	3.07501	3.40431
ENSSSCG00000006235	TOX	-1.01872	0.00065284	4.27762	4.04137	3.98467	4.10122	1.94158	2.57284	2.62989	2.38144
ENSSSCG00000006245	SDR16C5	2.44169	0.0108167	0.225756	1.17906	0	0.468272	1.66445	4.54293	4.08814	3.43184
ENSSSCG00000006247	PLAG1	-2.51989	0.0110999	0.736352	1.45431	2.37335	1.52134	0.0750312	0.754833	0	0.276621
ENSSSCG00000006250	LYN	0.585081	0.0221158	8.67407	8.839	8.86981	8.79429	13.5459	14.0304	19.1818	15.586
ENSSSCG00000006255	RP1	-1.14689	0.00065284	1.66439	2.71377	1.04465	1.8076	1.15981	1.08744	0.653226	0.966825
ENSSSCG00000006267	PCMTD1	-1.44224	0.00065284	41.4227	32.5884	33.9805	35.9972	15.3564	15.2035	19.2555	16.6051
ENSSSCG00000006273	MCM4	3.34222	0.00065284	2.53488	2.5274	2.63767	2.56665	28.0025	28.2677	31.1717	29.1473
ENSSSCG00000006276	CEBPD	-0.622508	0.0141762	207.906	121.318	148.084	159.103	77.0753	115.545	165.924	119.515
ENSSSCG00000006287	SELL	1.09183	0.00065284	4.98115	3.37324	3.45281	3.93573	3.92815	8.07729	22.1037	11.3697
ENSSSCG00000006288	SELP	2.62562	0.00065284	0.363951	0.502739	0.523499	0.463396	4.08168	3.49055	1.8627	3.14498
ENSSSCG00000006294	NME7	-0.845902	0.0216731	16.6231	14.5044	14.9492	15.3589	13.5372	7.5944	7.48145	9.53768
ENSSSCG00000006297	DPT	0.965501	0.00065284	14.3923	10.7784	12.3254	12.4987	25.3457	28.6323	31.9434	28.6405
ENSSSCG00000006298	XCL1	inf	0.0178033	0	0	0	0	2.28198	1.64662	5.8455	3.25803
ENSSSCG00000006300	SFT2D2	-0.798189	0.00515303	64.3507	52.2251	34.1047	50.2268	33.6937	28.6355	37.0313	33.1202
ENSSSCG00000006301	TIPRL	-0.720926	0.0234471	6.79546	6.24797	7.9065	6.98331	4.09932	5.94829	6.21985	5.42249
ENSSSCG00000006303	-	-0.810717	0.010498	8.90366	8.4189	7.58752	8.30336	5.11199	6.21804	4.69919	5.34307
ENSSSCG00000006318	TADA1	-0.781003	0.0227873	4.95266	3.76203	4.27944	4.33138	2.77283	3.38753	3.09786	3.08607
ENSSSCG00000006328	RXRG	1.40995	0.00065284	4.98279	5.21137	6.11215	5.43544	10.0603	16.5763	22.3348	16.3238
ENSSSCG00000006333	NUF2	2.4945	0.00065284	1.57192	1.18621	1.00174	1.25329	7.40689	8.76244	10.0712	8.74684
ENSSSCG00000006334	RGS5	-1.2988	0.00680376	3.97987	4.50771	3.75742	4.08167	1.19	2.58982	2.4228	2.06754
ENSSSCG00000006335	RGS4	-1.42383	0.00065284	15.7225	15.5625	28.5931	19.9594	5.29144	10.719	10.6552	8.88855
ENSSSCG00000006342	-	0.688138	0.0274078	23.328	22.6796	19.5921	21.8666	37.8709	41.1606	35.3508	38.1274
ENSSSCG00000006345	OLFML2B	1.16271	0.0210586	0.411863	0.552889	0.704286	0.556346	1.21543	1.1195	1.67312	1.33602
ENSSSCG00000006350	FCGR2C	1.74098	0.0221158	1.15607	0.80991	0.3696	0.778527	2.78845	3.7154	2.19968	2.90118
ENSSSCG00000006354	TOMM40L	0.605529	0.0497861	3.44377	2.85158	3.97423	3.42319	5.69554	6.3313	5.92549	5.98411
ENSSSCG00000006357	FCER1G	0.767989	0.0410528	15.1748	7.5557	15.0579	12.5961	12.039	20.198	42.4088	24.8819
ENSSSCG00000006359	ADAMTS4	1.27919	0.00932029	0.893433	0.512812	1.3762	0.927482	2.15074	2.18209	3.09747	2.47677
ENSSSCG00000006367	KLHDC9	3.17362	0.0411956	0.14359	0.503375	0.16725	0.271405	1.54139	5.11742	1.78588	2.8149
ENSSSCG00000006372	ARHGAP30	1.23112	0.00065284	2.81703	1.57902	1.49567	1.96391	2.4462	6.1587	6.23777	4.94756
ENSSSCG00000006374	CD244	0.885314	0.0221158	4.41798	1.72863	2.63395	2.92685	2.78374	5.56671	11.3429	6.56445
ENSSSCG00000006379	CD48	1.29562	0.00065284	6.06148	4.39066	3.66534	4.70583	9.4105	14.193	20.9596	14.8544
ENSSSCG00000006389	PEA15	1.12291	0.00065284	245.441	135.94	160.429	180.603	278.444	559.457	507.431	448.444
ENSSSCG00000006391	ATP1A2	-1.62639	0.00065284	1.41747	1.38101	2.28512	1.69453	0.618126	0.174275	0.983432	0.591944
ENSSSCG00000006395	TAGLN2	1.26662	0.00065284	423.98	304.033	407.427	378.48	635.167	1045.19	1444.67	1041.68
ENSSSCG00000006400	SLAMF9	inf	0.00065284	0	0	0	0	0.028262	0.174294	1.32131	0.507955
ENSSSCG00000006409	APCS	-1.76722	0.00405476	4.24891	9.23894	6.67242	6.72009	2.44616	3.53225	1.03573	2.33805
ENSSSCG00000006453	KIRREL	1.11148	0.00065284	6.75123	7.13807	5.47348	6.45426	14.4971	14.2937	15.8681	14.8863
ENSSSCG00000006455	CD5L	-1.81182	0.00065284	6.84105	2.94871	3.60089	4.46355	1.26118	1.6847	1.2938	1.41323
ENSSSCG00000006462	LRRC71	-0.717395	0.0288744	8.60176	9.66413	4.67006	7.64532	3.71435	5.66041	5.30145	4.89207
ENSSSCG00000006463	PEAR1	-0.583086	0.0335279	7.73947	8.48515	8.33479	8.18647	8.64264	5.5187	3.04732	5.73622
ENSSSCG00000006468	HDGF	0.697205	0.00680376	15.9791	15.2287	15.0524	15.4201	28.0072	29.4553	22.5455	26.6693
ENSSSCG00000006470	RRNAD1	-1.13945	0.0159802	2.96307	2.13535	4.60681	3.23508	1.93371	1.34841	1.84858	1.71023
ENSSSCG00000006474	NES	1.38219	0.00065284	2.88912	2.13453	2.30466	2.44277	5.81635	9.31336	6.24293	7.12421
ENSSSCG00000006475	IQGAP3	3.01664	0.00065284	0.341564	0.236093	0.360744	0.3128	4.06195	1.72737	2.36862	2.71931
ENSSSCG00000006480	NAXE	0.710973	0.0362735	4.37338	4.39483	4.40423	4.39081	5.22335	9.35189	9.80652	8.12725
ENSSSCG00000006487	CCT3	0.691538	0.00550409	42.2312	30.9647	31.193	34.7963	51.9406	63.4557	75.7114	63.7026
ENSSSCG00000006496	LMNA	1.32257	0.00065284	82.2865	56.887	69.5958	69.5898	163.133	197.127	218.898	193.053
ENSSSCG00000006497	MEX3A	2.05998	0.0201362	1.48751	1.11301	0.0318413	0.877454	4.32593	3.05604	3.8729	3.75162
ENSSSCG00000006506	SYT11	1.48116	0.0452929	0.261803	0.672226	0.9261	0.620043	1.38851	1.53468	2.69995	1.87438
ENSSSCG00000006508	ASH1L	-0.8145	0.00117532	2.82367	3.45272	2.55836	2.94492	2.58968	1.55222	1.71931	1.95374
ENSSSCG00000006512	FDPS	1.63166	0.00065284	10.111	7.13612	11.9758	9.74097	29.81	37.3176	30.4604	32.5293
ENSSSCG00000006524	THBS3	2.01205	0.00065284	3.0529	2.24952	4.18704	3.16315	11.2176	13.7338	13.9008	12.9507
ENSSSCG00000006529	SLC50A1	4.57974	0.00065284	12.3158	13.2627	17.2793	14.2859	3.61524	965.4	18.4309	329.149
ENSSSCG00000006530	EFNA1	-0.570011	0.0223171	64.3451	62.4205	69.5038	65.4231	40.2033	52.0927	51.5541	47.95
ENSSSCG00000006543	ADAR	0.783941	0.00065284	7.84388	6.88886	6.66288	7.13187	10.484	11.4147	19.5849	13.8279
ENSSSCG00000006555	C1orf189	-1.448	0.0029018	21.2141	10.8501	18.0641	16.7094	5.74215	6.49149	8.59464	6.94276
ENSSSCG00000006556	TPM3	0.563665	0.0405135	138.475	98.1949	126.402	121.024	128.919	251.734	232.44	204.364
ENSSSCG00000006582	S100A14	0.937716	0.0029018	21.8108	19.0867	27.9759	22.9578	47.7224	72.3275	41.891	53.9803
ENSSSCG00000006588	S100A9	3.06913	0.00065284	19.8939	9.80563	14.9779	14.8925	122.027	150.221	135.224	135.824
ENSSSCG00000006589	S100A12	3.47947	0.00065284	94.345	43.0584	36.9665	58.1233	531.702	761.124	888.924	727.25
ENSSSCG00000006590	S100A8	2.65908	0.00065284	37.7238	25.6621	36.6842	33.3567	185.457	252.922	280.184	239.521
ENSSSCG00000006612	S100A10	1.01356	0.013401	139.239	95.5828	144.716	126.513	372.029	247.06	288.635	302.575
ENSSSCG00000006619	SNX27	-0.616414	0.0248117	18.6893	13.0485	10.6499	14.1292	10.8355	10.5233	10.7569	10.7052
ENSSSCG00000006624	SELENBP1	-1.40112	0.00065284	26.006	21.0638	29.7543	25.608	10.695	10.1112	11.1752	10.6605
ENSSSCG00000006630	VPS72	0.676123	0.0139035	17.6404	12.1497	19.8144	16.5348	14.5903	38.6539	33.9923	29.0788
ENSSSCG00000006631	TMOD4	-1.29862	0.0110999	3.23136	2.95972	3.78974	3.32694	2.24973	0.104476	2.45005	1.60142
ENSSSCG00000006635	SEMA6C	-1.43793	0.00515303	1.54037	2.34747	2.84522	2.24435	0.903255	0.672128	1.25814	0.944508
ENSSSCG00000006638	CDC42SE1	0.837871	0.00164421	26.9772	18.9845	21.3328	22.4315	40.0313	43.7712	54.9643	46.2556
ENSSSCG00000006648	CTSS	0.628884	0.0171248	64.6642	30.1911	31.9908	42.282	42.9126	81.883	128.768	84.5212
ENSSSCG00000006653	ENSA	0.674516	0.00615646	92.9408	70.9063	85.6257	83.1576	88.2253	178.789	186.199	151.071
ENSSSCG00000006669	HIST2H2AC	7.57085	0.00065284	6.1441	0.99602	3.50463	3.54825	413.437	772.412	983.46	723.103
ENSSSCG00000006681	TXNIP	-1.47831	0.00065284	300.922	206.051	237.05	248.008	88.4785	100.623	121.557	103.553
ENSSSCG00000006682	POLR3GL	-0.751752	0.00932029	8.86415	6.09253	6.89061	7.28243	3.99094	5.15672	6.42521	5.19096
ENSSSCG00000006694	GPR89B	-1.18361	0.00780172	3.52481	5.55846	5.26149	4.78159	2.19552	2.95953	2.34665	2.50057
ENSSSCG00000006696	GJA5	0.974319	0.00065284	11.8517	9.3686	15.517	12.2458	23.9439	24.9749	30.6664	26.5284
ENSSSCG00000006702	FMO5	-1.24794	0.00065284	43.3141	44.2283	21.1594	36.2339	19.9135	16.9875	19.2697	18.7236
ENSSSCG00000006718	ZNF697	0.764257	0.0445716	2.93862	2.93209	1.66024	2.51032	3.6961	5.90101	4.30595	4.63435
ENSSSCG00000006726	SPAG17	-1.30653	0.00065284	5.83942	5.33055	2.73183	4.63393	3.48454	1.08225	1.96883	2.17854
ENSSSCG00000006733	TTF2	1.26702	0.00117532	0.775313	0.759163	0.718642	0.751039	1.95297	1.41872	2.67896	2.01688
ENSSSCG00000006759	OLFML3	1.39427	0.00065284	19.7226	13.8641	23.4557	19.0141	41.1343	51.8935	69.858	54.2953
ENSSSCG00000006761	DCLRE1B	1.23824	0.00164421	2.9032	1.49419	2.48294	2.29344	4.73886	6.26438	6.69878	5.90067
ENSSSCG00000006763	BCL2L15	-1.73059	0.00065284	4.43997	2.98578	5.31056	4.24544	2.18092	0.976382	1.19385	1.45038
ENSSSCG00000006766	PHTF1	-1.09068	0.0102075	2.98605	1.58414	2.30853	2.29291	1.30499	1.31899	1.13195	1.25198
ENSSSCG00000006776	MOV10	1.06953	0.00065284	7.44825	6.42206	8.12846	7.33292	14.9365	15.8595	19.4275	16.7412
ENSSSCG00000006777	RHOC	0.858472	0.00065284	62.112	46.0791	65.1379	57.7763	84.5463	121.663	143.353	116.521
ENSSSCG00000006779	ST7L	-0.743423	0.00440926	29.7745	24.9524	25.1445	26.6238	15.5614	21.921	23.0456	20.176
ENSSSCG00000006780	WNT2B	-1.00715	0.0110999	0.90458	1.12615	2.16898	1.3999	0.935944	0.93123	0.47646	0.781211
ENSSSCG00000006800	CD53	1.03014	0.00209249	11.7299	6.57115	4.56588	7.62231	10.4984	17.8322	26.5999	18.3102
ENSSSCG00000006816	AHCYL1	-0.639932	0.0175743	14.226	11.5645	10.4713	12.0873	10.5854	6.83576	10.3814	9.26752
ENSSSCG00000006830	-	0.858672	0.0025104	43.912	20.7857	24.2084	29.6354	41.5889	64.0046	82.3819	62.6585
ENSSSCG00000006832	PSRC1	1.63623	0.00440926	0.688833	0.633863	1.78547	1.03606	2.61637	2.9597	5.02634	3.53414
ENSSSCG00000006841	CLCC1	-0.697676	0.0157249	6.57429	6.70905	7.44548	6.90961	5.39487	4.87813	4.5029	4.9253
ENSSSCG00000006843	STXBP3	-1.11087	0.00065284	16.6206	14.1604	14.1671	14.9827	6.82738	9.19921	10.7703	8.9323
ENSSSCG00000006852	NTNG1	-2.47123	0.0159802	0.632091	1.27571	2.51262	1.47347	0.39503	0.217898	0.272376	0.295101
ENSSSCG00000006862	VCAM1	-1.29199	0.00065284	23.1878	20.4957	24.8993	22.8609	7.28325	11.3609	16.0749	11.573
ENSSSCG00000006864	CDC14A	-1.1281	0.033392	8.36264	9.18709	6.93826	8.16266	4.28915	3.50401	5.93549	4.57622
ENSSSCG00000006866	DBT	-1.42676	0.00065284	5.14454	4.92709	5.83842	5.30335	2.19465	1.02253	4.64422	2.62047
ENSSSCG00000006878	DPYD	-0.573395	0.0244045	20.9134	18.0748	12.6744	17.2209	11.6345	15.0193	16.8691	14.5076
ENSSSCG00000006879	PTBP2	-2.45559	0.0166584	0.94278	1.9167	1.06655	1.30868	0.410631	0.0194643	0.673418	0.367838
ENSSSCG00000006890	ABCA4	-2.06578	0.0136539	0.575793	0.443786	0.305218	0.441599	0.127054	0.0201347	0.210405	0.119198
ENSSSCG00000006893	BCAR3	0.749384	0.00780172	6.55842	6.42588	9.46207	7.48212	11.2625	14.6265	14.5121	13.467
ENSSSCG00000006899	-	-0.657684	0.0162332	1028.64	840.4	970.792	946.611	565.024	721.035	883.482	723.18
ENSSSCG00000006903	RPAP2	-0.910905	0.00209249	6.72826	5.03802	6.47714	6.08114	3.7739	3.1014	5.22924	4.03485
ENSSSCG00000006911	-	-0.893155	0.0457071	48.2427	56.827	53.7741	52.9479	37.1775	31.4248	27.4216	32.008
ENSSSCG00000006912	HFM1	-1.04043	0.0171248	1.89376	1.34205	1.7789	1.67157	1.3592	0.426195	1.10214	0.962512
ENSSSCG00000006919	GBP7	1.86328	0.00065284	3.23109	1.10276	1.35855	1.89747	2.0842	4.08796	18.5196	8.23059
ENSSSCG00000006924	GBP1	4.48028	0.00065284	1.68286	0.820561	1.10816	1.20386	7.33777	18.2942	64.5181	30.05
ENSSSCG00000006928	LMO4	-0.631414	0.0210586	35.3373	29.4708	33.1271	32.6451	19.9263	19.8688	31.962	23.919
ENSSSCG00000006936	ODF2L	-1.09003	0.00065284	4.72895	7.36296	7.69477	6.59556	3.59084	3.90819	3.3024	3.60048
ENSSSCG00000006940	CYR61	0.94788	0.00065284	28.2299	22.1163	46.2798	32.2087	80.59	78.5047	52.6799	70.5915
ENSSSCG00000006947	SYDE2	-0.577908	0.0482965	6.33305	6.85771	5.47413	6.22163	4.32787	5.15683	4.92084	4.80185
ENSSSCG00000006950	WDR63	-0.870714	0.00065284	9.04137	10.0471	8.57772	9.22206	5.60201	5.4245	7.27084	6.09912
ENSSSCG00000006955	GSDMD	1.22982	0.00065284	19.6278	12.2962	18.1365	16.6868	22.6405	47.621	60.3833	43.5483
ENSSSCG00000006968	LONRF1	-0.771562	0.0196986	4.23751	4.35297	3.19761	3.92936	3.06997	2.69812	2.63569	2.80126
ENSSSCG00000006971	-	-1.52513	0.00209249	4.67461	5.46163	4.51711	4.88445	1.74631	2.36476	2.10272	2.07126
ENSSSCG00000006979	MSR1	0.783832	0.00680376	17.6955	5.14662	9.78258	10.8749	12.6402	26.1068	30.5982	23.1151
ENSSSCG00000006981	MICU3	-1.30452	0.00932029	3.04101	4.04038	4.11229	3.73123	2.51912	0.521711	2.3486	1.79648
ENSSSCG00000006984	VPS37A	-0.657932	0.031892	10.2708	13.4519	11.9097	11.8775	9.22953	7.4993	11.903	9.54394
ENSSSCG00000006985	MTMR7	-1.00639	0.0175743	3.12183	0.959249	2.03972	2.04027	1.078	1.73864	0.54032	1.11899
ENSSSCG00000006987	-	-1.26156	0.0203859	3.09031	1.28263	2.67386	2.34893	1.43618	0.303079	1.77863	1.17263
ENSSSCG00000006989	MTUS1	-0.733628	0.0232345	14.0255	17.7768	17.2647	16.3557	16.1538	6.96832	11.24	11.454
ENSSSCG00000007007	IDO1	1.46395	0.0330478	0.770526	1.06351	0.80867	0.880902	0.791852	1.86716	7.67573	3.44491
ENSSSCG00000007026	-	-1.08814	0.0288744	3.41779	2.41171	1.9021	2.5772	1.51821	1.15686	1.6436	1.43956
ENSSSCG00000007027	SLC20A2	-0.81204	0.0373095	7.6412	6.11279	7.39699	7.05033	5.34054	4.17951	3.43596	4.31867
ENSSSCG00000007052	FERMT1	0.661438	0.0178033	3.94484	2.61679	2.86519	3.14227	6.20702	4.96618	6.35754	5.84358
ENSSSCG00000007058	PLCB4	-1.04313	0.00065284	2.90094	2.79826	3.04685	2.91535	0.989116	2.01784	2.07098	1.69265
ENSSSCG00000007063	ANKEF1	-0.842596	0.00550409	10.586	9.41397	5.03153	8.34383	5.81831	6.27738	4.1894	5.42836
ENSSSCG00000007064	MKKS	0.710416	0.0300678	3.968	2.68431	2.15421	2.93551	4.62629	8.05718	4.11023	5.5979
ENSSSCG00000007067	JAG1	-0.721332	0.00164421	32.4007	22.9887	21.4246	25.6047	17.4214	16.9329	17.4086	17.2543
ENSSSCG00000007073	ISM1	-1.09892	0.00065284	50.9774	35.8044	45.3385	44.0401	21.9754	24.6267	22.5435	23.0485
ENSSSCG00000007079	FLRT3	-0.756515	0.036114	14.0544	19.6115	24.3336	19.3332	8.45951	16.6631	14.8523	13.325
ENSSSCG00000007094	DZANK1	-0.844867	0.0302324	2.49598	3.68748	1.8049	2.66279	1.77418	1.89679	1.36265	1.67787
ENSSSCG00000007095	POLR3F	-0.710308	0.0447027	4.27517	4.47437	6.04956	4.93303	2.99504	2.37831	5.41088	3.59474
ENSSSCG00000007097	SEC23B	0.553858	0.0408691	11.0412	9.66697	9.00012	9.90276	13.0425	17.7118	21.3421	17.3655
ENSSSCG00000007115	THBD	-0.75791	0.00065284	75.0311	66.0718	69.7679	70.2903	55.2598	41.1776	40.2103	45.5492
ENSSSCG00000007119	NXT1	1.0631	0.0286812	18.6445	19.8985	15.5392	18.0274	23.7262	49.8768	51.4485	41.6838
ENSSSCG00000007133	ACSS1	0.64898	0.0185087	11.6283	9.33267	11.7643	10.9084	13.5819	18.1098	24.7047	18.7988
ENSSSCG00000007140	SMOX	1.06793	0.0178033	0.81968	0.41479	0.582908	0.605793	1.19751	1.39073	1.74209	1.44344
ENSSSCG00000007148	C20orf27	1.13451	0.0128727	1777.72	1287.86	1699.27	1588.28	1986.4	3108.59	6767.58	3954.19
ENSSSCG00000007161	LZTS3	0.596072	0.0227873	8.76085	5.03392	6.07384	6.62287	10.0541	10.9786	11.1804	10.7377
ENSSSCG00000007170	CPXM1	1.66207	0.00065284	3.45233	2.4257	3.28988	3.05597	9.16811	11.4003	10.7729	10.4471
ENSSSCG00000007178	-	0.816084	0.00065284	75.6793	49.011	41.151	55.2804	76.5812	120.651	126.92	108.051
ENSSSCG00000007180	PDYN	-inf	0.00065284	1.3074	0	0.0677438	0.458381	0	0	0	0
ENSSSCG00000007188	FKBP1C	0.611112	0.0136539	71.3465	49.3129	61.0088	60.5561	102.136	116.657	103.701	107.498
ENSSSCG00000007198	ANGPT4	-1.8377	0.00065284	7.57885	4.60681	8.36415	6.84994	2.56614	1.29768	2.42384	2.09589
ENSSSCG00000007227	ID1	0.860152	0.00065284	73.4138	59.5001	93.3674	75.4271	134.559	139.18	167.814	147.184
ENSSSCG00000007229	BCL2L1	-0.900463	0.00932029	28.3228	30.2127	38.2216	32.2524	30.1173	15.9999	7.81763	17.9783
ENSSSCG00000007235	TPX2	2.99893	0.00065284	1.74406	1.15903	1.49991	1.46767	13.6655	12.0003	13.3864	13.0174
ENSSSCG00000007240	-	1.59176	0.00065284	2.82125	3.25432	4.30761	3.46106	9.07507	9.18766	17.123	11.7952
ENSSSCG00000007253	MAPRE1	0.659025	0.0119786	22.5792	16.8052	16.3233	18.5692	31.8773	36.228	33.367	33.8241
ENSSSCG00000007261	BPIFB1	2.44368	0.00065284	0.783992	3.17662	1.154	1.70487	7.73661	12.3923	11.4337	10.5209
ENSSSCG00000007268	E2F1	3.81092	0.00065284	0.372458	0.265634	1.1308	0.589631	6.38401	11.5535	11.2926	9.74337
ENSSSCG00000007278	AHCY	1.87327	0.00065284	3.46998	2.9987	2.14379	2.87082	17.7072	11.2047	5.74099	11.551
ENSSSCG00000007279	DYNLRB1	0.590944	0.0257582	110.245	92.0155	81.7434	94.668	87.9056	171.71	230.477	163.364
ENSSSCG00000007288	MYH7B	-1.11361	0.00479759	0.882209	0.786736	1.65588	1.10827	0.595807	0.561272	0.538769	0.565283
ENSSSCG00000007308	ROMO1	-0.646379	0.031892	142.556	110.186	264.487	172.41	93.8985	121.314	147.828	121.013
ENSSSCG00000007330	-	0.665724	0.0248117	34.767	22.3467	32.7019	29.9385	51.4323	43.5439	62.2176	52.3979
ENSSSCG00000007358	EMILIN3	-1.00797	0.0479827	1.02083	1.37463	2.97243	1.7893	0.869298	1.1408	1.179	1.06303
ENSSSCG00000007360	-	-0.588094	0.0317702	4.598	5.07973	6.52672	5.40148	5.36083	4.14438	2.17692	3.89404
ENSSSCG00000007366	MYBL2	3.44332	0.00065284	0.194971	0.208426	0.55592	0.319772	4.37229	4.70714	2.03606	3.70516
ENSSSCG00000007375	SERINC3	-0.759425	0.00117532	28.086	23.9917	25.0884	25.722	16.9845	16.8745	23.0975	18.9855
ENSSSCG00000007391	MATN4	1.06766	0.00065284	15.9028	12.4935	12.4382	13.6115	25.5485	30.542	34.1178	30.0694
ENSSSCG00000007401	SDC4	-0.812041	0.00440926	62.0387	39.106	42.2595	47.8014	23.9813	33.2744	33.7529	30.3362
ENSSSCG00000007405	WFDC2	-1.15981	0.00065284	45.0791	22.1971	48.4902	38.5888	16.0737	23.3239	17.3012	18.8996
ENSSSCG00000007423	UBE2C	3.90806	0.00065284	1.30995	1.10335	2.40257	1.60529	19.6632	18.8151	46.1765	28.2183
ENSSSCG00000007431	CTSA	0.805774	0.00209249	16.3829	15.2359	26.1846	19.2678	39.7346	32.8284	36.1423	36.2351
ENSSSCG00000007436	MMP9	1.69908	0.00065284	1.06442	2.08617	0.382113	1.17757	2.39019	3.70556	5.47957	3.85844
ENSSSCG00000007440	CD40	1.75949	0.00065284	5.0927	3.47549	6.64074	5.06964	8.60896	17.315	31.934	19.286
ENSSSCG00000007451	SLC2A10	1.76471	0.0168742	1.47892	0.585173	0.183222	0.749105	1.18206	4.0079	2.6865	2.62549
ENSSSCG00000007456	-	0.760929	0.0108167	3.2579	3.79446	7.24119	4.76452	8.9403	8.808	8.35508	8.70113
ENSSSCG00000007472	BCAS4	1.21014	0.0185087	4.95377	5.15379	3.70053	4.6027	9.13724	13.4107	13.2204	11.9228
ENSSSCG00000007481	ZFP64	0.93674	0.013401	2.68871	4.11736	4.49377	3.76661	7.77275	8.62196	6.15441	7.51637
ENSSSCG00000007493	AURKA	2.54258	0.0236397	2.83864	0.7299	1.05671	1.54175	10.1703	8.69031	11.2668	10.0425
ENSSSCG00000007504	RBM38	0.683546	0.0435892	5.49632	3.5015	4.42527	4.47436	5.11913	8.02643	9.21904	7.45487
ENSSSCG00000007508	ZBP1	1.86118	0.00065284	4.11059	4.00023	2.05629	3.38904	5.76343	8.95781	25.1784	13.2999
ENSSSCG00000007509	PMEPA1	0.885605	0.00065284	7.31147	5.46576	6.83145	6.53623	16.045	12.3222	13.0668	13.8113
ENSSSCG00000007516	STX16-NPEPL1	-0.753517	0.0216731	11.0535	14.2025	14.7891	13.3484	12.153	10.1981	3.62506	8.65872
ENSSSCG00000007522	CTSZ	1.24996	0.00065284	34.7718	21.5615	32.2827	29.5387	50.5775	75.2492	104.636	76.8209
ENSSSCG00000007523	TUBB1	1.87677	0.00065284	1.58516	1.18758	0.847374	1.2067	6.90078	3.9758	4.10763	4.99474
ENSSSCG00000007527	EDN3	-0.8051	0.00405476	10.2654	7.66237	15.3338	11.0872	4.73652	8.66101	7.82796	7.07516
ENSSSCG00000007546	C7orf50	0.722809	0.0234471	13.5536	11.3622	13.202	12.7059	14.0743	38.1339	18.7423	23.6502
ENSSSCG00000007549	CYP2W1	-3.11323	0.00550409	3.26589	6.15855	6.21922	5.21455	1.12173	0.210906	0.642257	0.658298
ENSSSCG00000007554	ZFAND2A	1.1041	0.0468777	1.62094	2.63477	1.51443	1.92338	2.51083	4.32275	7.09387	4.64248
ENSSSCG00000007558	INTS1	0.624931	0.0141762	3.82339	3.33036	4.66682	3.94019	6.58264	6.68249	6.70584	6.65699
ENSSSCG00000007560	TMEM184A	0.826578	0.0324675	5.15672	5.13638	5.30497	5.19936	8.39236	8.73407	13.0095	10.0453
ENSSSCG00000007565	TTYH3	0.707896	0.0406581	6.99316	4.93035	7.1656	6.36304	10.391	10.777	12.7572	11.3084
ENSSSCG00000007569	GRIFIN	1.95859	0.0164472	5.58917	4.42298	0.96322	3.65846	13.4968	7.61441	27.8459	16.319
ENSSSCG00000007585	ACTB	1.42527	0.00065284	1246.3	865.907	1165.4	1092.54	2638.14	3107.08	3133.37	2959.53
ENSSSCG00000007586	FSCN1	0.831079	0.0305805	1.84463	1.27789	2.82441	1.98231	2.98115	4.3004	3.95469	3.74541
ENSSSCG00000007596	OCM2	-inf	0.00164421	10.6635	3.79966	0	4.82105	0	0	0	0
ENSSSCG00000007625	ARPC1B	1.37223	0.00065284	131.164	86.1612	97.2985	104.875	206.404	310.725	327.532	281.554
ENSSSCG00000007655	PILRA	3.80362	0.0166584	0.0437884	0.490607	0.140076	0.224824	2.40545	2.18307	6.09758	3.56203
ENSSSCG00000007664	AGFG2	1.55394	0.00065284	5.45724	2.96165	4.29107	4.23665	9.86657	15.5112	16.1478	13.8419
ENSSSCG00000007692	YWHAG	0.592998	0.0262319	19.2504	12.5037	10.7088	14.1543	22.6435	26.4279	25.1572	24.7429
ENSSSCG00000007695	UPK3BL	inf	0.0415739	0	0	0	0	0.0563331	0	1.28524	0.447191
ENSSSCG00000007712	DNAJC30	1.42134	0.0320467	4.73197	4.88146	2.36143	3.99162	2.69798	24.7341	8.3889	11.9403
ENSSSCG00000007715	ABHD11	0.942848	0.00065284	7.26425	5.93249	12.4991	8.56528	14.0697	18.6045	23.344	18.6727
ENSSSCG00000007719	CLIP2	0.911172	0.00065284	4.23706	5.1353	4.84403	4.7388	11.5743	11.7817	5.57279	9.64293
ENSSSCG00000007722	NCF1	1.54663	0.00065284	3.80933	1.89966	4.02019	3.24306	5.14412	15.0573	8.39297	9.53146
ENSSSCG00000007739	GUSB	0.871433	0.00164421	8.30843	4.65908	10.4117	7.79307	15.4979	12.6904	16.9199	15.0361
ENSSSCG00000007743	CHCHD2	0.669308	0.00810016	48.1724	35.1933	37.3184	40.228	58.4399	61.3707	94.5276	71.4461
ENSSSCG00000007754	ITGAM	1.21109	0.0411956	1.16884	0.558253	0.479358	0.735484	1.69045	2.88193	1.00437	1.85892
ENSSSCG00000007758	PYDC1	0.931285	0.0029018	10.5812	5.06337	9.50946	8.38468	11.2143	22.8428	16.8494	16.9688
ENSSSCG00000007763	BCKDK	0.59321	0.0216731	21.6837	19.7093	19.3194	20.2375	23.6686	28.2337	49.003	33.6351
ENSSSCG00000007788	PHKG2	0.984755	0.0029018	5.70451	5.09492	4.11717	4.9722	11.479	9.01686	11.0989	10.5316
ENSSSCG00000007796	DCTPP1	3.08921	0.00065284	5.47536	2.85527	0.9185	3.08304	20.9707	29.4511	32.4173	27.613
ENSSSCG00000007797	ITGAL	1.47641	0.00065284	6.63521	4.43654	3.32537	4.79904	11.4901	15.0185	17.024	14.5109
ENSSSCG00000007817	IL4R	1.20095	0.00065284	11.491	6.74532	6.8229	8.35307	16.8771	23.8366	20.9867	20.5668
ENSSSCG00000007843	UQCRC2	-1.24702	0.00164421	7.92887	6.88191	6.97822	7.263	3.15411	3.58681	4.45937	3.73343
ENSSSCG00000007895	ZC3H7A	-0.571229	0.0370907	11.2213	12.5921	8.29027	10.7012	9.85605	6.77147	10.0783	8.90194
ENSSSCG00000007914	METTL22	1.027	0.0157249	2.74478	1.96319	3.04934	2.58577	4.76903	4.81456	7.30574	5.62978
ENSSSCG00000007927	PPL	-0.695789	0.00959918	8.45617	7.3114	10.8085	8.85869	7.09917	8.12936	3.85259	6.36037
ENSSSCG00000007954	SLX4	1.31503	0.00810016	0.456	0.377786	0.159358	0.331048	0.983659	0.553875	0.940083	0.825872
ENSSSCG00000007978	HBA2	-0.767747	0.0175743	3947.48	1644.05	6328.28	3973.27	2041.69	2183.51	3038.06	2421.09
ENSSSCG00000007987	DECR2	-1.11469	0.00209249	13.2358	15.1181	25.198	17.8506	5.61782	12.0078	9.3717	8.99911
ENSSSCG00000007993	CAPN15	0.630285	0.0236397	4.94577	5.32897	4.50548	4.92674	7.7678	9.19797	7.54061	8.16879
ENSSSCG00000008001	MSLN	-0.595428	0.0232345	74.3901	58.2247	77.3989	70.0046	32.9463	68.8511	49.5617	50.453
ENSSSCG00000008009	LMF1	0.972113	0.00065284	33.8577	24.0514	27.4753	28.4615	44.1458	65.0874	69.9228	59.7187
ENSSSCG00000008010	CHTF18	2.33986	0.00065284	1.36936	1.32646	0.870719	1.18885	4.84957	7.25178	7.38159	6.49431
ENSSSCG00000008015	SPSB3	-0.719657	0.013401	68.3701	77.5785	79.496	75.1482	32.6614	71.5637	45.8895	50.0382
ENSSSCG00000008019	HN1L	1.22766	0.00065284	17.9647	12.6182	18.5027	16.3619	27.523	41.8093	60.3913	43.2412
ENSSSCG00000008026	CRAMP1	-0.767898	0.00748015	3.32184	3.24637	5.16057	3.90959	3.60344	2.95708	1.44261	2.66771
ENSSSCG00000008029	BAIAP3	-1.67136	0.00065284	2.00644	2.21196	1.23548	1.81796	0.672713	0.800529	0.405124	0.626122
ENSSSCG00000008048	RNPS1	0.627808	0.013401	49.6361	35.7245	49.1963	44.8523	59.6501	104.259	88.6371	84.1821
ENSSSCG00000008055	C16orf59	1.22657	0.0305805	0.937697	0.8469	1.68072	1.15511	2.69177	4.18792	2.71833	3.19934
ENSSSCG00000008056	ATP6V0C	0.902686	0.00065284	17.219	13.891	17.1683	16.0928	34.5188	34.4409	21.3552	30.105
ENSSSCG00000008057	RP11-20I23.3	0.670457	0.0175743	22.0512	16.8395	18.1659	19.0189	24.17	37.693	35.1605	32.3412
ENSSSCG00000008061	TCEB2	0.536253	0.0354077	535.72	516.488	561.153	537.787	486.896	1012.59	1121.75	873.745
ENSSSCG00000008066	-	-0.820378	0.0122771	5.78306	4.50557	4.45817	4.9156	3.99344	2.56283	3.53353	3.36327
ENSSSCG00000008073	OMD	-3.08488	0.00065284	21.3554	16.2561	18.0157	18.5424	2.55098	2.99657	1.92917	2.49224
ENSSSCG00000008079	FAM120A	0.636415	0.0110999	12.5776	10.72	9.50055	10.9327	23.2999	19.9135	15.0335	19.4156
ENSSSCG00000008088	IL1B	1.55977	0.0478325	0.35018	0.412544	0.338315	0.367013	0.891219	1.73224	0.947647	1.19037
ENSSSCG00000008089	CKAP2L	2.9881	0.00065284	0.371586	0.211366	0.19995	0.260967	2.99376	1.45147	2.81797	2.42107
ENSSSCG00000008090	IL1A	3.7254	0.0187374	0.254818	0	0.149492	0.13477	1.64823	2.21923	2.66921	2.17889
ENSSSCG00000008094	CHCHD5	1.36189	0.00065284	5.93279	8.96399	16.5097	10.4688	22.8058	30.4972	38.1276	30.4769
ENSSSCG00000008096	ZC3H6	-0.775528	0.00841416	4.74491	4.16147	3.71936	4.20858	2.87473	3.42686	2.21965	2.84041
ENSSSCG00000008123	ARID5A	1.37211	0.00065284	5.96658	3.91893	6.92115	5.60222	9.78407	17.5155	21.0125	16.104
ENSSSCG00000008138	GCC2	-0.539858	0.033392	10.0101	9.82664	8.86063	9.56579	7.81896	8.68462	6.93548	7.81302
ENSSSCG00000008144	NCK2	0.543959	0.0395694	55.1404	36.3169	42.902	44.7864	70.9896	67.9162	73.8045	70.9034
ENSSSCG00000008147	FHL2	1.28504	0.0189801	1.22161	2.02713	1.08171	1.44348	2.89208	4.07145	4.42259	3.79537
ENSSSCG00000008163	IL1R2	1.60791	0.0399432	2.476	1.50756	0	1.32785	2.34923	8.14449	3.00319	4.49897
ENSSSCG00000008177	AFF3	-0.901044	0.0139035	5.81019	7.16992	5.54961	6.17657	4.23051	3.43926	3.70992	3.79323
ENSSSCG00000008186	TSGA10	-1.05207	0.00209249	4.59226	4.57109	4.47914	4.5475	2.89483	2.3694	2.31512	2.52645
ENSSSCG00000008211	THNSL2	-0.921648	0.0482965	8.07841	5.85727	7.32198	7.08589	5.23716	1.48797	5.54352	4.08955
ENSSSCG00000008216	RMND5A	-0.929712	0.00065284	30.7438	26.6453	21.2011	26.1967	18.578	15.1849	15.7471	16.5033
ENSSSCG00000008218	RNF103	-0.813842	0.00680376	11.0963	10.9563	10.5559	10.8695	8.51318	6.37619	7.01172	7.30036
ENSSSCG00000008221	KDM3A	-1.03333	0.00065284	6.71586	7.72924	6.59182	7.01231	3.56451	4.25136	4.62161	4.14583
ENSSSCG00000008232	RNF181	-1.348	0.00164421	22.8045	19.0483	50.4267	30.7598	8.02237	21.6726	13.6026	14.4325
ENSSSCG00000008239	CAPG	0.973813	0.00065284	26.0785	21.5472	19.536	22.3872	37.2234	53.167	51.5309	47.3071
ENSSSCG00000008265	DOK1	1.12637	0.00065284	5.7782	3.71657	4.65722	4.71733	8.08461	14.4376	11.8866	11.4696
ENSSSCG00000008266	LOXL3	2.46004	0.0245897	0.0869833	0.129993	0.0247594	0.0805786	0.342219	0.690673	0.563857	0.53225
ENSSSCG00000008294	ACTG2	2.26619	0.00065284	32.1174	22.2568	18.4004	24.2582	115.258	102.594	162.757	126.87
ENSSSCG00000008310	EXOC6B	-0.808405	0.0305805	5.68152	6.95978	9.73616	7.45915	4.99848	4.41646	4.52072	4.64522
ENSSSCG00000008311	CYP26B1	1.44027	0.00117532	2.18691	1.67661	2.08927	1.98426	7.29801	6.54423	4.10408	5.98211
ENSSSCG00000008316	NAGK	0.636218	0.0354077	10.6905	11.2552	14.4174	12.121	21.2807	20.9943	20.3767	20.8839
ENSSSCG00000008336	ANXA4	-0.5233	0.0432204	70.2737	55.1471	46.276	57.2323	35.4325	55.5983	55.4873	48.8394
ENSSSCG00000008340	ANTXR1	0.713048	0.00329948	15.7491	13.2881	12.7674	13.9349	25.4526	27.3284	23.3875	25.3895
ENSSSCG00000008348	PLEK	1.65471	0.00065284	2.04548	0.463977	0.884299	1.13125	2.40308	3.3334	6.2907	4.00906
ENSSSCG00000008363	AFTPH	-0.616667	0.0194362	13.5922	13.5493	11.8599	13.0005	9.30663	10.2315	12.3446	10.6276
ENSSSCG00000008368	UGP2	-0.900673	0.00440926	6.07751	4.54657	3.81772	4.81393	4.18744	2.09045	3.48414	3.25401
ENSSSCG00000008383	AHSA2	1.6033	0.00164421	1.96034	1.89801	1.47959	1.77931	5.01473	6.60336	7.76704	6.46171
ENSSSCG00000008397	EFEMP1	-1.0734	0.00065284	30.3145	25.4803	31.4442	29.0797	14.3844	16.4715	17.172	16.0093
ENSSSCG00000008402	CLHC1	-2.14501	0.00405476	1.9535	2.77992	1.856	2.19647	0.910049	0.130143	1.02821	0.689467
ENSSSCG00000008404	MTIF2	-0.738759	0.0192131	6.20569	4.97768	4.84433	5.34257	3.15895	4.23261	4.43833	3.9433
ENSSSCG00000008408	RTN4	-1.74928	0.00810016	14.3352	18.3866	12.613	15.1116	4.96089	5.90909	7.33793	6.0693
ENSSSCG00000008412	PSME4	-0.621018	0.0192131	7.4945	8.67887	7.96611	8.04649	6.655	5.34875	7.01597	6.33991
ENSSSCG00000008422	STON1-GTF2A1L	-0.838095	0.0128727	3.31077	3.20615	3.02238	3.17977	2.28898	1.962	2.13273	2.1279
ENSSSCG00000008429	EPCAM	-0.928764	0.00065284	48.465	46.3921	44.5887	46.4819	31.6304	19.8733	36.7155	29.4064
ENSSSCG00000008444	PRKCE	-1.03789	0.00065284	14.6839	13.8685	15.4741	14.6755	7.76207	8.10721	8.291	8.05343
ENSSSCG00000008448	PREPL	-0.781518	0.00748015	6.27972	7.25017	5.07696	6.20228	4.9206	4.40906	3.27981	4.20316
ENSSSCG00000008451	PPM1B	-0.947923	0.00959918	9.52024	9.92724	7.81561	9.0877	4.63346	5.5583	7.60347	5.93174
ENSSSCG00000008468	PKDCC	1.40471	0.00065284	4.83867	4.82244	5.75638	5.13916	13.2063	14.6048	16.3378	14.7163
ENSSSCG00000008480	MORN2	-0.863658	0.00902649	39.0892	27.5963	22.8662	29.8506	17.016	23.4635	25.9205	22.1333
ENSSSCG00000008486	GALM	0.771194	0.00440926	9.35842	8.43549	7.68169	8.49187	15.2947	16.2602	21.0564	17.5371
ENSSSCG00000008487	ATL2	-0.666917	0.010498	15.069	17.4121	12.6241	15.0351	12.7161	9.80425	13.7685	12.0963
ENSSSCG00000008491	QPCT	-1.22189	0.0157249	5.01742	4.58331	1.86113	3.82062	2.35994	1.40054	2.10227	1.95425
ENSSSCG00000008504	CRIM1	-0.839402	0.00780172	18.2922	13.3754	10.7675	14.145	9.44345	8.92489	10.6662	9.67818
ENSSSCG00000008517	-	-0.630755	0.0268453	11.811	10.4043	12.515	11.5768	6.59514	8.99178	9.94507	8.51066
ENSSSCG00000008528	LBH	1.68426	0.00065284	559.201	728.058	931.476	739.578	1954.62	2099.62	3787.08	2613.77
ENSSSCG00000008529	YPEL5	-0.825363	0.00065284	26.6504	27.0205	24.7233	26.1314	16.8359	16.878	23.6361	19.1167
ENSSSCG00000008550	SLC5A6	0.667147	0.01991	9.01493	7.7076	9.21481	8.64578	14.947	15.6205	15.2975	15.2883
ENSSSCG00000008553	PREB	0.633008	0.030418	18.7013	15.3208	15.1504	16.3908	23.7524	30.0339	30.7819	28.1894
ENSSSCG00000008557	EMILIN1	1.15891	0.00065284	41.9845	28.5143	47.1742	39.2243	79.1146	111.29	107.377	99.2605
ENSSSCG00000008562	SLC35F6	0.815523	0.00117532	8.58017	5.29121	7.29105	7.05414	7.30553	18.2966	15.6441	13.7487
ENSSSCG00000008579	CENPO	1.96051	0.0146464	0.651158	0.470303	0.463926	0.528462	1.84693	2.35846	2.81485	2.34008
ENSSSCG00000008591	ATAD2B	-0.726647	0.0294589	7.50074	5.73067	4.6687	5.9667	3.8151	3.57094	6.42428	4.60344
ENSSSCG00000008600	PUM2	-0.612212	0.0189801	16.0922	16.8136	16.0718	16.3259	13.9276	12.541	10.279	12.2492
ENSSSCG00000008601	SDC1	1.03822	0.00065284	25.8663	15.5028	16.1722	19.1804	34.0833	51.989	47.541	44.5378
ENSSSCG00000008604	WDR35	-0.754559	0.0178033	4.17845	5.13888	4.1039	4.47374	3.68215	2.24539	3.68587	3.20447
ENSSSCG00000008617	FAM49A	-0.804794	0.00902649	7.04	4.01537	9.58208	6.87915	4.26114	3.33418	5.90408	4.4998
ENSSSCG00000008631	PQLC3	1.83136	0.00065284	3.46742	1.47752	2.4666	2.47051	7.9062	12.2163	8.99488	9.70579
ENSSSCG00000008633	PDIA6	1.07956	0.00065284	61.9687	49.645	42.6531	51.4223	101.205	123.992	137.834	121.01
ENSSSCG00000008634	ATP6V1C2	-3.63715	0.00065284	33.4039	22.722	19.0703	25.0654	2.94467	1.12296	2.71317	2.26027
ENSSSCG00000008635	NOL10	-1.66987	0.00065284	41.258	38.7992	30.7088	36.922	11.799	13.8589	15.4123	13.6901
ENSSSCG00000008638	YWHAQ	0.667133	0.0164472	132.495	122.22	152.198	135.638	223.128	260.809	223.256	235.731
ENSSSCG00000008645	ID2	0.787769	0.00209249	13.0148	13.6105	23.0707	16.5653	28.4022	34.3959	27.7887	30.1956
ENSSSCG00000008647	CMPK2	1.68788	0.00065284	1.58479	0.946969	1.52328	1.35168	2.33723	1.73636	12.9543	5.67596
ENSSSCG00000008648	RSAD2	4.74501	0.00650787	0.511034	0.166283	0	0.225772	1.83509	2.45282	25.8591	10.049
ENSSSCG00000008649	SOX11	4.03478	0.0139035	0	0.164653	0.172924	0.112526	1.7652	2.8303	0.500087	1.69853
ENSSSCG00000008664	FAM84A	-0.956947	0.00117532	7.09676	7.71973	5.25343	6.68997	1.88864	5.03605	4.72697	3.88389
ENSSSCG00000008668	RBAK	-1.23258	0.00065284	7.00839	8.18868	7.76831	7.65513	4.53701	3.33521	3.63114	3.83445
ENSSSCG00000008675	LETM1	1.06277	0.00065284	13.2275	9.93315	12.1695	11.7767	23.5617	30.8938	24.8338	26.4298
ENSSSCG00000008677	TACC3	2.82411	0.00065284	1.89245	1.49351	1.64607	1.67734	13.8751	15.535	10.237	13.2157
ENSSSCG00000008682	WHSC1	1.1676	0.00585219	7.99256	6.35906	7.25767	7.2031	16.8181	19.6857	16.4709	17.6582
ENSSSCG00000008693	NOP14	0.8293	0.00117532	6.59097	4.92537	6.01892	5.84509	11.3832	11.5614	11.5356	11.4934
ENSSSCG00000008704	EVC	2.02198	0.0196986	1.62884	1.90737	4.03262	2.52294	8.18729	11.6652	13.6106	11.1544
ENSSSCG00000008706	-	2.29945	0.00065284	3.96675	3.1495	2.48409	3.20011	16.0429	16.1786	18.249	16.8235
ENSSSCG00000008723	HTRA3	0.645267	0.0294589	5.3627	6.61419	6.97895	6.31861	14.1436	10.6084	7.52833	10.7601
ENSSSCG00000008732	TMEM128	-0.767523	0.0449918	10.922	13.9398	12.3549	12.4056	6.55935	7.20491	17.3438	10.3694
ENSSSCG00000008737	C1QTNF7	1.0117	0.00810016	5.8507	4.53025	4.21731	4.86609	10.4314	5.62703	16.5348	10.8644
ENSSSCG00000008741	FGFBP1	inf	0.00065284	0	0	0	0	0.559006	0	1.4058	0.654935
ENSSSCG00000008747	NCAPG	2.93681	0.00065284	0.296343	0.232844	0.109309	0.212832	2.32884	1.89362	1.93922	2.05389
ENSSSCG00000008768	ARAP2	-1.35923	0.00065284	16.1965	18.7147	15.8873	16.9328	6.26973	8.75976	9.77635	8.26861
ENSSSCG00000008771	C4orf19	0.974807	0.00959918	4.15259	3.94703	4.49836	4.19933	7.70357	9.26739	10.9856	9.31885
ENSSSCG00000008785	FAM114A1	1.26254	0.00065284	5.87576	4.11333	4.10706	4.69872	11.7087	14.149	15.4227	13.7601
ENSSSCG00000008792	N4BP2	-0.908728	0.00065284	7.17535	9.92027	6.91506	8.00356	6.04397	4.40611	5.09886	5.18298
ENSSSCG00000008796	RBM47	0.645261	0.0187374	11.9818	12.6344	10.7905	11.8022	19.6614	19.6693	17.396	18.9089
ENSSSCG00000008826	FRYL	-0.62546	0.0240203	8.26458	8.51506	10.0645	8.94805	7.30471	5.52732	7.46966	6.76723
ENSSSCG00000008828	OCIAD1	-1.038	0.00065284	22.2075	31.9568	24.3524	26.1722	13.5947	16.6878	18.4221	16.2349
ENSSSCG00000008839	CHIC2	-0.979273	0.00065284	17.308	12.5638	12.5813	14.151	9.72424	6.96653	11.8127	9.50116
ENSSSCG00000008844	KDR	-0.585372	0.0276171	56.5294	53.6217	61.4158	57.189	44.7303	43.6123	40.7087	43.0171
ENSSSCG00000008873	FAM198B	1.17523	0.00065284	9.78206	10.7807	11.5042	10.689	22.6908	33.3486	33.1451	29.7282
ENSSSCG00000008888	NPY1R	-1.17616	0.0136539	1.72584	2.63347	3.87468	2.74466	0.931973	1.69659	1.55735	1.3953
ENSSSCG00000008891	1-Mar	1.37616	0.0113792	1.70158	1.46131	0.391404	1.18476	3.17473	2.48503	3.76016	3.13997
ENSSSCG00000008902	PPAT	-1.58693	0.00065284	8.85342	6.77929	8.61996	8.08422	2.99769	4.06207	2.12829	3.06268
ENSSSCG00000008913	IGFBP7	0.967822	0.00065284	138.206	78.5227	176.601	131.11	239.866	264.017	311.723	271.869
ENSSSCG00000008942	DCK	1.47742	0.00065284	2.24582	1.97289	0.919817	1.71284	6.29259	4.80735	8.38596	6.4953
ENSSSCG00000008945	-	-1.72804	0.0029018	5.66572	4.51271	7.01289	5.73044	1.43482	2.20756	2.16842	1.93693
ENSSSCG00000008957	CXCL5	inf	0.00065284	0	0	0	0	0.305213	0.186211	2.02404	0.838488
ENSSSCG00000008959	CXCL3	3.14649	0.0262319	0.586329	0.206442	0.0961997	0.296324	2.43238	3.98812	3.65999	3.36016
ENSSSCG00000008961	MTHFD2L	-1.2449	0.0146464	4.4681	7.88067	3.63533	5.32803	2.67124	1.27353	4.56978	2.83818
ENSSSCG00000008965	BTC	inf	0.00615646	0	0	0	0	0.774802	0.312896	0.31778	0.468493
ENSSSCG00000008966	PARM1	1.08226	0.0473203	2.26408	1.12428	1.92422	1.77086	2.02923	4.32861	4.89484	3.75089
ENSSSCG00000008970	CDKL2	-0.762113	0.0234471	8.05576	5.53224	4.71413	6.10071	5.24897	3.65087	3.38268	4.09417
ENSSSCG00000008973	NAAA	2.44085	0.00065284	4.24144	3.44125	3.35924	3.68064	17.0901	22.4299	30.4332	23.3177
ENSSSCG00000008977	CXCL10	3.39911	0.00065284	4.37614	2.49194	2.62394	3.16401	7.53263	8.82862	133.937	50.0994
ENSSSCG00000008986	11-Sep	1.15838	0.00065284	28.3155	24.6117	23.9169	25.6147	57.9687	61.1845	74.1524	64.4352
ENSSSCG00000008987	CCNI	-0.537723	0.0388159	35.7483	37.9076	41.8564	38.5041	39.7826	27.4397	22.4805	29.9009
ENSSSCG00000008988	CCNG2	-0.837881	0.00650787	10.915	8.52048	11.0503	10.1619	6.61499	6.72839	6.74609	6.69649
ENSSSCG00000008989	CNOT6L	-0.888792	0.0025104	7.76265	10.7686	8.46597	8.99907	6.73914	5.40186	5.00842	5.71647
ENSSSCG00000009002	TLR2	1.54653	0.00065284	2.80058	2.46246	1.82921	2.36408	6.68363	7.30958	11.748	8.5804
ENSSSCG00000009009	MND1	2.17906	0.0448475	1.38499	0.677793	0	0.687594	3.39186	3.05279	4.12637	3.52367
ENSSSCG00000009010	ARFIP1	-0.741195	0.0025104	22.1805	18.8486	16.6214	19.2168	12.2998	15.0944	19.1856	15.5266
ENSSSCG00000009019	RPS3A	-0.774655	0.00164421	401.917	362.361	336.29	366.856	205.281	237.018	335.792	259.364
ENSSSCG00000009021	LRBA	-0.978306	0.00065284	9.2783	11.7961	6.25584	9.11008	7.21868	4.86514	4.52413	5.53598
ENSSSCG00000009048	GAB1	-0.921784	0.00065284	8.09309	6.84398	6.63548	7.19085	4.44478	4.72641	4.15225	4.44115
ENSSSCG00000009071	JADE1	-0.565467	0.0348676	6.67363	6.37878	6.15985	6.40409	5.51478	4.39325	5.41434	5.10746
ENSSSCG00000009074	ABHD18	-1.78934	0.00932029	3.28205	2.31691	0.593158	2.06404	0.811758	0.91829	0.423204	0.717751
ENSSSCG00000009075	MFSD8	-0.913853	0.0185087	1.97333	2.48044	2.55948	2.33775	1.7364	1.30174	1.3031	1.44708
ENSSSCG00000009076	PLK4	1.33391	0.00065284	1.57152	1.78708	1.57939	1.646	4.18506	4.89203	6.2756	5.11756
ENSSSCG00000009090	KIAA1109	-0.998972	0.00065284	7.02989	7.93307	5.93524	6.96607	4.8589	3.56557	4.12011	4.18153
ENSSSCG00000009093	BBS7	-1.10322	0.00065284	8.94589	10.4288	7.24994	8.87488	4.22486	5.4474	5.08221	4.91816
ENSSSCG00000009094	CCNA2	2.34067	0.00065284	1.76397	3.1948	1.80654	2.2551	12.6776	12.4948	16.7688	13.9804
ENSSSCG00000009098	QRFPR	-3.67407	0.031892	8.85897	4.86292	4.27024	5.99738	0.611303	0.314957	0.810547	0.578936
ENSSSCG00000009104	MAD2L1	1.86685	0.00065284	4.41897	4.38733	5.30801	4.70477	13.9911	23.2153	21.9121	19.7062
ENSSSCG00000009112	SEC24D	1.43734	0.00065284	7.47654	5.83685	7.97966	7.09768	19.5084	19.5487	24.5455	21.2009
ENSSSCG00000009115	NDST3	-1.41735	0.00065284	2.18137	2.76046	2.59075	2.51086	1.0578	1.0843	1.32305	1.15505
ENSSSCG00000009120	-	2.31269	0.00117532	0.447873	0.314735	0.467149	0.409919	2.19871	2.94895	2.09777	2.41514
ENSSSCG00000009123	CAMK2D	-0.520681	0.0379134	36.1493	34.1792	39.5785	36.6357	25.8394	29.8448	34.456	30.0467
ENSSSCG00000009166	MANBA	-1.1178	0.0380925	1.9812	0.897654	1.43463	1.43783	1.08286	0.395145	0.803528	0.760511
ENSSSCG00000009173	EMCN	-0.902638	0.0171248	100.509	60.5786	82.5995	81.229	58.6272	37.0561	48.1578	47.947
ENSSSCG00000009178	H2AFZ	1.27155	0.00065284	20.0778	16.262	31.2276	22.5225	50.6155	64.6696	75.535	63.6067
ENSSSCG00000009202	MMRN1	-0.948664	0.00065284	14.7831	9.06597	17.2172	13.6888	7.22189	7.3165	9.65919	8.06586
ENSSSCG00000009216	SPP1	2.48726	0.00065284	1.282	2.51315	2.81794	2.20436	6.1753	21.1629	14.6573	13.9985
ENSSSCG00000009219	IBSP	4.65557	0.00515303	0.0103414	0.0968993	0.0666224	0.0579544	1.08295	2.3974	1.47749	1.65261
ENSSSCG00000009220	DMP1	-1.42256	0.0128727	1.03018	1.10001	0.63368	0.92129	0.599959	0.165175	0.40307	0.389401
ENSSSCG00000009222	SPARCL1	-0.701876	0.0146464	184.293	116.2	201.151	167.215	85.177	130.893	126.996	114.355
ENSSSCG00000009225	HSD17B13	-2.1532	0.0448475	1.59297	1.43538	0.362405	1.13025	0.596124	0.0133314	0.310056	0.306504
ENSSSCG00000009226	-	-1.41312	0.00164421	3.52839	3.87685	4.80164	4.06896	1.96853	1.67352	1.48889	1.71031
ENSSSCG00000009228	MAPK10	-1.90155	0.00515303	2.14	3.01718	2.32088	2.49269	1.50775	0.105525	0.561132	0.724802
ENSSSCG00000009250	PRKG2	-1.23612	0.0216731	1.11464	0.649971	0.217515	0.660709	0.323261	0.161422	0.633828	0.372837
ENSSSCG00000009268	CRYL1	0.587291	0.0369213	22.6904	19.0155	17.4494	19.7184	19.391	34.8545	43.55	32.5985
ENSSSCG00000009300	WASF3	-1.63124	0.00065284	54.6956	39.2238	32.1968	42.0387	9.6813	17.7267	18.6336	15.3472
ENSSSCG00000009302	USP12	-0.629848	0.0266419	8.2631	9.06263	6.97537	8.10037	5.72625	7.19626	5.28352	6.06868
ENSSSCG00000009310	POLR1D	-1.12365	0.00164421	60.4891	32.5952	52.6832	48.5892	19.9006	27.065	23.812	23.5925
ENSSSCG00000009319	PAN3	-0.941292	0.00117532	7.40052	7.63927	7.50724	7.51568	5.85703	3.51069	3.45882	4.27551
ENSSSCG00000009322	SLC46A3	-0.909108	0.0471536	3.55748	2.886	2.4152	2.95289	1.57237	2.45439	1.40543	1.81073
ENSSSCG00000009326	KATNAL1	-1.5309	0.00065284	6.0446	7.02384	6.14253	6.40366	2.61619	2.72945	2.63059	2.65874
ENSSSCG00000009334	HSPH1	0.97412	0.00065284	8.24463	6.98078	6.47051	7.23197	15.526	15.6704	20.4473	17.2146
ENSSSCG00000009335	B3GLCT	0.618232	0.0332203	6.54045	5.06365	4.88288	5.49566	7.46384	10.9488	13.4883	10.6336
ENSSSCG00000009346	-	-0.756384	0.0029018	15.6997	18.0668	16.2121	16.6595	11.1812	11.398	13.2096	11.9296
ENSSSCG00000009347	KL	1.64518	0.00585219	0.279756	0.24821	0.933736	0.487234	1.62619	1.34909	1.48116	1.48548
ENSSSCG00000009348	-	-0.681312	0.00650787	13.8022	11.3083	16.0488	13.7198	10.0986	8.1664	10.838	9.701
ENSSSCG00000009349	RFC3	1.01809	0.00515303	4.72692	3.32845	5.2265	4.42729	8.99568	10.9963	11.4615	10.4845
ENSSSCG00000009354	CCNA1	-0.682958	0.036114	10.1707	7.79139	8.37319	8.77843	5.67427	5.48545	8.6146	6.59144
ENSSSCG00000009359	SUPT20H	-0.933321	0.0227873	9.18894	12.8209	5.58958	9.19981	8.08725	4.24304	4.34879	5.55969
ENSSSCG00000009361	POSTN	1.11078	0.00065284	18.8564	16.9194	14.0205	16.5988	34.6998	46.759	51.473	44.3106
ENSSSCG00000009366	STOML3	-0.553586	0.0373095	20.8187	23.9376	23.7982	22.8515	17.4652	13.3166	24.2261	18.336
ENSSSCG00000009370	FOXO1	-1.11951	0.00065284	9.95287	6.66626	8.94894	8.52269	4.44573	3.84986	5.71	4.66853
ENSSSCG00000009373	SLC25A15	1.6697	0.00065284	2.03408	1.10096	3.32061	2.15188	6.33466	7.22685	8.5116	7.3577
ENSSSCG00000009378	CKAP2	3.41062	0.00065284	1.59062	0.868589	0.814466	1.09122	14.9137	12.8448	13.8784	13.879
ENSSSCG00000009389	TRIM13	-0.757252	0.0149313	12.4467	10.2863	13.02	11.9177	7.28545	10.2476	6.6375	8.05685
ENSSSCG00000009390	SPRYD7	-1.01085	0.013401	10.8776	9.26677	10.2211	10.1218	4.36541	6.65609	6.88315	5.96822
ENSSSCG00000009396	PHF11	0.806653	0.00550409	7.6172	9.63505	8.68851	8.64692	13.2742	18.0198	20.58	17.2913
ENSSSCG00000009403	ITM2B	-0.73378	0.00209249	387.872	338.825	387.326	371.341	196.827	228.103	312.254	245.728
ENSSSCG00000009412	LCP1	1.08984	0.00065284	12.4172	6.83733	8.43385	9.22946	17.8151	24.9582	23.7196	22.1643
ENSSSCG00000009425	LACC1	-0.95597	0.0113792	4.87386	3.3142	4.78581	4.32462	3.02826	2.74616	1.82824	2.53422
ENSSSCG00000009428	FAM216B	-0.740839	0.0206174	7.85481	6.3936	4.63823	6.29555	4.00907	5.69295	3.01663	4.23955
ENSSSCG00000009431	DGKH	-0.767129	0.0029018	10.3486	12.5007	12.1226	11.6573	10.5434	6.46581	5.44458	7.4846
ENSSSCG00000009434	RGCC	-0.741628	0.0154602	140.916	80.0735	83.4864	101.492	55.8655	54.3351	82.843	64.3479
ENSSSCG00000009435	NAA16	-0.757452	0.013401	5.7375	5.22288	4.26058	5.07365	3.5278	3.59469	4.34759	3.82336
ENSSSCG00000009448	DIAPH3	2.23059	0.00065284	1.00495	1.3188	1.84277	1.38884	5.2362	9.74715	8.528	7.83712
ENSSSCG00000009469	ACOD1	inf	0.00065284	0	0	0	0	0.0886366	0.579288	0.640169	0.436031
ENSSSCG00000009471	CLN5	1.06879	0.00810016	3.54229	3.77385	5.25175	4.1893	6.84212	10.6318	12.1646	9.87951
ENSSSCG00000009472	FBXL3	-1.09351	0.00065284	17.1475	21.3336	16.2687	18.2499	9.05852	8.44891	13.9796	10.4957
ENSSSCG00000009474	SCEL	2.24317	0.00209249	1.54964	1.32846	1.70812	1.52874	6.95476	5.30217	11.5497	7.93554
ENSSSCG00000009479	RBM26	-0.58867	0.024199	12.4869	13.1211	12.6231	12.7437	10.7544	8.81511	10.0029	9.85747
ENSSSCG00000009482	SPRY2	-0.892553	0.0274078	7.83186	9.64939	12.5684	10.0166	9.80913	5.97797	3.16224	6.31645
ENSSSCG00000009500	CLDN10	-2.29352	0.00065284	26.6223	14.8979	11.6756	17.7319	3.99969	4.161	4.33684	4.16584
ENSSSCG00000009501	DZIP1	0.697899	0.0029018	12.3884	9.46481	9.64089	10.498	17.9265	16.5922	27.1854	20.568
ENSSSCG00000009505	MBNL2	0.628482	0.0467243	8.74117	8.89258	10.9674	9.53372	12.8493	20.1856	17.0134	16.6828
ENSSSCG00000009506	-	1.44483	0.00164421	88.7183	111.428	66.2179	88.7881	138.713	428.94	277.449	281.701
ENSSSCG00000009511	STK24	-1.32565	0.00065284	16.8845	16.1109	15.4021	16.1325	6.12275	6.99804	8.91891	7.34657
ENSSSCG00000009524	TMTC4	0.88265	0.00117532	8.84277	8.74091	9.22165	8.93511	18.8265	15.4342	20.1288	18.1298
ENSSSCG00000009527	FGF14	-2.79047	0.0458488	0.772029	0.934938	0.463415	0.723461	0.286706	0.0243086	0.023147	0.111387
ENSSSCG00000009555	LAMP1	0.693447	0.00405476	77.1623	55.9114	70.203	67.7589	87.5982	137.262	133.514	119.458
ENSSSCG00000009560	TFDP1	0.961602	0.00405476	5.7724	4.94908	3.7434	4.82163	9.64801	10.6804	9.59114	9.97318
ENSSSCG00000009561	ATP4B	inf	0.00065284	0	0	0	0	0.607982	0.582095	0.835064	0.675047
ENSSSCG00000009574	VWA5B2	2.5778	0.00065284	2.68391	4.48605	2.10687	3.09228	22.4136	15.7621	28.0215	22.0657
ENSSSCG00000009583	SECISBP2	-0.781642	0.0223171	7.63826	5.02253	8.62139	7.09406	3.64533	3.73099	7.89171	5.08934
ENSSSCG00000009585	GADD45G	1.1865	0.00065284	16.5817	12.3569	10.5996	13.1794	28.1055	31.2758	36.8163	32.0659
ENSSSCG00000009589	SYK	1.87462	0.00065284	6.55066	3.93815	2.0304	4.17307	12.3508	16.8082	18.6623	15.9404
ENSSSCG00000009612	DOK2	1.72594	0.00065284	1.5665	1.52756	1.84504	1.64637	3.35974	7.84667	7.34962	6.18534
ENSSSCG00000009616	HR	2.4646	0.00065284	0.822769	0.550161	0.656787	0.676572	3.82411	2.73289	5.28257	3.94652
ENSSSCG00000009624	PPP3CC	-0.928947	0.0174038	5.98755	6.98033	6.66633	6.54474	3.25878	4.01544	5.64511	4.30644
ENSSSCG00000009625	PDLIM2	0.56875	0.043412	21.447	18.5111	22.7876	20.9152	26.7762	39.8933	33.4409	33.3701
ENSSSCG00000009652	KCTD9	-0.790953	0.0139035	13.0102	9.80996	10.185	11.0017	8.34272	6.7312	6.15786	7.07726
ENSSSCG00000009653	CDCA2	2.65251	0.00329948	0.0601573	0.33649	0.379117	0.258588	2.81308	1.58602	1.23165	1.87692
ENSSSCG00000009658	BNIP3L	-0.651235	0.0110999	23.6723	20.2066	19.8685	21.2491	14.8995	16.9465	19.8616	17.2359
ENSSSCG00000009670	ESCO2	2.27979	0.00065284	0.379629	0.370868	0.243718	0.331405	2.0906	2.01661	1.55882	1.88868
ENSSSCG00000009671	PBK	2.70331	0.00209249	0.178104	1.18436	0.353246	0.571903	5.20616	3.48105	7.4675	5.3849
ENSSSCG00000009672	SCARA5	-1.82076	0.00065284	26.2127	19.2676	22.146	22.5421	5.97584	8.79183	6.28669	7.01812
ENSSSCG00000009676	ZNF395	-0.61531	0.0300678	16.4029	14.1779	14.4845	15.0218	7.17601	12.7203	10.9201	10.2721
ENSSSCG00000009684	MSRA	0.832848	0.0305805	6.73064	4.90924	2.29157	4.64382	4.86283	11.1303	12.4411	9.47808
ENSSSCG00000009692	PINX1	0.898468	0.00117532	6.54347	3.97842	4.40371	4.9752	7.4782	13.8989	10.3828	10.5866
ENSSSCG00000009720	DDX60	3.44511	0.00065284	0.218383	0.109867	0.326283	0.218178	1.26261	1.26656	6.76575	3.09831
ENSSSCG00000009729	ZNF84	-1.09489	0.00065284	2.88701	4.11756	3.33778	3.44745	2.1358	1.89605	1.66626	1.89937
ENSSSCG00000009731	ZNF605	-0.895239	0.0223171	3.5919	4.02493	3.7244	3.78041	2.48905	2.37333	2.222	2.36146
ENSSSCG00000009741	PUS1	0.646043	0.0298693	10.0444	7.71867	6.59542	8.1195	11.1125	14.3595	15.8059	13.7593
ENSSSCG00000009759	SCARB1	1.35069	0.00065284	4.24449	2.76815	2.88777	3.30014	11.1254	9.913	6.58141	9.2066
ENSSSCG00000009765	DNAH10	-0.921145	0.00164421	2.90678	3.00099	1.44628	2.45135	2.20722	1.21612	0.861667	1.42834
ENSSSCG00000009768	TCTN2	-1.09683	0.00368917	5.19766	4.98736	4.38497	4.85666	2.24721	2.98512	2.79286	2.67506
ENSSSCG00000009774	C12orf65	1.6497	0.00440926	4.72859	3.49958	2.47594	3.56804	8.09055	13.2321	14.7342	12.019
ENSSSCG00000009786	HIP1R	-0.592579	0.0174038	18.6221	16.0875	18.8807	17.8634	10.1281	17.0648	12.5117	13.2349
ENSSSCG00000009794	MLXIP	-0.709452	0.0139035	6.68962	7.6008	7.51728	7.26923	6.34451	4.79457	3.60133	4.91347
ENSSSCG00000009802	WDR66	-1.2554	0.0326425	0.964723	0.440934	0.52841	0.644689	0.403174	0.272443	0.182631	0.286083
ENSSSCG00000009807	RHOF	1.21757	0.00065284	4.19253	3.16925	2.25192	3.20457	8.03543	8.59508	7.91512	8.18188
ENSSSCG00000009809	MORN3	-0.864358	0.0175743	5.85231	7.96571	10.6615	8.15984	4.62807	5.11889	5.35808	5.03501
ENSSSCG00000009816	P2RX4	1.25879	0.00117532	3.29319	2.82348	4.74834	3.62167	7.43887	7.34896	12.9599	9.24924
ENSSSCG00000009818	IFT81	-0.743726	0.0174038	8.26587	7.74432	5.28053	7.09691	5.62688	4.08314	5.43832	5.04945
ENSSSCG00000009825	PPTC7	-0.933909	0.00065284	7.26599	6.21318	8.09942	7.19286	4.83515	3.96632	4.74667	4.51605
ENSSSCG00000009833	SH2B3	1.04735	0.00065284	4.34847	3.40368	3.97494	3.90903	8.96596	7.31663	10.04	8.7742
ENSSSCG00000009839	-	2.37071	0.00065284	0.625736	0.441632	0.666031	0.5778	3.8462	2.88233	3.25512	3.32788
ENSSSCG00000009852	VSIG10	-0.709524	0.0259954	4.62523	3.62846	2.71223	3.65531	3.40142	1.94537	2.4926	2.61313
ENSSSCG00000009858	FBXO21	-1.08185	0.00065284	24.2381	18.9724	20.1003	21.1036	9.08938	13.0696	13.4017	11.8536
ENSSSCG00000009864	MED13L	-0.869648	0.0476967	8.13932	5.61515	5.98326	6.57924	6.35561	2.36247	3.32108	4.01305
ENSSSCG00000009865	TBX3	-0.617483	0.00932029	43.8915	39.8452	48.9367	44.2245	29.1441	31.2355	37.1949	32.5248
ENSSSCG00000009868	RBM19	0.833015	0.00164421	3.8225	2.54345	3.80766	3.3912	5.38555	6.83607	7.35925	6.52696
ENSSSCG00000009876	DDX54	0.873664	0.00065284	10.0174	8.11473	7.15632	8.42948	14.6242	21.3057	14.5665	16.8321
ENSSSCG00000009881	OAS2	0.837016	0.0164472	2.07609	2.32132	3.22304	2.54015	3.93396	2.97318	9.84514	5.58409
ENSSSCG00000009887	NAA25	-0.774925	0.00748015	4.62553	4.78955	3.65827	4.35778	3.22436	3.00902	3.68521	3.3062
ENSSSCG00000009890	MAPKAPK5	-0.732653	0.00810016	10.9822	15.7665	12.3262	13.025	8.96536	7.37837	11.5487	9.29748
ENSSSCG00000009914	MLEC	0.880138	0.00065284	37.3977	30.5831	30.679	32.8866	58.0875	76.8493	66.2659	67.0676
ENSSSCG00000009931	MVK	1.04773	0.00780172	2.81303	1.76773	2.24271	2.27449	2.63581	4.74122	8.13639	5.17114
ENSSSCG00000009932	MMAB	0.930275	0.0168742	2.61786	1.85286	1.48558	1.98543	3.0537	4.11231	6.08079	4.4156
ENSSSCG00000009938	UNG	0.813472	0.0108167	4.44648	4.32945	5.47459	4.75017	6.03052	11.6656	10.5591	9.41841
ENSSSCG00000009945	FICD	1.03497	0.00550409	1.46279	1.24214	1.34471	1.34988	2.3904	3.33431	3.43659	3.05377
ENSSSCG00000009946	SART3	-0.523118	0.0369213	27.0405	27.8458	27.8555	27.5806	17.1222	25.6727	21.7325	21.5091
ENSSSCG00000009953	KIAA1671	-0.554021	0.0337095	5.77583	7.27059	8.14129	7.06257	6.09391	6.59709	3.86692	5.51931
ENSSSCG00000009956	GRK3	1.01477	0.00065284	8.78868	5.2627	4.41522	6.15553	14.7929	15.576	12.6733	14.3474
ENSSSCG00000009975	EMID1	1.51501	0.00065284	4.31071	2.83645	6.76773	4.6383	15.2317	16.8614	13.2132	15.1021
ENSSSCG00000009978	AP1B1	0.700885	0.00650787	9.4115	7.04695	9.10107	8.51984	13.0936	15.8009	16.3308	15.0751
ENSSSCG00000010006	SEC14L2	-0.964536	0.0255693	3.86947	2.03694	1.24676	2.38439	1.24439	1.73491	1.16563	1.38164
ENSSSCG00000010011	TCN2	-0.724994	0.0143996	10.1589	8.10338	12.5049	10.2557	7.84248	5.41983	7.95569	7.07267
ENSSSCG00000010023	PLA2G3	1.85954	0.00065284	2.38847	1.06187	4.62545	2.69193	8.34021	12.1061	13.4215	11.2893
ENSSSCG00000010026	PIK3IP1	-1.1905	0.00065284	42.3928	28.6232	37.6335	36.2165	15.3528	16.9074	19.4853	17.2485
ENSSSCG00000010054	ADORA2A	-1.12429	0.00065284	14.4485	8.3552	12.1224	11.642	4.86345	7.7154	4.4761	5.68498
ENSSSCG00000010064	GSTT2B	1.13041	0.0208388	6.69721	2.79068	3.56333	4.35041	6.05958	15.2241	9.90552	10.3964
ENSSSCG00000010067	MIF	0.76815	0.00209249	367.512	325.089	331.196	341.266	404.456	698.398	803.505	635.453
ENSSSCG00000010070	SMARCB1	0.802791	0.00368917	9.81952	8.02851	6.36989	8.07264	14.9796	17.717	12.9691	15.2219
ENSSSCG00000010073	CHCHD10	1.51807	0.00065284	2.53466	1.7684	1.18973	1.83093	3.42125	7.24825	5.71128	5.46026
ENSSSCG00000010085	SDF2L1	2.36643	0.00065284	2.56886	4.63435	5.05588	4.08636	19.8808	16.5784	33.9979	23.4857
ENSSSCG00000010088	RP11-665C16.9	0.734145	0.00440926	45.4722	28.333	37.5648	37.1233	48.0973	55.0734	95.7345	66.3017
ENSSSCG00000010097	LZTR1	0.658392	0.00841416	9.60413	8.48763	8.33155	8.80777	13.9605	14.5822	17.3479	15.2969
ENSSSCG00000010123	CLDN5	1.09135	0.00065284	225.232	197.875	264.762	229.29	377.081	616.066	617.115	536.754
ENSSSCG00000010137	RANBP1	1.18068	0.00065284	42.9115	26.8888	36.0211	35.2738	71.3762	98.849	102.896	91.0404
ENSSSCG00000010142	RYR2	-1.12364	0.00065284	4.33227	4.76943	3.77072	4.29081	2.56267	2.00617	2.17975	2.24953
ENSSSCG00000010143	MTR	-1.59687	0.00065284	7.11829	6.99537	6.31805	6.81057	2.85081	2.95079	1.80967	2.53709
ENSSSCG00000010148	ERO1B	-1.81127	0.0355944	3.42259	2.62223	1.37117	2.472	1.56095	0.222594	0.808999	0.864181
ENSSSCG00000010150	-	0.508028	0.045164	95.3552	66.6853	88.2088	83.4164	115.901	133.51	140.687	130.033
ENSSSCG00000010156	ARID4B	-0.723736	0.0025104	11.6134	11.208	12.9182	11.9132	8.08571	8.89086	7.44758	8.14138
ENSSSCG00000010158	TOMM20	-0.789093	0.0025104	39.3228	27.4822	28.004	31.603	16.6942	20.6245	29.6659	22.3282
ENSSSCG00000010171	TSNAX-DISC1	-0.810998	0.00841416	11.6657	9.4707	11.8474	10.9946	7.21414	8.17233	7.8457	7.74406
ENSSSCG00000010181	C1orf198	0.990958	0.00065284	10.946	10.1315	10.0589	10.3788	23.2812	24.8142	14.6161	20.9038
ENSSSCG00000010183	COG2	-0.714576	0.0131448	12.4472	8.78909	7.64567	9.62732	6.43548	6.46733	7.92388	6.94223
ENSSSCG00000010184	AGT	-1.28191	0.00065284	273.541	188.306	310.102	257.316	76.4703	130.767	128.263	111.833
ENSSSCG00000010214	CDK1	2.13564	0.00065284	2.5836	1.93886	4.53565	3.01937	13.784	14.4758	19.0717	15.7772
ENSSSCG00000010222	ZNF365	1.1421	0.0218952	2.21598	2.70998	0.393791	1.77325	4.24793	6.22955	2.85812	4.4452
ENSSSCG00000010223	ADO	1.04791	0.00117532	14.5126	10.5628	10.5211	11.8655	27.3373	22.3588	31.2251	26.9737
ENSSSCG00000010226	JMJD1C	-0.518267	0.0437378	12.1286	14.7458	14.5646	13.813	12.6352	9.92831	11.4187	11.3274
ENSSSCG00000010235	SIRT1	-0.811109	0.0182703	6.82578	7.01692	3.55013	5.79761	4.0772	3.66187	4.53905	4.09271
ENSSSCG00000010239	RUFY2	-0.781061	0.00680376	4.75333	5.93686	4.38346	5.02455	3.25449	3.49238	4.35837	3.70175
ENSSSCG00000010245	STOX1	0.968307	0.00932029	0.965064	1.18635	2.5869	1.57944	3.53191	3.68155	2.68741	3.30029
ENSSSCG00000010256	COL13A1	-0.856492	0.00065284	41.8212	25.8934	38.21	35.3082	15.0143	28.6703	23.5366	22.4071
ENSSSCG00000010261	PPA1	0.975825	0.00117532	7.77764	6.37303	6.41287	6.85451	13.4956	11.5676	26.5216	17.1949
ENSSSCG00000010267	LRRC20	1.45259	0.00440926	0.776525	0.514532	0.765052	0.68537	1.56112	1.98276	2.66594	2.06994
ENSSSCG00000010271	PRF1	1.41886	0.0282918	0.922952	0.22211	0.279457	0.47484	0.3997	2.13209	1.4992	1.34366
ENSSSCG00000010272	ADAMTS14	0.584506	0.0374902	5.49745	5.9361	4.6632	5.36558	9.76765	8.11426	7.96775	8.61655
ENSSSCG00000010278	-	-1.84046	0.00065284	3.19502	2.58032	3.02023	2.93186	0.90643	0.886975	0.737117	0.843507
ENSSSCG00000010283	SPOCK2	0.670184	0.00714474	82.1509	70.8585	90.7059	81.2384	110.484	141.387	160.847	137.573
ENSSSCG00000010292	P4HA1	-0.928527	0.00065284	32.4713	27.0409	26.5265	28.6796	13.7544	18.3851	26.5157	19.5517
ENSSSCG00000010298	CFAP70	-0.95136	0.01991	2.44272	2.76711	1.22356	2.14446	1.57238	1.29643	0.955327	1.27471
ENSSSCG00000010300	MSS51	-2.4346	0.00329948	1.15261	2.85748	3.23096	2.41368	0.862816	0.123576	0.543244	0.509879
ENSSSCG00000010302	USP54	-0.644253	0.0102075	13.2719	13.7758	10.8884	12.6454	10.1334	9.9651	7.78873	9.29574
ENSSSCG00000010312	PLAU	1.10406	0.00117532	3.92418	2.65049	2.85737	3.14401	4.77864	6.9438	10.9543	7.55891
ENSSSCG00000010315	ADK	0.719773	0.0442509	7.45607	4.34927	1.59141	4.46558	8.35274	9.1607	9.40381	8.97242
ENSSSCG00000010316	KAT6B	-0.627969	0.0185087	3.22739	3.91388	3.0149	3.38539	2.90918	2.326	2.02223	2.41914
ENSSSCG00000010319	SAMD8	-1.09924	0.00065284	7.09412	7.42087	6.95233	7.15577	4.44795	2.9805	5.59428	4.34091
ENSSSCG00000010334	SFTPD	0.620774	0.0316248	506.197	270.016	265.565	347.259	443.698	657.713	582.944	561.452
ENSSSCG00000010336	SFTPA1	0.790488	0.0143996	658.731	395.051	371.32	475.034	840.344	766.388	1131.78	912.837
ENSSSCG00000010340	FAM213A	-0.817196	0.00117532	34.1367	23.5666	29.8321	29.1785	13.3388	19.7301	24.3383	19.1357
ENSSSCG00000010351	CCSER2	-0.67564	0.0122771	5.73706	6.48897	5.91373	6.04659	4.74776	4.51731	4.07796	4.44768
ENSSSCG00000010376	GDF10	1.87944	0.00065284	2.4299	2.07801	1.437	1.98164	6.75618	9.16741	7.13135	7.68498
ENSSSCG00000010379	PTPN20	-2.0612	0.00065284	1.96558	2.42922	1.76028	2.05169	0.816944	0.420217	0.452585	0.563249
ENSSSCG00000010383	WDFY4	0.804494	0.0399432	1.87385	1.77328	1.4182	1.68844	2.36442	3.4554	4.00291	3.27424
ENSSSCG00000010388	C10orf128	-1.09375	0.0113792	4.61967	3.67619	5.26816	4.52134	1.83059	2.12125	3.54269	2.49818
ENSSSCG00000010404	ALOX5	1.53604	0.00065284	1.19473	0.848884	1.76994	1.27118	3.44133	3.12985	5.38737	3.98618
ENSSSCG00000010437	PAPSS2	-0.919964	0.0234471	61.8384	46.9621	32.6868	47.1624	28.6337	25.0303	37.7118	30.4586
ENSSSCG00000010447	ACTA2	1.67847	0.00065284	123.849	83.2706	140.237	115.786	333.374	433.86	383.173	383.469
ENSSSCG00000010451	IFIT2	1.95506	0.00065284	8.99889	5.5655	8.45457	7.67299	8.89412	17.9019	79.3152	35.3704
ENSSSCG00000010452	IFIT3	2.48078	0.00065284	6.19845	2.84609	3.39925	4.14793	6.95487	9.01892	80.4292	32.1343
ENSSSCG00000010453	IFIT1	1.9891	0.00065284	21.8212	12.1211	16.3358	16.7594	19.8832	40.2854	226.299	95.4892
ENSSSCG00000010454	IFIT5	0.780357	0.0102075	10.0166	7.23066	14.7881	10.6785	11.0653	15.8573	44.2382	23.7203
ENSSSCG00000010455	SLC16A12	-1.98481	0.00117532	1.31822	1.13903	2.85965	1.7723	0.537219	0.594554	0.398038	0.509937
ENSSSCG00000010457	KIF20B	0.598115	0.0499463	1.60664	1.40011	1.33523	1.44733	2.66585	2.53328	2.8914	2.69684
ENSSSCG00000010461	ANKRD1	3.60173	0.0025104	0.65135	0.0632073	0.0461058	0.253554	4.63423	2.89752	3.52494	3.68556
ENSSSCG00000010464	PPP1R3C	1.44362	0.00329948	0.991871	1.20038	2.18055	1.4576	3.54389	4.82696	5.06789	4.47958
ENSSSCG00000010471	KIF11	2.93657	0.00065284	0.622089	0.204032	0.296735	0.374285	4.04563	3.31061	3.27513	3.54379
ENSSSCG00000010476	MYOF	0.540886	0.0332203	5.59689	4.89797	6.1535	5.54945	8.10191	9.573	9.52388	9.06626
ENSSSCG00000010478	FFAR4	-1.57126	0.0495252	3.60653	3.44053	3.62828	3.55845	0.60747	2.43473	0.734616	1.25894
ENSSSCG00000010483	PLCE1	-0.775524	0.00329948	3.25297	4.57697	4.42635	4.08543	3.37444	1.99485	2.69042	2.68657
ENSSSCG00000010486	HELLS	1.32342	0.00065284	1.06971	1.28508	1.17451	1.17643	3.65399	3.69051	3.05831	3.4676
ENSSSCG00000010493	PDLIM1	1.15194	0.00065284	10.1371	5.10142	5.0842	6.77424	24.7111	11.3548	13.6519	16.5726
ENSSSCG00000010494	SORBS1	-1.01747	0.00065284	3.78057	4.6471	4.13953	4.18907	3.11268	1.74256	2.21373	2.35632
ENSSSCG00000010495	ALDH18A1	0.770441	0.00117532	9.8477	6.6921	7.69604	8.07861	15.4932	13.8725	16.9386	15.4348
ENSSSCG00000010503	ZNF518A	-0.925333	0.00117532	5.86438	7.06093	5.71358	6.21296	4.61779	2.88342	4.2841	3.92844
ENSSSCG00000010504	BLNK	0.888942	0.00748015	3.49329	1.99584	3.99419	3.16111	3.69885	7.12172	8.73141	6.51733
ENSSSCG00000010508	TM9SF3	-0.551858	0.0320467	18.6991	22.244	17.0181	19.3204	18.6831	14.8018	14.3904	15.9584
ENSSSCG00000010509	PIK3AP1	0.869473	0.00117532	2.54317	2.20079	1.99544	2.24647	4.23602	4.7507	6.26224	5.08299
ENSSSCG00000010517	PGAM1	0.780224	0.00209249	66.6969	40.0136	62.8713	56.5273	80.6159	109.398	154.826	114.947
ENSSSCG00000010530	CRTAC1	inf	0.00065284	0	0	0	0	3.09012	6.28393	2.61617	3.99674
ENSSSCG00000010531	R3HCC1L	-0.728175	0.0178033	5.20479	5.2041	3.40686	4.60525	3.49107	3.15336	3.3391	3.32784
ENSSSCG00000010532	LOXL4	3.98069	0.00065284	0.288532	0.132088	0.0188981	0.146506	1.58197	2.39739	3.01569	2.33168
ENSSSCG00000010554	SCD	-0.528211	0.0335279	43.5109	28.4091	34.8509	35.5903	25.5146	25.4604	31.5075	27.4942
ENSSSCG00000010568	NPM3	1.96426	0.00065284	2.82672	6.26966	16.6597	8.58536	27.7203	27.865	37.3552	30.9802
ENSSSCG00000010569	MGEA5	-1.16316	0.00065284	7.73771	8.54941	8.49883	8.26198	4.90345	4.53643	3.08746	4.17578
ENSSSCG00000010575	PPRC1	0.715757	0.0225707	2.28825	2.38565	2.58855	2.42082	4.36563	5.03934	3.90008	4.43502
ENSSSCG00000010576	NOLC1	0.860358	0.00164421	3.98142	2.65079	3.44904	3.36042	8.44966	7.56366	4.79878	6.93737
ENSSSCG00000010581	PSD	-2.10739	0.0143996	0.458539	0.438723	1.36182	0.753027	0.257249	0.0885202	0.251183	0.198984
ENSSSCG00000010585	ACTR1A	0.731062	0.0025104	17.0916	14.888	14.6767	15.5521	30.4078	25.4976	29.4342	28.4465
ENSSSCG00000010603	NEURL1	1.64314	0.00065284	1.02168	0.539777	0.241225	0.600894	2.26574	1.84343	1.77772	1.9623
ENSSSCG00000010605	OBFC1	0.721884	0.0386778	3.87325	3.02347	2.51006	3.13559	4.11004	5.39033	9.33159	6.27732
ENSSSCG00000010609	CFAP43	-1.3981	0.00329948	3.82026	4.3156	1.98893	3.37493	2.21812	0.979102	1.41779	1.53834
ENSSSCG00000010614	CFAP58	-0.796389	0.00368917	6.30443	4.84035	2.4058	4.51686	2.57089	2.9798	3.45293	3.00121
ENSSSCG00000010627	PDCD4	-1.01944	0.00065284	34.2598	26.0712	24.6544	28.3285	11.4016	20.8942	19.4135	17.2364
ENSSSCG00000010629	ADRA2A	-1.9108	0.0194362	4.6354	1.91103	1.93329	2.82657	1.17793	0.540406	0.638261	0.785532
ENSSSCG00000010631	GPAM	-1.1523	0.00065284	4.99767	4.51729	3.2179	4.24429	3.11831	1.48164	2.36976	2.32324
ENSSSCG00000010635	ZDHHC6	-inf	0.00065284	1.01572	0.254349	0	0.423356	0	0	0	0
ENSSSCG00000010640	NRAP	1.43654	0.0215283	0.226967	0.112097	0.369154	0.236073	0.775927	0.532017	0.798367	0.702104
ENSSSCG00000010645	NHLRC2	-0.880731	0.00065284	13.4706	14.03	13.9079	13.8028	9.69466	7.81802	8.18168	8.56479
ENSSSCG00000010649	VWA2	-2.15876	0.0276171	0.828964	1.45706	0.368158	0.884727	0.0276712	0.375063	0.210638	0.204457
ENSSSCG00000010654	ATRNL1	-0.733319	0.0108167	7.20185	8.14338	6.32482	7.22335	5.51284	4.27033	6.85895	5.54737
ENSSSCG00000010655	GFRA1	-1.85941	0.00065284	12.4058	13.7891	17.2693	14.4881	3.98148	5.00133	3.59672	4.19318
ENSSSCG00000010656	CCDC172	inf	0.00164421	0	0	0	0	0.0764329	1.79516	0.0815525	0.651048
ENSSSCG00000010664	ENO4	-0.877002	0.0192131	4.68696	4.17738	3.99117	4.28517	1.40897	3.25581	3.57773	2.7475
ENSSSCG00000010672	RAB11FIP2	-0.834786	0.00479759	10.8487	11.2584	9.90797	10.6717	5.83068	7.57782	7.53153	6.98001
ENSSSCG00000010676	CACUL1	0.700783	0.0245897	11.6146	16.1504	13.0594	13.6081	24.2507	25.8547	21.464	23.8565
ENSSSCG00000010682	PRDX3	0.559166	0.0495252	12.0901	9.02289	11.6792	10.9307	14.1078	20.4784	24.0858	19.5573
ENSSSCG00000010690	SEC23IP	0.667504	0.0259954	6.11067	6.44744	5.04764	5.86858	8.72103	12.7419	11.4131	10.9587
ENSSSCG00000010703	HTRA1	1.18839	0.00065284	22.6337	18.735	35.2236	25.5308	56.2062	57.7669	75.7742	63.2491
ENSSSCG00000010705	GMFG	0.798162	0.00615646	80.4982	42.7579	96.4436	73.2332	74.2277	167.596	186.483	142.769
ENSSSCG00000010734	OAT	-1.554	0.00065284	63.8747	56.5027	44.517	54.9648	18.2992	25.473	25.9162	23.2295
ENSSSCG00000010738	ZRANB1	-0.873658	0.00065284	17.7094	14.5786	11.3719	14.5533	9.46898	9.12559	12.1698	10.2548
ENSSSCG00000010746	ADAM12	-0.956305	0.0146464	2.67971	3.75339	3.90141	3.44484	2.57924	1.79321	1.44414	1.93886
ENSSSCG00000010747	C10orf90	-2.17623	0.00065284	7.38969	4.9341	9.81153	7.37844	1.58564	2.73027	1.15896	1.82496
ENSSSCG00000010767	-	-1.67175	0.00615646	1.84943	3.9021	1.7779	2.50981	0.832557	1.5317	0.303155	0.889137
ENSSSCG00000010768	CFAP46	-0.76568	0.0236397	4.05069	4.2844	2.54333	3.62614	3.51427	1.53967	1.60381	2.21925
ENSSSCG00000010770	KNDC1	-0.835727	0.0317702	1.24864	1.6702	1.03726	1.3187	0.96065	0.849073	0.565533	0.791752
ENSSSCG00000010772	ADAM8	8.6235	0.00065284	0.258772	0.715399	0.362484	0.445552	598.702	2.83578	0.988224	200.842
ENSSSCG00000010774	ZNF511	1.03839	0.00209249	5.77174	5.83721	9.01733	6.87543	12.1593	17.6568	17.3793	15.7318
ENSSSCG00000010798	GGA2	-1.10549	0.00065284	26.8996	23.7059	24.361	24.9888	9.48627	13.5771	16.1081	13.0572
ENSSSCG00000010806	RGS2	-1.0039	0.0164472	6.21431	3.39411	3.81902	4.47581	1.78611	2.24831	3.81908	2.61783
ENSSSCG00000010816	TGFB2	6.93268	0.00065284	18.4347	15.0305	19.1185	17.5279	19.6072	19.6187	16.1564	18.4608
ENSSSCG00000010836	BROX	-0.630257	0.0348676	26.4361	21.2938	22.6043	23.4447	16.7323	17.2335	18.7368	17.5675
ENSSSCG00000010850	ENAH	0.743412	0.0029018	10.52	6.06376	9.46267	8.68214	13.0073	16.5141	16.755	15.4255
ENSSSCG00000010860	PSEN2	0.941378	0.0223171	4.84548	2.84981	1.6249	3.10673	6.24542	5.66599	8.34505	6.75215
ENSSSCG00000010865	EXO1	2.46814	0.0029018	0.26671	0.0958199	0.315118	0.225883	1.69086	0.979033	1.44177	1.37055
ENSSSCG00000010872	AKT3	-0.847382	0.0029018	36.1508	29.0042	30.8687	32.0079	21.903	18.7309	21.7737	20.8025
ENSSSCG00000010896	ASPM	3.31036	0.00065284	0.410021	0.423742	0.289962	0.374575	5.91641	3.28075	3.55793	4.2517
ENSSSCG00000010902	C1orf53	1.41398	0.00550409	3.80503	3.91905	1.56242	3.0955	5.52713	10.6076	12.0216	9.38544
ENSSSCG00000010908	PTPRC	0.723227	0.00841416	8.93186	6.37213	6.76751	7.35717	9.55611	15.4527	17.7471	14.252
ENSSSCG00000010912	KIF14	2.463	0.00065284	1.02453	0.375912	0.521255	0.640566	4.49491	3.32921	4.08316	3.96909
ENSSSCG00000010915	NAV1	1.6663	0.0029018	0.531261	1.14883	0.358149	0.679413	3.71545	1.88294	1.08566	2.22802
ENSSSCG00000010924	UBE2T	1.33446	0.00329948	1.46825	1.55505	4.19065	2.40465	5.48144	4.10873	10.8972	6.82912
ENSSSCG00000010926	SYT2	3.09529	0.00065284	0.141885	0.248064	0.412163	0.267371	2.69713	2.41509	2.65914	2.59045
ENSSSCG00000010933	ZNF367	1.9713	0.00810016	2.30592	2.52281	0.510225	1.77965	6.76712	8.19379	9.1653	8.04207
ENSSSCG00000010935	SLC35D2	-0.953675	0.0324675	2.06006	3.04213	2.83664	2.64628	1.48004	1.87066	1.30686	1.55252
ENSSSCG00000010941	ERCC6L2	-0.691509	0.0206174	7.95909	7.02714	7.32283	7.43635	6.09665	4.67743	4.906	5.22669
ENSSSCG00000010944	FBP1	0.899793	0.0432204	3.84877	1.43064	0.729814	2.00307	2.49316	5.35621	7.29898	5.04945
ENSSSCG00000010955	GOLM1	0.548992	0.0337095	31.1201	22.2611	23.8997	25.7603	30.132	53.3783	41.8731	41.7945
ENSSSCG00000010957	AGTPBP1	-1.38096	0.00065284	1.78822	1.67682	3.32882	2.26462	0.924304	0.870456	1.13799	0.977583
ENSSSCG00000010959	NTRK2	-1.84892	0.00065284	5.88722	5.74218	7.15927	6.26289	1.51435	2.56234	1.69054	1.92241
ENSSSCG00000010962	FRMD3	-1.12282	0.0268453	5.38545	4.96695	6.4348	5.59573	2.9158	2.59902	3.07855	2.86446
ENSSSCG00000010966	CCL19	2.28467	0.00065284	2.71106	4.28653	3.77022	3.58927	10.3833	16.3521	34.2031	20.3128
ENSSSCG00000010969	GALT	0.814565	0.00515303	14.5302	12.0514	19.0009	15.1942	20.0112	33.1923	34.3562	29.1866
ENSSSCG00000010990	NOL6	0.634478	0.0337095	3.04571	2.26487	2.07116	2.46058	3.64291	4.95639	3.88706	4.16212
ENSSSCG00000010991	AQP3	1.6229	0.00065284	3.67303	6.63397	2.35227	4.21976	13.6409	12.5671	17.6969	14.635
ENSSSCG00000011004	TOPORS	-0.597857	0.0212854	9.07535	9.94326	9.0324	9.35034	6.68646	6.96778	9.21518	7.62314
ENSSSCG00000011014	BAMBI	1.71928	0.00065284	1.81072	1.49291	1.43891	1.58085	4.66247	6.72098	7.86713	6.41686
ENSSSCG00000011025	ZEB1	-0.654514	0.0230024	10.3571	8.3799	10.4639	9.73363	7.76043	6.41117	6.23215	6.80125
ENSSSCG00000011026	ARHGAP12	-0.70471	0.00932029	5.13681	6.64628	5.43664	5.73991	4.41472	3.57895	4.76028	4.25132
ENSSSCG00000011033	VIM	0.971772	0.00065284	337.466	220.402	298.307	285.392	529.457	583.853	687.937	600.416
ENSSSCG00000011036	STAM	-1.85898	0.00065284	4.70693	4.54902	3.46669	4.24088	1.69405	0.8023	1.77566	1.424
ENSSSCG00000011038	MRC1	0.731202	0.00405476	4.89472	2.20443	4.14536	3.74817	6.18519	7.13262	8.46788	7.2619
ENSSSCG00000011040	CACNB2	-1.36262	0.0131448	1.07844	0.899844	1.25987	1.07938	0.38297	0.430773	0.715087	0.50961
ENSSSCG00000011041	NSUN6	-0.823466	0.0245897	3.67834	3.86627	5.75491	4.43317	2.09439	3.59175	2.99427	2.89347
ENSSSCG00000011045	FAM188A	-0.648456	0.0479827	8.16022	8.11594	6.4795	7.58522	5.14664	6.31194	6.63565	6.03141
ENSSSCG00000011046	ITGA8	-0.606612	0.0128727	14.9262	13.7326	18.2783	15.6457	11.8671	12.0758	10.7766	11.5732
ENSSSCG00000011064	ACBD5	-1.29551	0.00065284	5.67515	5.19386	7.62984	6.16628	2.27013	3.73519	2.05788	2.68773
ENSSSCG00000011065	MASTL	2.36836	0.00585219	0.227807	0.0949301	0.511777	0.278171	1.1085	1.33886	2.30994	1.58577
ENSSSCG00000011066	YME1L1	-0.716432	0.00440926	37.12	33.5344	27.2844	32.6463	22.7487	20.8875	29.5316	24.3893
ENSSSCG00000011069	ARMC4	-0.639601	0.0257582	16.2351	16.7668	10.4988	14.5002	12.0886	8.66454	11.1867	10.6466
ENSSSCG00000011070	MPP7	-0.624698	0.0166584	9.76577	9.57231	9.22857	9.52222	6.69392	7.5082	8.64602	7.61605
ENSSSCG00000011075	KIAA1217	-0.750031	0.0029018	7.07472	9.83466	10.6571	9.18883	6.62833	6.8255	4.00019	5.81801
ENSSSCG00000011079	PIP4K2A	0.82364	0.00065284	7.78926	6.3607	5.96229	6.70408	12.7627	13.2031	16.6999	14.2219
ENSSSCG00000011080	SPAG6	-0.743608	0.01991	10.447	10.618	3.57082	8.21194	6.67864	3.56669	7.60905	5.95146
ENSSSCG00000011085	MLLT10	-0.62261	0.0194362	10.6335	11.6497	8.88006	10.3878	7.10466	8.25918	8.46124	7.94169
ENSSSCG00000011090	-	1.12504	0.00065284	2.99517	3.88001	3.87789	3.58436	7.78788	9.43521	10.554	9.25903
ENSSSCG00000011103	-	-1.02529	0.00065284	13.9117	11.8958	16.6804	14.1626	7.70235	7.33401	8.30168	7.77935
ENSSSCG00000011115	DHTKD1	-1.81953	0.0149313	4.57533	11.2003	2.0554	5.94368	1.01269	2.48869	2.24261	1.91466
ENSSSCG00000011131	PRKCQ	1.50339	0.0025104	0.726353	0.759962	0.505246	0.663854	1.69508	1.99612	3.0376	2.24293
ENSSSCG00000011133	PFKFB3	-1.45907	0.00065284	13.1793	8.5233	12.6005	11.4344	5.41245	3.03817	4.68256	4.37773
ENSSSCG00000011137	GDI2	0.614365	0.0139035	56.4303	42.8437	55.8745	51.7162	85.4714	78.1998	97.3229	86.998
ENSSSCG00000011145	ASB13	0.777914	0.0122771	2.5994	2.5666	4.11813	3.09471	4.63429	6.66683	6.96404	6.08839
ENSSSCG00000011147	AKR1C4	1.25016	0.0154602	2.14539	2.5285	0.0697898	1.58123	2.61357	2.35417	9.4538	4.80718
ENSSSCG00000011157	PITRM1	0.63699	0.0244045	7.15457	7.31249	7.29205	7.25304	8.95769	13.4166	13.9107	12.095
ENSSSCG00000011171	-	-0.843926	0.00065284	116.044	88.454	130.365	111.621	55.487	66.2724	86.0482	69.2692
ENSSSCG00000011186	COL6A5	1.72918	0.00065284	0.201522	0.440073	0.721196	0.454264	1.86329	1.21636	1.89257	1.65741
ENSSSCG00000011194	ANKRD28	-0.627129	0.0264073	4.16574	4.07351	3.81942	4.01956	2.93107	3.37341	3.01451	3.10633
ENSSSCG00000011205	EFHB	-1.82255	0.013401	1.19439	1.1784	0.473289	0.948693	0.504424	0.0724729	0.411688	0.329528
ENSSSCG00000011207	SGO1	3.46074	0.00065284	0.0866242	0.220451	0.433514	0.246863	3.00994	3.18109	2.47218	2.88774
ENSSSCG00000011211	THRB	-1.02964	0.00065284	5.58931	5.07127	6.26895	5.64318	3.26009	2.90992	3.48767	3.21923
ENSSSCG00000011217	NEK10	-0.748046	0.00479759	9.03016	9.09794	3.72738	7.28516	4.51803	5.29877	6.02935	5.28205
ENSSSCG00000011230	OSBPL10	0.686939	0.0395694	1.4196	1.40527	1.25445	1.35977	2.11525	2.8781	2.5263	2.50655
ENSSSCG00000011238	ARPP21	-2.50884	0.00164421	0.785731	0.532824	1.10085	0.806468	0.114564	0.27574	0.0459155	0.145406
ENSSSCG00000011246	VILL	-0.582849	0.0257582	17.0822	23.0873	21.6583	20.6093	14.6304	18.4909	12.4828	15.2014
ENSSSCG00000011249	DLEC1	-1.25097	0.00329948	3.72847	2.96687	1.7166	2.80398	1.37428	1.41674	1.02056	1.27053
ENSSSCG00000011257	ACVR2B	-1.07356	0.0110999	3.64337	5.93275	4.03423	4.53678	2.14335	3.64279	1.54028	2.44214
ENSSSCG00000011264	CSRNP1	0.836715	0.00841416	3.452	2.28455	3.93048	3.22234	5.10363	6.12109	7.82484	6.34985
ENSSSCG00000011272	RPL14	-2.6959	0.00065284	390.59	319.255	370.55	360.132	35.443	76.6434	88.4996	66.862
ENSSSCG00000011278	TRAK1	-0.596089	0.0432204	3.34504	4.09828	4.58979	4.01104	4.24964	2.81351	1.53472	2.86596
ENSSSCG00000011280	VIPR1	-2.58535	0.00065284	4.36352	4.28399	4.20063	4.28271	0.54359	1.59838	0.184846	0.775605
ENSSSCG00000011284	NKTR	-0.82084	0.00065284	13.3122	13.8636	13.0664	13.4141	9.90117	8.23521	9.02871	9.05503
ENSSSCG00000011291	CCDC13	-0.972007	0.00959918	3.48365	3.62611	3.23298	3.44758	2.24369	2.44843	1.19387	1.962
ENSSSCG00000011292	ZNF662	-0.958952	0.0201362	4.30121	5.29339	4.40575	4.66678	3.56843	1.77926	2.8229	2.72353
ENSSSCG00000011294	FAM198A	-1.55879	0.00714474	3.25796	1.90655	2.79225	2.65225	1.24593	0.363425	1.29408	0.967812
ENSSSCG00000011295	SNRK	-0.581668	0.0227873	18.8196	15.0616	17.8007	17.2273	13.6141	12.6197	13.2139	13.1492
ENSSSCG00000011299	CLEC3B	-1.62889	0.00065284	293.5	213.178	298.706	268.461	84.3605	91.3817	112.425	96.0557
ENSSSCG00000011302	TMEM42	-0.672832	0.0326425	20.1614	25.923	22.7697	22.9514	13.6122	11.387	24.2015	16.4002
ENSSSCG00000011304	ZNF197	-0.708148	0.00902649	4.36284	4.95157	5.04243	4.78561	3.35576	3.30212	4.09731	3.58506
ENSSSCG00000011309	KIF15	2.78652	0.00065284	0.640439	0.501439	0.637659	0.593179	5.96171	3.30058	4.99886	4.75372
ENSSSCG00000011322	CCR1	1.68011	0.00065284	4.50681	1.85006	2.88824	3.0817	8.44969	9.83597	15.2124	11.166
ENSSSCG00000011330	NBEAL2	-1.00279	0.00209249	7.63434	15.1874	15.1957	12.6725	8.68004	8.66623	4.67891	7.34173
ENSSSCG00000011332	SETD2	-0.589566	0.0218952	11.1654	12.7452	12.4431	12.1179	10.5817	7.84188	9.60957	9.34438
ENSSSCG00000011333	-	-2.0274	0.00164421	7.00609	11.6784	16.6657	11.7834	3.08909	4.27932	3.09326	3.48722
ENSSSCG00000011347	NME6	-1.03326	0.00405476	16.8849	15.6709	15.9235	16.1598	6.89204	12.994	6.92861	8.93822
ENSSSCG00000011355	COL7A1	-1.40882	0.00065284	2.79199	3.68296	3.03341	3.16945	1.01367	1.26763	1.53487	1.27206
ENSSSCG00000011356	UQCRC1	0.757977	0.00065284	63.5217	47.2622	51.5777	54.1205	75.6223	118.632	109.62	101.291
ENSSSCG00000011358	TREX1	1.00624	0.0119786	5.61311	2.8422	5.23179	4.56237	4.08131	10.3048	13.9064	9.43084
ENSSSCG00000011366	SLC25A20	0.810294	0.00615646	9.19761	7.23688	10.5621	8.99886	14.3178	20.0525	20.4001	18.2568
ENSSSCG00000011377	LAMB2	-0.679471	0.00615646	66.5551	54.6386	71.191	64.1282	39.9389	47.0557	44.215	43.7365
ENSSSCG00000011387	RNF123	-0.765195	0.0423254	3.90833	3.77448	3.8144	3.8324	2.75203	2.51261	2.09995	2.45486
ENSSSCG00000011389	GMPPB	1.00514	0.00065284	8.30448	8.18124	5.67635	7.38736	12.5613	17.4659	19.9485	16.6586
ENSSSCG00000011393	UBA7	1.73314	0.043412	2.04339	5.08658	7.31766	4.81588	8.53238	23.3624	19.9572	17.284
ENSSSCG00000011394	RBM6	-0.645998	0.00990274	44.5702	35.2543	37.9091	39.2445	22.34	29.3341	35.6531	29.1091
ENSSSCG00000011395	RBM5	-0.748303	0.0029018	45.8991	41.3092	43.3154	43.5079	27.699	31.6719	27.2957	28.8889
ENSSSCG00000011398	SEMA3F	0.741211	0.00329948	5.97237	4.34538	6.48811	5.60195	9.0399	8.58682	12.752	10.1262
ENSSSCG00000011399	GNAI2	0.596064	0.0182703	100.79	70.5999	91.4681	87.6193	111.134	151.464	168.611	143.736
ENSSSCG00000011413	C3orf18	inf	0.00117532	0	0	0	0	2.14801	0	3.08323	1.74375
ENSSSCG00000011415	MAPKAPK3	0.877792	0.00117532	8.85427	6.2608	6.9727	7.36259	10.245	16.6683	17.364	14.7591
ENSSSCG00000011421	MANF	1.70181	0.00065284	11.7067	11.4083	16.1658	13.0936	48.6357	46.2859	40.4332	45.1183
ENSSSCG00000011426	POC1A	2.57327	0.00065284	2.18347	2.4448	0.253489	1.62725	8.50197	10.3174	12.9349	10.5848
ENSSSCG00000011434	PPM1M	-0.591587	0.0357805	14.7296	10.8135	9.282	11.6084	7.87598	9.57228	8.39563	8.61463
ENSSSCG00000011458	ACTR8	-0.643336	0.0348676	9.5898	10.6027	8.08209	9.42486	5.52022	9.38758	5.38085	6.76288
ENSSSCG00000011459	SELK	-0.922153	0.00065284	37.0098	30.9683	25.7404	31.2395	18.4805	21.5031	17.1305	19.038
ENSSSCG00000011465	PDE12	0.892119	0.00405476	3.13359	1.67944	3.24741	2.68681	4.98411	4.63708	8.59907	6.07342
ENSSSCG00000011466	ARF4	0.682156	0.00585219	51.7388	45.6931	38.5785	45.3368	77.3444	84.9847	117.087	93.1387
ENSSSCG00000011478	FAM107A	-3.51819	0.00065284	14.6966	12.4967	11.6271	12.9401	1.73829	1.00094	1.03472	1.25798
ENSSSCG00000011482	C3orf67	-1.0295	0.0182703	1.23684	1.74455	3.16862	2.05	1.47131	0.645115	1.1857	1.10071
ENSSSCG00000011499	LRIG1	-0.715268	0.00405476	14.6422	13.0212	11.4266	13.03	9.31111	8.50609	8.61407	8.81042
ENSSSCG00000011510	TMF1	-0.655712	0.0136539	9.0393	8.90353	8.33023	8.75769	6.32899	6.99226	7.22172	6.84766
ENSSSCG00000011530	CRBN	-0.752641	0.00902649	18.0705	13.401	18.3492	16.6069	8.90517	9.20967	18.5617	12.2255
ENSSSCG00000011531	SETMAR	-0.940538	0.0290988	5.83357	4.64276	3.68182	4.71938	3.24117	1.95129	3.60471	2.93239
ENSSSCG00000011534	BHLHE40	-0.769309	0.0146464	6.42308	5.79199	7.98045	6.73184	5.89398	4.29838	3.2943	4.49555
ENSSSCG00000011538	LMCD1	1.43952	0.00065284	14.7481	11.1678	15.9783	13.9647	37.9182	36.6098	46.7199	40.416
ENSSSCG00000011572	SEC13	0.798074	0.0282918	16.7403	15.9018	17.095	16.579	36.7388	29.782	22.2645	29.5951
ENSSSCG00000011576	HRH1	-1.41764	0.00065284	3.85536	3.439	2.96461	3.41966	1.61094	1.13763	1.75198	1.50018
ENSSSCG00000011608	HDAC11	-2.58664	0.0125974	1.78103	3.42596	0.726183	1.97772	0.46863	0.301346	0.321136	0.363704
ENSSSCG00000011610	NUP210	-0.569845	0.0335279	6.60183	8.11383	9.97576	8.23047	6.17294	6.40278	5.58118	6.0523
ENSSSCG00000011612	RPN1	0.551028	0.0314444	57.6097	44.6299	55.6146	52.6181	72.9115	78.7344	109.326	86.9906
ENSSSCG00000011613	H1FX	0.531295	0.0379134	143.988	103.326	111.973	119.762	183.633	166.276	214.491	188.133
ENSSSCG00000011620	-	0.654384	0.0212854	26.9409	17.6882	16.2162	20.2818	26.9126	35.1226	45.0801	35.7051
ENSSSCG00000011624	MCM2	2.93201	0.00065284	3.85007	2.57346	3.53746	3.32033	23.546	31.2759	25.5873	26.8031
ENSSSCG00000011629	ACAD11	-0.944875	0.00810016	6.53143	4.19434	5.31025	5.34534	1.76367	4.13549	4.3286	3.40925
ENSSSCG00000011632	NPHP3-ACAD11	-1.00126	0.00615646	4.70893	3.98656	5.06562	4.58704	1.63067	4.29102	1.93524	2.61898
ENSSSCG00000011645	CEP63	-1.07088	0.00065284	14.471	10.0737	14.7357	13.0935	5.59802	9.02438	7.29525	7.30588
ENSSSCG00000011664	RBP1	2.1479	0.00065284	11.4433	5.08766	11.3803	9.30375	31.0043	53.4576	50.0284	44.8301
ENSSSCG00000011669	SLC25A36	-0.883003	0.00368917	26.4172	24.1939	18.1774	22.9295	17.9627	8.98609	17.8668	14.9385
ENSSSCG00000011670	-	-0.904271	0.0141762	3.88433	4.60633	3.99915	4.16327	3.30079	1.59641	2.95048	2.61589
ENSSSCG00000011676	ATP1B3	0.814581	0.0264073	17.9016	10.2422	11.3607	13.1682	25.9844	21.4503	34.7378	27.3908
ENSSSCG00000011678	XRN1	-0.638694	0.0189801	6.57206	6.94466	4.91461	6.14378	4.91274	4.47263	5.69882	5.02806
ENSSSCG00000011679	ATR	-0.600989	0.0328397	3.38041	3.91009	3.7832	3.69123	2.799	2.39595	3.85387	3.01627
ENSSSCG00000011680	PLS1	-1.10309	0.00065284	17.8129	16.0911	15.3581	16.4207	8.36976	9.95935	10.1894	9.50617
ENSSSCG00000011683	PCOLCE2	-0.705208	0.0320467	5.39857	5.50643	5.41666	5.44055	2.79887	4.97083	3.55178	3.77383
ENSSSCG00000011684	U2SURP	-0.519294	0.0445716	15.8814	14.8338	11.607	14.1074	10.6586	12.7355	14.5117	12.6353
ENSSSCG00000011687	C3orf58	-0.987827	0.00065284	34.7355	28.9	43.6427	35.7594	23.7681	15.1128	23.0614	20.6474
ENSSSCG00000011690	PLSCR4	-0.989711	0.00164421	9.5078	7.00203	5.80926	7.4397	4.09882	4.70063	5.72285	4.84077
ENSSSCG00000011695	AGTR1	-1.67501	0.00065284	30.958	21.4548	20.1558	24.1895	7.61837	12.2413	7.64335	9.16767
ENSSSCG00000011698	GYG1	0.948889	0.00065284	40.3	23.3392	30.3802	31.3398	58.5	71.8182	93.2571	74.5251
ENSSSCG00000011721	P2RY1	0.921401	0.0154602	2.04397	2.19926	6.26059	3.50127	6.44532	8.25107	5.95232	6.8829
ENSSSCG00000011731	SMC4	0.91706	0.00065284	8.45406	8.3777	6.46618	7.76598	17.6977	19.368	17.0089	18.0249
ENSSSCG00000011733	IFT80	-0.84799	0.0154602	11.2434	8.84393	10.1208	10.0694	5.96675	6.06787	10.9098	7.64814
ENSSSCG00000011744	-	-1.13661	0.0362735	34.2855	39.9928	91.6728	55.317	22.8978	29.1026	30.3179	27.4394
ENSSSCG00000011750	PLD1	-0.736099	0.0128727	5.86709	5.16705	4.12007	5.0514	4.00621	3.33414	3.09091	3.47709
ENSSSCG00000011751	TMEM212	-1.58515	0.0166584	20.7764	19.7519	25.7376	22.0886	5.7646	10.7734	8.63991	8.39264
ENSSSCG00000011761	KCNMB2	-1.37039	0.00065284	34.7327	21.6141	16.4567	24.2678	8.79641	11.6812	12.2595	10.9124
ENSSSCG00000011767	TTC14	-0.806489	0.00117532	28.9729	27.6775	23.4464	26.6989	16.2845	19.1027	22.722	19.3697
ENSSSCG00000011768	CCDC39	-0.746597	0.0159802	2.99381	3.20301	3.38623	3.19435	2.18311	2.76081	1.61296	2.18563
ENSSSCG00000011775	KLHL24	-1.33833	0.00065284	17.761	25.2451	20.4421	21.1494	10.0296	10.9125	9.94906	10.2971
ENSSSCG00000011798	DNAJB11	1.169	0.00065284	11.8939	8.87515	10.1497	10.3063	20.6832	27.5813	33.3724	27.2123
ENSSSCG00000011799	AHSG	-inf	0.00065284	0.164596	0.267132	0.448376	0.293368	0	0	0	0
ENSSSCG00000011802	KNG1	-2.96029	0.00065284	4.04067	4.30724	4.29662	4.21484	1.12643	0.532773	0.0373931	0.565532
ENSSSCG00000011803	EIF4A2	-0.926169	0.00065284	206.89	195.869	171.767	191.509	111.363	108.072	163.167	127.534
ENSSSCG00000011810	BCL6	-0.983544	0.00065284	12.4059	8.14891	7.62285	9.39255	3.77893	6.875	5.94965	5.53453
ENSSSCG00000011831	APOD	-2.76662	0.0234471	3.99992	6.68224	8.55083	6.411	1.42906	1.35903	0.467087	1.08506
ENSSSCG00000011842	-	1.18089	0.0131448	1922.91	1418.08	1408.44	1583.14	4735.56	3782.56	3943.38	4153.83
ENSSSCG00000011851	MUC20	1.16487	0.0471536	0.804686	0.279351	0.707094	0.597044	0.545767	0.779968	2.80427	1.37667
ENSSSCG00000011857	LMLN	-1.43014	0.0305805	1.99781	2.35596	1.05429	1.80269	1.03198	0.185804	1.40285	0.873545
ENSSSCG00000011874	PARP14	1.67547	0.00065284	1.82566	0.886656	2.04652	1.58628	2.62918	3.53692	13.9653	6.71047
ENSSSCG00000011876	DTX3L	1.11367	0.00117532	3.09556	2.90842	2.0887	2.69756	4.55164	4.7263	15.2493	8.17575
ENSSSCG00000011877	CD86	1.72521	0.00368917	1.62272	1.02178	0.188913	0.944471	1.81492	5.06949	3.92666	3.60369
ENSSSCG00000011884	HCLS1	1.00106	0.00065284	10.5888	6.07885	7.48532	8.05099	7.97509	23.0005	23.9411	18.3056
ENSSSCG00000011892	MAATS1	-1.58277	0.00065284	6.44337	4.94074	3.00737	4.79716	1.76634	1.87373	2.30497	1.98168
ENSSSCG00000011893	COX17	0.56051	0.0332203	282.376	159.601	357.962	266.646	328.666	435.44	594.669	452.925
ENSSSCG00000011904	UPK1B	0.911792	0.0435892	2.44272	2.25207	2.01972	2.23817	5.52273	5.55558	3.39215	4.82349
ENSSSCG00000011928	CCDC80	0.910032	0.00065284	6.60038	5.38812	8.93056	6.97302	13.9487	15.1672	13.8791	14.3317
ENSSSCG00000011930	ATG3	0.890084	0.00065284	21.2364	17.5589	23.6109	20.8021	33.5307	49.2377	42.9683	41.9122
ENSSSCG00000011933	NECTIN3	-0.968083	0.00990274	16.0743	22.0094	22.1338	20.0725	11.8059	10.6847	14.3748	12.2885
ENSSSCG00000011941	IFT57	-0.776289	0.00550409	20.9355	19.3257	13.8483	18.0365	11.4453	11.344	16.0161	12.9351
ENSSSCG00000011942	CD47	0.683133	0.0187374	23.8596	35.7103	43.4485	34.3395	50.4489	71.1524	63.7981	61.7998
ENSSSCG00000011955	PCNP	0.601874	0.0317702	65.4345	32.5381	32.9462	43.6396	45.7906	101.508	78.4717	75.2568
ENSSSCG00000011961	TFG	0.81173	0.0143996	34.3236	28.4243	36.7529	33.1669	44.1862	89.6111	70.1234	67.9736
ENSSSCG00000011963	-	0.624616	0.0388159	8.61555	8.29682	6.02262	7.645	10.3039	17.5836	14.9821	14.2899
ENSSSCG00000011968	NIT2	-1.91554	0.0212854	7.33506	3.57427	3.87663	4.92865	2.51502	0.161416	2.01727	1.56457
ENSSSCG00000011973	COL8A1	1.61965	0.00065284	6.27297	4.40294	3.38062	4.68551	11.5657	16.4724	15.6341	14.5574
ENSSSCG00000011999	CADM2	-2.10008	0.00515303	2.37856	2.18239	2.63073	2.39723	1.16856	0.078661	0.620973	0.622731
ENSSSCG00000012000	GBE1	-0.833889	0.0168742	13.1402	17.4479	19.9882	16.8588	10.2781	10.0063	11.7703	10.6849
ENSSSCG00000012001	ROBO1	1.28945	0.00065284	3.28685	3.39343	3.17736	3.28588	9.46332	7.54128	10.5563	9.18697
ENSSSCG00000012012	CXADR	-0.574045	0.0302324	9.71027	11.3568	11.4264	10.8312	7.72267	9.53923	10.9821	9.41467
ENSSSCG00000012018	CHODL	1.52984	0.00065284	2.53461	2.36202	3.42792	2.77485	6.92324	8.17564	14.1452	9.74803
ENSSSCG00000012027	ADAMTS5	-1.33587	0.00065284	4.24475	3.37972	4.31237	3.97895	1.58706	2.50985	1.00941	1.70211
ENSSSCG00000012029	BACH1	-0.531821	0.0488165	18.8642	18.3681	17.8798	18.3707	14.4301	12.4822	18.0538	14.9887
ENSSSCG00000012037	PAXBP1	-0.805466	0.00065284	9.37629	8.66759	8.56958	8.87115	5.4654	5.34713	7.81263	6.20839
ENSSSCG00000012053	CBR3	1.90599	0.00065284	2.84971	1.0214	2.81703	2.22938	6.57858	9.8318	12.6594	9.68993
ENSSSCG00000012054	DOPEY2	-0.819702	0.00405476	3.34919	3.86834	4.77297	3.99683	2.94408	2.96249	1.48995	2.46551
ENSSSCG00000012055	MORC3	-0.65184	0.0131448	12.457	11.9332	11.0267	11.8056	6.91337	9.43975	11.5767	9.30994
ENSSSCG00000012056	CHAF1B	1.98999	0.00065284	0.688469	1.2398	1.90595	1.27807	3.58981	6.8046	6.87982	5.75808
ENSSSCG00000012060	RIPPLY3	1.72602	0.00932029	2.87458	3.29958	2.36091	2.84502	12.0697	8.97819	9.8119	10.2866
ENSSSCG00000012068	ETS2	-0.704734	0.00841416	34.4164	24.207	35.1503	31.2579	28.1657	19.9101	16.892	21.6559
ENSSSCG00000012076	MX2	3.83368	0.00065284	2.86958	2.07724	4.87855	3.27512	16.938	18.0618	111.931	48.9769
ENSSSCG00000012077	MX1	4.16786	0.00065284	2.08594	1.21209	1.28201	1.52668	6.85556	10.9955	73.8102	30.5538
ENSSSCG00000012078	-	0.748174	0.010498	32.615	33.9219	29.2724	31.9364	36.5218	71.7943	66.1091	58.1417
ENSSSCG00000012089	-	0.966069	0.00117532	5.11389	5.37408	3.69688	4.72828	10.3593	10.9219	9.95237	10.4112
ENSSSCG00000012103	GPR143	0.895443	0.0298693	2.4795	5.3532	2.15369	3.3288	7.79463	5.02618	9.41241	7.41107
ENSSSCG00000012111	HCCS	0.947742	0.00209249	5.88913	5.64532	5.2344	5.58962	9.02749	13.748	13.7043	12.1599
ENSSSCG00000012117	TLR7	2.05872	0.0178033	0.327023	0.276771	0.0825577	0.228784	1.03606	1.21979	1.42478	1.22688
ENSSSCG00000012118	TLR8	2.11904	0.00065284	0.75783	0.390363	0.442875	0.530356	1.87639	2.44068	4.74003	3.01903
ENSSSCG00000012121	EGFL6	2.47636	0.00117532	1.00832	0.784098	1.5844	1.12561	7.09585	6.65433	5.78275	6.51098
ENSSSCG00000012134	PIGA	-1.79409	0.033392	8.57028	16.715	12.4943	12.5932	5.82053	3.64443	3.93324	4.46607
ENSSSCG00000012135	VEGFD	-1.69265	0.00065284	14.0643	10.8767	16.7297	13.8902	4.5136	3.98796	5.60013	4.70056
ENSSSCG00000012150	REPS2	-1.00538	0.0208388	4.62033	3.22717	3.15157	3.66636	2.53097	2.47918	1.14281	2.05099
ENSSSCG00000012156	CDKL5	-0.846608	0.0268453	2.59562	2.41279	2.02399	2.34413	1.53893	1.48154	1.52094	1.5138
ENSSSCG00000012167	PHEX	0.822693	0.0025104	5.0714	3.8554	6.49291	5.1399	10.8719	8.40428	10.4036	9.89326
ENSSSCG00000012171	PRDX4	0.625996	0.0187374	35.5622	27.9356	45.3881	36.2953	37.593	73.377	82.5777	64.5159
ENSSSCG00000012173	SAT1	-0.655317	0.0232345	146.285	120.883	102.873	123.347	77.6176	94.3552	119.95	97.3076
ENSSSCG00000012182	PCYT1B	3.05792	0.00780172	0.05709	0.143238	0.00952631	0.0699514	0.704828	0.864315	0.696729	0.755291
ENSSSCG00000012219	CFAP47	-1.41345	0.00117532	3.7191	5.5665	2.55857	3.94806	2.31349	1.5891	1.46247	1.78835
ENSSSCG00000012229	CYBB	1.2702	0.00065284	11.4195	5.49021	4.9151	7.27494	13.3686	21.6736	23.8593	19.6338
ENSSSCG00000012233	SYTL5	-1.32551	0.0332203	1.10239	0.934848	0.45794	0.831726	0.21918	0.475789	0.566359	0.420443
ENSSSCG00000012235	RPGR	-1.50408	0.00405476	6.36148	5.63058	3.94165	5.31124	1.421	1.81188	4.01483	2.4159
ENSSSCG00000012247	ATP6AP2	-0.728683	0.0386778	33.1252	26.5666	31.628	30.4399	18.3523	22.559	26.6614	22.5242
ENSSSCG00000012267	JADE3	-0.546379	0.0499463	7.53405	9.07169	7.88781	8.16452	8.43019	6.27901	3.56987	6.09302
ENSSSCG00000012273	USP11	-0.822255	0.0362735	23.6943	14.1213	17.5742	18.4633	11.5264	14.266	8.25962	11.3507
ENSSSCG00000012278	CFP	1.73695	0.00065284	19.0708	8.9247	9.26222	12.4192	21.0775	46.4956	62.1034	43.2255
ENSSSCG00000012279	ELK1	0.842541	0.0166584	3.07353	3.07577	4.39477	3.51469	4.55815	6.96271	8.79201	6.77096
ENSSSCG00000012287	TFE3	0.837315	0.00117532	12.9347	11.0404	11.9432	11.9728	18.949	24.1917	26.9233	23.3547
ENSSSCG00000012307	CCNB3	3.59083	0.00065284	0.224208	0.297806	0.306937	0.276317	4.06224	3.64097	3.23569	3.6463
ENSSSCG00000012315	SYNJ2	1.62304	0.00117532	0.391769	0.449271	0.918975	0.586672	1.6369	3.16854	1.00426	1.93657
ENSSSCG00000012318	MAGED1	0.892355	0.0025104	16.9641	11.1541	15.3286	14.4823	23.8174	32.9826	31.5774	29.4591
ENSSSCG00000012319	MAGED4B	0.933442	0.045164	7.5712	9.55644	9.01377	8.7138	14.3938	21.8137	18.4422	18.2166
ENSSSCG00000012342	MAGED2	0.617065	0.0367016	74.321	61.6116	67.8356	67.9227	93.9966	122.195	144.139	120.11
ENSSSCG00000012347	ALAS2	-0.713554	0.00615646	49.8995	20.5242	54.5181	41.6473	20.1625	32.0579	31.9236	28.048
ENSSSCG00000012377	KIF4A	2.79842	0.00065284	0.804812	0.863462	0.637521	0.768598	5.42866	6.17591	6.66307	6.08921
ENSSSCG00000012386	FAM155B	-0.667221	0.0182703	6.83561	5.8401	4.44349	5.7064	4.20849	3.53709	3.79668	3.84742
ENSSSCG00000012399	FOXO4	-0.888833	0.00065284	23.234	17.8834	14.2148	18.4441	8.1708	13.932	10.8013	10.968
ENSSSCG00000012405	RPS4X	-0.59305	0.01991	316.537	262.345	286.721	288.534	189.584	201.066	284.987	225.212
ENSSSCG00000012467	KLHL4	-1.02999	0.0322803	2.86619	1.60636	2.36752	2.28002	1.24594	1.58588	0.68084	1.17089
ENSSSCG00000012482	SRPX2	1.17294	0.0189801	0.751279	0.517543	1.27601	0.848277	1.12219	2.23379	2.63578	1.99725
ENSSSCG00000012490	TMEM35A	-1.9958	0.00065284	4.85546	4.57746	5.73891	5.05728	1.3083	1.68654	1.78852	1.59445
ENSSSCG00000012521	GPRASP2	-0.809468	0.0286812	2.23403	2.97743	2.41963	2.5437	1.61577	1.74618	1.69065	1.6842
ENSSSCG00000012526	TCEAL7	-inf	0.00065284	0	0	49.8993	16.6331	0	0	0	0
ENSSSCG00000012532	TCEAL1	-1.152	0.0395694	15.925	10.024	20.9526	15.6339	10.5123	7.26593	6.81315	8.19713
ENSSSCG00000012560	PRPS1L1	0.610504	0.0394341	5.78824	4.35138	4.24333	4.79432	5.51627	10.0295	10.8418	8.79586
ENSSSCG00000012564	MID2	-0.891129	0.00209249	8.13461	9.41637	10.2338	9.26159	5.96292	5.5003	5.36918	5.6108
ENSSSCG00000012576	CHRDL1	-1.08163	0.00065284	16.3714	11.4682	12.2826	13.3741	7.24239	5.76152	8.71369	7.2392
ENSSSCG00000012581	NXT2	0.930542	0.0232345	11.9425	7.72437	6.46949	8.71212	20.0008	20.083	21.7935	20.6258
ENSSSCG00000012584	CAPN6	2.47449	0.0236397	0.0963931	0.391433	0.00803059	0.165286	1.41143	0.622821	1.43885	1.1577
ENSSSCG00000012585	DCX	2.33244	0.0445716	0.543301	1.00468	0.0662308	0.538071	3.26829	3.44562	2.97071	3.22821
ENSSSCG00000012618	SOWAHD	1.94447	0.0166584	0.36332	0.810054	0.151034	0.441469	0.666218	2.34418	2.52231	1.84424
ENSSSCG00000012625	PGRMC1	-0.544869	0.030418	171.074	160.178	160.195	163.816	107.08	137.321	160.823	135.075
ENSSSCG00000012638	GRIA3	-1.59305	0.00117532	10.8473	5.70443	9.49907	8.6836	4.27641	2.88666	3.83808	3.66705
ENSSSCG00000012642	STAG2	-0.669821	0.00810016	28.8327	29.9911	26.6601	28.4946	23.2252	20.1344	23.7765	22.3787
ENSSSCG00000012652	SASH3	1.27417	0.00065284	3.74146	4.74222	3.67256	4.05208	5.81099	13.0318	11.0449	9.96256
ENSSSCG00000012699	FHL1	1.16809	0.00065284	135.815	123.352	163.142	140.77	287.35	359.556	422.523	356.476
ENSSSCG00000012724	SLITRK2	-1.98825	0.0344643	0.63521	0.826748	1.80024	1.0874	0.211791	0.383891	0.207781	0.267821
ENSSSCG00000012766	BGN	0.763585	0.00368917	16.9354	19.1394	24.6065	20.2271	53.0595	33.8974	28.8415	38.5995
ENSSSCG00000012767	HAUS7	0.736026	0.0488165	4.90981	5.53367	4.55152	4.99833	8.23822	10.9116	9.6253	9.59171
ENSSSCG00000012771	AC136616.1	-0.986362	0.00329948	4.04577	6.37885	7.48815	5.97092	4.32243	3.54824	2.02363	3.2981
ENSSSCG00000012795	IRAK1	0.677898	0.0152073	4.40094	5.13708	4.8802	4.80607	6.1831	7.36721	10.9593	8.16987
ENSSSCG00000012806	TMLHE	0.993937	0.0102075	2.31009	4.84984	4.04102	3.73365	5.28452	9.50029	11.3499	8.71157
ENSSSCG00000012822	MPP1	0.791961	0.0194362	18.8287	9.68606	10.2571	12.924	21.32	22.5128	27.1673	23.6667
ENSSSCG00000012823	DKC1	0.685683	0.013401	13.0318	11.7459	12.2637	12.3471	18.2187	21.2194	26.6984	22.0455
ENSSSCG00000012828	STARD8	0.589716	0.036114	7.14766	6.04786	9.16273	7.45275	9.26634	14.359	13.6044	12.4099
ENSSSCG00000012837	CHID1	0.571265	0.0253205	62.4785	47.9651	67.8408	59.4281	73.0056	112.133	94.8369	93.3252
ENSSSCG00000012844	SLC25A22	0.980529	0.0143996	1.9803	1.70528	1.89891	1.8615	3.93335	4.64057	3.90991	4.16128
ENSSSCG00000012846	PDDC1	0.5575	0.0406581	20.7357	18.6636	19.2309	19.5434	26.6498	30.6183	36.623	31.297
ENSSSCG00000012847	TALDO1	0.845275	0.00065284	127.173	104.867	123.573	118.538	172.603	227.22	281.369	227.064
ENSSSCG00000012848	EPS8L2	-0.595047	0.0245897	18.3802	16.675	26.9453	20.6668	13.8428	16.8889	13.4158	14.7158
ENSSSCG00000012850	DEAF1	0.654093	0.0119786	16.0542	12.5289	15.0437	14.5423	21.7469	24.0324	29.0973	24.9589
ENSSSCG00000012853	IRF7	2.49038	0.0322803	5.79669	3.27766	2.84479	3.97305	6.11462	15.2659	45.693	22.3578
ENSSSCG00000012873	CCND1	1.59419	0.00065284	48.825	42.744	38.6858	43.4183	98.8411	169.419	135.383	134.548
ENSSSCG00000012880	-	2.75339	0.00065284	9.29667	7.70836	11.0889	9.36464	72.7959	67.5736	66.1313	68.8336
ENSSSCG00000012881	CPT1A	2.58396	0.00065284	9.59351	7.23619	7.21845	8.01605	53.3541	46.5589	60.538	53.4837
ENSSSCG00000012890	TCIRG1	0.988717	0.00164421	5.11001	3.01977	2.30985	3.47988	4.62234	4.06301	12.6333	7.10622
ENSSSCG00000012902	CDK2AP2	0.945753	0.00065284	17.374	15.2843	19.9253	17.5279	30.1176	34.4952	45.0412	36.5513
ENSSSCG00000012909	PTPRCAP	1.39172	0.00405476	7.27089	6.29535	10.983	8.18308	11.5599	45.0846	13.9359	23.5268
ENSSSCG00000012939	BRMS1	1.05488	0.00065284	12.0152	8.59189	8.65422	9.75377	16.3272	24.3795	24.6507	21.7858
ENSSSCG00000012943	MRPL11	1.03725	0.00209249	8.33873	6.13037	7.49394	7.32101	14.5882	25.0239	9.41047	16.3409
ENSSSCG00000012944	PELI3	1.91222	0.00065284	4.11178	1.49748	3.72771	3.11232	2.04297	24.6792	3.55566	10.0926
ENSSSCG00000012950	RIN1	1.23183	0.0141762	1.55762	0.490593	1.45316	1.16712	2.47036	3.25999	3.15229	2.96088
ENSSSCG00000012965	DRAP1	0.771708	0.00117532	108.97	82.5364	109.273	100.26	133.965	213.654	209.696	185.772
ENSSSCG00000012974	CFL1	1.36438	0.00065284	87.6754	73.9223	102.669	88.0889	206.944	217.607	315.604	246.718
ENSSSCG00000012978	AP5B1	1.09422	0.00368917	2.74111	1.56788	2.95261	2.42053	3.59543	6.27901	7.74524	5.87323
ENSSSCG00000012979	RNASEH2C	1.01482	0.00329948	87.1978	83.8426	85.5989	85.5464	129.665	203.851	221.1	184.872
ENSSSCG00000012986	KCNK7	-inf	0.00065284	0.200615	0.0657294	2.91949	1.06194	0	0	0	0
ENSSSCG00000012997	POLA2	1.27847	0.00065284	3.9063	3.94699	3.2323	3.6952	9.06744	11.0336	10.2002	10.1004
ENSSSCG00000013008	CDCA5	3.28558	0.00065284	0.307041	0.196348	0.692275	0.398555	3.38998	5.59612	4.94363	4.64324
ENSSSCG00000013013	ARL2	0.540186	0.0421587	44.7227	36.8235	49.4319	43.6594	40.8357	71.0786	97.0878	69.6674
ENSSSCG00000013016	PPP2R5B	0.585513	0.0376957	8.01468	5.8727	9.26351	7.71696	12.6608	13.5701	12.3182	12.8497
ENSSSCG00000013017	EHD1	0.589978	0.0317702	9.85737	10.2147	15.4439	11.8387	17.7175	17.5096	20.4963	18.5745
ENSSSCG00000013020	MAP4K2	-1.05247	0.00065284	4.61298	5.70516	10.4942	6.93745	3.84401	3.43786	4.14551	3.80913
ENSSSCG00000013022	PYGM	0.819432	0.0194362	2.1897	1.54465	3.35295	2.36243	3.39598	4.63273	4.71275	4.24715
ENSSSCG00000013030	PRDX5	-0.819075	0.00117532	99.9977	80.5066	76.4578	85.654	35.358	47.1713	78.7278	53.7524
ENSSSCG00000013032	GPR137	-1.14439	0.0139035	4.29793	3.89176	9.9613	6.05033	3.3082	2.29522	3.5849	3.06277
ENSSSCG00000013034	PLCB3	0.56403	0.0250615	16.7612	12.1263	14.1848	14.3574	18.8281	21.7197	26.8431	22.4636
ENSSSCG00000013035	PPP1R14B	0.953486	0.00065284	49.1295	34.4075	49.0056	44.1809	73.7822	96.0037	105.771	91.8523
ENSSSCG00000013041	FERMT3	1.68805	0.00065284	11.6759	4.58346	6.12873	7.4627	15.0815	31.074	27.2215	24.459
ENSSSCG00000013045	OTUB1	0.815423	0.00164421	20.6026	21.3736	19.3875	20.4546	33.6491	34.9637	44.5001	37.7043
ENSSSCG00000013046	COX8A	0.764241	0.00209249	364.094	354.417	554.891	424.467	469.377	718.521	1213.83	800.576
ENSSSCG00000013060	SCGB1A1	-1.55029	0.00065284	138.522	119.436	99.8386	119.266	62.2435	0.213209	61.9979	41.4849
ENSSSCG00000013065	ASRGL1	1.16939	0.00065284	2.04595	1.41328	2.93306	2.13076	4.29994	5.30998	6.90842	5.50611
ENSSSCG00000013066	INCENP	1.61339	0.00065284	3.78218	2.59188	3.71419	3.36275	8.9062	12.8544	12.25	11.3369
ENSSSCG00000013072	FADS2	1.59518	0.00065284	5.46675	2.36071	3.98021	3.93589	11.7688	13.3271	13.0737	12.7232
ENSSSCG00000013073	FADS3	1.13906	0.0025104	2.01432	1.08147	2.264	1.7866	3.32746	5.37892	4.68603	4.46414
ENSSSCG00000013074	RAB3IL1	1.15508	0.00065284	6.35837	4.65375	7.73482	6.24898	11.6395	16.2969	16.6472	14.8612
ENSSSCG00000013087	TKFC	1.24655	0.00209249	1.84796	2.48712	4.33574	2.89027	5.50942	9.3276	8.05105	7.62936
ENSSSCG00000013102	MS4A7	2.22434	0.0025104	0.5561	0.658105	2.38423	1.19948	1.26757	12.0381	5.93157	6.41241
ENSSSCG00000013110	TMEM109	1.05842	0.00065284	18.2848	15.3951	15.705	16.4616	35.6356	33.1884	44.1332	37.6524
ENSSSCG00000013113	TMEM132A	1.53311	0.00065284	6.95082	7.52885	7.87323	7.45097	24.8583	21.0143	25.988	23.9535
ENSSSCG00000013114	SLC15A3	1.87229	0.00065284	3.02051	2.4256	1.87293	2.43968	5.60253	8.94916	13.1978	9.24983
ENSSSCG00000013144	MPEG1	2.49079	0.00065284	5.20233	4.32442	5.25688	4.92788	22.9629	33.247	36.4781	30.896
ENSSSCG00000013145	DTX4	1.23183	0.00065284	3.35181	4.55725	6.77214	4.89373	12.9385	11.4774	13.1725	12.5295
ENSSSCG00000013146	FAM111A	0.709963	0.036114	5.46416	3.5987	2.52951	3.86412	6.92988	4.37679	12.8396	8.04876
ENSSSCG00000013147	FAM111B	1.28138	0.00065284	5.57116	3.87009	2.92943	4.12356	9.51307	11.355	17.815	12.8944
ENSSSCG00000013181	SERPING1	-0.694498	0.00117532	87.2796	64.5403	88.0443	79.9547	48.1906	57.5814	52.7398	52.8373
ENSSSCG00000013226	PTPMT1	0.710635	0.0342618	12.2042	8.72089	13.9091	11.6114	16.9186	25.8141	21.6158	21.4495
ENSSSCG00000013229	NDUFS3	0.975397	0.00117532	30.5994	25.3327	31.8909	29.2743	44.1244	83.2154	61.407	62.9156
ENSSSCG00000013232	MTCH2	0.941966	0.0113792	8.42729	7.88113	11.9372	9.41521	20.2079	21.918	19.7087	20.6115
ENSSSCG00000013237	SPI1	1.1348	0.00065284	14.9494	11.2675	15.8715	14.0295	24.0485	35.7917	39.2856	33.0419
ENSSSCG00000013249	CKAP5	0.538635	0.039005	7.53857	4.86336	6.81698	6.4063	10.6228	9.48154	11.9112	10.6718
ENSSSCG00000013257	ATG13	-0.61705	0.0352082	6.84662	6.42135	8.29301	7.18699	5.79321	4.85583	5.62789	5.42564
ENSSSCG00000013260	MDK	1.62476	0.00065284	84.2949	50.8742	77.1119	70.7603	182.114	213.7	273.786	223.2
ENSSSCG00000013263	CREB3L1	1.28611	0.00065284	3.09477	3.89663	3.15077	3.38072	10.7584	10.321	5.22052	8.76664
ENSSSCG00000013269	MAPK8IP1	0.614308	0.0274078	6.39243	5.14512	5.89638	5.81131	8.0967	10.6699	10.5259	9.76417
ENSSSCG00000013285	API5	0.545666	0.0452929	20.8528	17.0331	17.9195	18.6018	27.2733	34.9873	33.9764	32.079
ENSSSCG00000013292	PRR5L	1.04718	0.00065284	2.23105	3.34335	4.62308	3.39916	5.20975	9.58966	9.47242	8.09061
ENSSSCG00000013311	KIAA1549L	1.27625	0.0491564	0.0941735	0.121434	0.161086	0.125564	0.599439	0.139547	0.278605	0.339197
ENSSSCG00000013312	HIPK3	-0.730486	0.0025104	31.2094	33.1104	24.899	29.7396	22.8261	20.4793	22.8658	22.0571
ENSSSCG00000013318	RCN1	1.5093	0.00065284	15.3833	10.7437	16.6297	14.2522	36.9001	46.7538	55.7081	46.454
ENSSSCG00000013326	DCDC1	-1.425	0.0110999	1.84956	1.75157	2.16491	1.92201	0.972594	0.36417	1.31744	0.884735
ENSSSCG00000013327	MPPED2	-1.24227	0.0122771	7.50485	10.9974	8.52112	9.00779	6.42859	4.21277	1.64682	4.09606
ENSSSCG00000013332	KIF18A	1.60352	0.0136539	0.372025	0.304461	0.620888	0.432458	1.05686	1.82343	1.63708	1.50579
ENSSSCG00000013336	CCDC34	1.01797	0.0264073	1.60766	1.20926	1.5948	1.47057	2.15478	4.2084	4.01576	3.45965
ENSSSCG00000013337	-	-inf	0.00164421	0	0	1.26916	0.423053	0	0	0	0
ENSSSCG00000013347	PRMT3	-1.76198	0.0270475	3.62737	3.50325	4.658	3.92954	0.785388	1.60746	1.87546	1.42277
ENSSSCG00000013352	E2F8	3.32599	0.00405476	0.226242	0.0596244	0.109067	0.131644	1.82027	1.48332	1.10878	1.47079
ENSSSCG00000013366	LDHA	-0.792739	0.0029018	32.966	38.1233	37.5933	36.2275	32.2393	22.7538	16.6418	23.8783
ENSSSCG00000013380	NUCB2	0.816918	0.00615646	6.0046	4.25299	8.83412	6.3639	8.73555	15.434	15.5644	13.2447
ENSSSCG00000013381	RPS13	-0.559915	0.0449918	66.0088	58.6184	62.0381	62.2218	45.5175	40.1506	55.8822	47.1834
ENSSSCG00000013388	PDE3B	-1.68027	0.00065284	31.664	27.5956	24.3953	27.885	12.7292	9.05478	8.43515	10.073
ENSSSCG00000013393	SPON1	-1.95125	0.00065284	46.5155	27.3592	39.2889	37.7212	9.76476	12.7885	10.0605	10.8713
ENSSSCG00000013396	ARNTL	-0.719465	0.0481175	6.66274	7.21233	4.18028	6.01845	4.30111	5.03781	3.75957	4.36616
ENSSSCG00000013400	MICALCL	1.17592	0.00065284	7.0046	9.0746	10.5364	8.87187	30.8213	16.8839	16.8727	21.526
ENSSSCG00000013402	USP47	-0.581338	0.0221158	12.2738	10.9186	11.6504	11.6143	8.84813	8.90939	11.0039	9.58714
ENSSSCG00000013404	ZBED5	-1.3184	0.00164421	18.5707	18.3877	20.0722	19.0102	12.3791	6.47649	7.8946	8.91673
ENSSSCG00000013408	ADM	-0.60711	0.0288744	39.6116	23.9346	23.378	28.9747	15.7028	24.8316	22.9746	21.1697
ENSSSCG00000013423	WDR18	0.791528	0.00405476	11.2925	10.8375	12.5612	11.5637	18.3292	22.857	24.7451	21.9771
ENSSSCG00000013425	MISP	-1.90238	0.00117532	3.67962	3.381	3.28136	3.44733	1.07402	0.600516	1.19217	0.955569
ENSSSCG00000013426	MUM1	-0.519671	0.0440756	31.0402	29.9911	28.1952	29.7422	19.073	25.6837	24.7764	23.1777
ENSSSCG00000013427	CIRBP	-1.72495	0.00065284	74.5532	68.2967	53.5103	65.4534	19.8269	25.998	23.7087	23.1779
ENSSSCG00000013431	ATP5D	1.36753	0.00065284	26.937	20.983	28.8186	25.5795	71.4492	77.05	71.2624	73.2539
ENSSSCG00000013435	MBD3	0.831745	0.0025104	11.4816	7.68755	12.0571	10.4087	16.7379	17.9531	22.6768	19.1226
ENSSSCG00000013442	ABHD17A	0.533601	0.0350443	84.4454	56.5172	81.278	74.0802	84.5835	128.122	136.687	116.464
ENSSSCG00000013445	CSNK1G2	0.750398	0.00440926	16.3928	15.7135	18.7696	16.9586	30.0347	33.1202	28.3925	30.5158
ENSSSCG00000013451	AP3D1	-0.76076	0.0342618	21.7306	16.1642	18.8947	18.9298	14.4193	9.39075	12.1353	11.9818
ENSSSCG00000013455	IZUMO4	-1.75994	0.0152073	12.9936	5.24302	2.97702	7.07121	3.26813	1.45796	3.3566	2.69423
ENSSSCG00000013463	LSM7	0.709084	0.00550409	89.9925	80.1581	59.7639	76.6382	112.335	173.808	141.049	142.397
ENSSSCG00000013468	THOP1	0.80932	0.0029018	6.69459	6.88845	6.1354	6.57281	9.23936	15.6996	13.4382	12.7924
ENSSSCG00000013473	GNA15	0.900476	0.0215283	2.2514	1.58592	2.23954	2.02562	4.48374	3.83113	3.73009	4.01499
ENSSSCG00000013496	SIRT6	1.20455	0.00065284	3.62728	3.76901	4.36794	3.92141	6.53178	12.6499	10.4605	9.88073
ENSSSCG00000013508	SH3GL1	0.641531	0.0210586	15.2887	15.2111	20.6482	17.0493	28.2714	28.2523	30.3018	28.9418
ENSSSCG00000013509	CHAF1A	2.17566	0.00065284	0.948747	0.635859	0.840558	0.808388	3.23812	4.27452	4.47025	3.9943
ENSSSCG00000013512	PLIN4	-2.81872	0.00065284	4.11159	2.54251	1.13504	2.59638	0.125931	0.750726	0.266212	0.380956
ENSSSCG00000013517	UHRF1	3.14422	0.00065284	2.57308	1.22907	1.5464	1.78285	18.3991	19.6833	11.3657	16.4827
ENSSSCG00000013532	CAPS	-0.817673	0.00329948	31.9352	28.3396	10.8678	23.7142	10.886	15.4232	17.0635	14.4576
ENSSSCG00000013538	KHSRP	0.681291	0.0113792	14.3867	13.6246	15.0126	14.3413	33.5075	20.7602	14.2066	22.8248
ENSSSCG00000013553	VAV1	1.34707	0.00065284	3.95297	2.31672	4.08273	3.45081	7.40725	10.1218	11.5393	9.68945
ENSSSCG00000013564	INSR	-0.780059	0.0335279	13.7382	16.8797	11.4547	14.0242	10.1507	8.4418	8.27051	8.95434
ENSSSCG00000013566	-	-1.02649	0.00065284	18.208	19.8653	12.8762	16.9832	9.54927	8.8623	9.10379	9.17179
ENSSSCG00000013575	RETN	2.26343	0.00810016	2.4533	3.26224	4.2147	3.31008	15.6068	19.7314	13.2871	16.2084
ENSSSCG00000013584	PRR36	-inf	0.00065284	0.074528	0.990445	0.0428233	0.369265	0	0	0	0
ENSSSCG00000013585	EVI5L	0.635776	0.0272693	4.5165	4.00748	4.37434	4.29944	6.71605	7.75333	7.53213	7.33384
ENSSSCG00000013589	SNAPC2	0.918742	0.00680376	7.20372	5.02922	3.35909	5.19734	8.03279	10.9596	11.7987	10.2637
ENSSSCG00000013592	ELAVL1	0.588619	0.0187374	26.1962	21.7259	24.2962	24.0728	47.2964	36.0459	40.5856	41.3093
ENSSSCG00000013595	CERS4	-1.43582	0.00065284	7.7257	8.09274	8.50082	8.10642	2.87548	2.45365	4.35071	3.22661
ENSSSCG00000013597	RPS28	-1.02206	0.00065284	218.426	117.748	297.535	211.236	105.051	152.169	97.8956	118.372
ENSSSCG00000013598	KANK3	-0.830289	0.00065284	42.3005	34.077	37.0198	37.7991	19.9217	25.2701	23.1268	22.7729
ENSSSCG00000013599	ANGPTL4	2.92369	0.00065284	2.25627	1.64281	0.776689	1.55859	14.0268	12.663	10.6004	12.4301
ENSSSCG00000013604	MYO1F	1.64597	0.00065284	3.84756	2.94525	2.84346	3.21209	9.23977	11.4269	11.3779	10.6815
ENSSSCG00000013612	ACP5	0.850336	0.0212854	8.52175	5.66071	5.9021	6.69485	7.15106	15.4834	16.0348	12.8898
ENSSSCG00000013614	CNN1	2.05553	0.00065284	9.8096	5.26592	11.7663	8.94727	31.3593	42.4865	47.3202	40.3887
ENSSSCG00000013615	ECSIT	0.908334	0.00117532	11.479	11.802	10.6135	11.2982	18.5909	25.4793	26.0815	23.3839
ENSSSCG00000013629	SMARCA4	0.661413	0.00780172	11.1485	8.39303	10.2312	9.92424	18.1448	16.1296	14.7532	16.3425
ENSSSCG00000013631	TMED1	1.47215	0.00550409	9.30962	5.21154	0.604225	5.0418	11.57	7.76483	26.2215	15.1854
ENSSSCG00000013658	S1PR2	1.18428	0.00164421	3.54771	3.90142	4.3236	3.92424	7.90807	9.23311	12.4806	9.87393
ENSSSCG00000013659	DNMT1	1.17645	0.00065284	8.69404	6.72824	6.36573	7.26267	16.7989	18.8727	19.2914	18.321
ENSSSCG00000013662	PPAN	0.834492	0.00117532	9.71318	8.51515	9.18801	9.13878	11.9286	17.2179	23.0785	17.4083
ENSSSCG00000013664	C19orf66	0.747548	0.0162332	2.75978	2.2259	2.8071	2.59759	3.19335	5.32332	5.51125	4.67597
ENSSSCG00000013667	COL5A3	-1.90086	0.00065284	12.9615	11.5707	14.3992	12.9771	3.61931	5.22452	3.02385	3.95589
ENSSSCG00000013715	ZNF627	-1.40275	0.00065284	5.23	3.92504	2.57647	3.9105	2.03704	1.5103	2.12851	1.89195
ENSSSCG00000013716	-	-0.879756	0.0268453	3.15671	4.02963	3.9724	3.71958	1.6104	2.45324	3.65899	2.57421
ENSSSCG00000013718	-	-1.63405	0.00990274	3.55122	3.51115	3.84981	3.63739	2.55425	0.25457	1.02678	1.27853
ENSSSCG00000013731	DNASE2	0.963299	0.00065284	30.016	22.0222	25.9044	25.9809	43.255	55.114	70.0043	56.1244
ENSSSCG00000013735	JUNB	1.99186	0.00065284	100.253	53.069	79.1752	77.4991	280.108	336.897	321.617	312.874
ENSSSCG00000013742	-	0.881714	0.00065284	10.0267	11.3107	10.7015	10.6796	21.2875	22.4363	17.0739	20.2659
ENSSSCG00000013743	LYL1	1.02385	0.00440926	3.79786	3.32036	2.15027	3.0895	4.39506	7.45182	7.86155	6.56948
ENSSSCG00000013745	FARSA	1.03037	0.00065284	4.97281	4.04919	4.3105	4.44417	8.0048	11.3416	11.783	10.3765
ENSSSCG00000013746	CALR	1.02773	0.00065284	148.642	103.838	124.066	125.515	229.625	317.26	317.385	288.09
ENSSSCG00000013748	GADD45GIP1	0.662815	0.0384875	23.0076	13.7038	19.2859	18.6658	23.5476	42.7888	26.6702	31.0022
ENSSSCG00000013751	NACC1	1.15444	0.00065284	3.05822	3.24481	4.04772	3.45025	10.3888	7.80786	7.18307	8.45991
ENSSSCG00000013753	IER2	1.23611	0.00065284	55.469	38.6487	36.4566	43.5248	102.256	115.283	109.422	108.987
ENSSSCG00000013756	MRI1	0.978181	0.00440926	3.69565	2.9919	0.913438	2.53366	3.1805	4.91081	9.17869	5.75667
ENSSSCG00000013759	NANOS3	inf	0.00164421	0	0	0	0	0	4.86886	0.106434	1.65843
ENSSSCG00000013772	ASF1B	4.318	0.00065284	0.472556	0.365222	0.118633	0.318804	8.40082	4.9471	7.5821	6.97667
ENSSSCG00000013774	GIPC1	0.782567	0.00065284	24.6819	25.8063	26.6919	25.7267	34.3388	51.2468	53.3528	46.3128
ENSSSCG00000013778	NDUFB7	0.855738	0.00065284	1258.98	1375.2	1838.36	1490.85	1373.02	2809.18	4115.04	2765.75
ENSSSCG00000013784	DNAJB1	0.654937	0.0159802	18.0296	9.97321	15.0473	14.35	21.5634	21.8355	28.2915	23.8968
ENSSSCG00000013786	ZNF333	-0.799438	0.0284659	3.16224	3.10528	4.43027	3.56593	2.78261	2.12447	2.0534	2.32016
ENSSSCG00000013788	-	1.08327	0.0300678	0.766441	0.239096	0.492636	0.499391	0.694266	1.12697	2.33697	1.38607
ENSSSCG00000013848	RAB8A	0.77269	0.00164421	14.7684	14.0342	13.9922	14.2649	21.2089	28.0592	31.8492	27.0391
ENSSSCG00000013849	TPM4	0.613931	0.0236397	204.201	135.857	201.318	180.459	248.654	320.39	383.462	317.502
ENSSSCG00000013853	HSH2D	1.89388	0.0102075	1.82631	0.555145	0.0218501	0.801102	0.531757	2.54626	5.61664	2.89822
ENSSSCG00000013856	AP1M1	0.581054	0.0290988	8.50895	8.61924	11.3027	9.47696	13.5184	14.325	18.5908	15.4781
ENSSSCG00000013870	MYO9B	0.768461	0.00329948	6.8699	6.24865	5.08691	6.06849	13.4332	10.8081	8.4208	10.8874
ENSSSCG00000013876	MYO9B	0.663916	0.00932029	7.43768	5.13601	6.01546	6.19638	11.4278	12.178	7.33924	10.315
ENSSSCG00000013880	UNC13A	-inf	0.00117532	0.0590439	0.157755	0.988993	0.401931	0	0	0	0
ENSSSCG00000013883	COLGALT1	1.18366	0.00065284	13.3679	11.3002	16.1694	13.6125	33.7154	29.7746	31.9333	31.8078
ENSSSCG00000013884	MAP1S	0.982503	0.00117532	1.83046	1.34853	1.44576	1.54158	3.80959	4.65841	1.75917	3.40906
ENSSSCG00000013888	JAK3	1.1979	0.0201362	3.58929	4.84023	6.26693	4.89882	13.8936	8.60121	11.2805	11.2584
ENSSSCG00000013896	MPV17L2	0.7137	0.0274078	12.7422	11.1417	13.2836	12.3892	18.3774	20.2739	28.6408	22.4307
ENSSSCG00000013901	IFI30	2.05085	0.00065284	13.5921	8.42497	12.1885	11.4019	33.3534	54.8092	71.2351	53.1326
ENSSSCG00000013909	CRLF1	0.754306	0.0215283	7.35033	6.89318	10.7538	8.33244	15.0868	14.0386	17.125	15.4168
ENSSSCG00000013916	COMP	-0.96777	0.013401	1.79883	3.34758	5.94866	3.69836	1.53812	2.42233	1.54665	1.8357
ENSSSCG00000013919	HOMER3	1.04176	0.00065284	22.8536	20.5554	20.3734	21.2608	41.0987	50.5448	52.9659	48.2031
ENSSSCG00000013931	GMIP	1.14066	0.00209249	1.22939	0.896815	1.0329	1.05304	2.56346	2.73457	2.18543	2.49449
ENSSSCG00000013978	ZNF672	-0.988897	0.0025104	5.82644	6.44301	5.15832	5.80926	3.47596	2.60425	3.63694	3.23905
ENSSSCG00000013983	JMJD4	-1.19848	0.00065284	6.24657	6.18726	4.7781	5.73731	3.6685	2.43313	2.38857	2.83007
ENSSSCG00000013984	SNAP47	-0.973778	0.00065284	5.12	5.45596	3.35042	4.64213	2.61877	2.50191	3.57662	2.8991
ENSSSCG00000014004	PLPP2	-0.758516	0.0139035	11.7147	11.8982	7.21321	10.2754	6.76243	6.02608	7.99799	6.92883
ENSSSCG00000014007	FLT4	-0.608838	0.0250615	8.2004	6.66517	11.7297	8.86509	6.65869	6.09462	6.30527	6.35286
ENSSSCG00000014028	CLK4	-1.4825	0.00065284	8.00904	9.97191	8.15225	8.71107	3.18397	4.12827	4.95321	4.08848
ENSSSCG00000014031	HNRNPAB	0.945241	0.00065284	23.2097	13.1033	16.1962	17.5031	24.561	49.0413	38.3723	37.3249
ENSSSCG00000014040	LMAN2	0.605281	0.0216731	39.9354	31.159	31.0052	34.0332	59.0426	60.7618	44.5987	54.801
ENSSSCG00000014041	MXD3	0.886749	0.00329948	10.5154	7.1805	15.8713	11.1891	19.7909	18.9535	33.0738	23.9394
ENSSSCG00000014042	PRELID1	0.594372	0.0171248	63.1868	45.5066	62.0771	56.9235	72.2438	91.3341	116.717	93.4316
ENSSSCG00000014048	HK3	1.55058	0.0025104	6.07619	8.26787	5.63404	6.65937	11.895	28.5228	22.5367	20.9848
ENSSSCG00000014056	RNF44	-0.774318	0.0395694	2.67666	3.00398	3.32965	3.00343	3.09684	1.42404	1.42731	1.98273
ENSSSCG00000014071	BTF3	-0.773713	0.00117532	181.86	126.862	116.505	141.742	96.4831	83.4798	94.3357	91.4329
ENSSSCG00000014072	ENC1	0.759263	0.00479759	7.34524	8.17317	11.5538	9.02407	20.8111	12.5501	15.5386	16.2999
ENSSSCG00000014080	HMGCR	0.79699	0.00209249	7.15249	7.11796	6.82938	7.03328	13.4225	14.0794	15.661	14.3876
ENSSSCG00000014083	ANKDD1B	-1.58345	0.00714474	2.56693	2.03724	1.89125	2.16514	0.492015	1.20293	0.726002	0.806982
ENSSSCG00000014089	F2RL2	-1.68811	0.00065284	82.7467	48.8506	61.2853	64.2942	20.7251	22.5046	28.4908	23.9068
ENSSSCG00000014097	PDE8B	-1.90353	0.00065284	2.57445	3.56231	3.6485	3.26175	1.18076	0.806572	1.0635	1.01694
ENSSSCG00000014106	-	0.826404	0.0352082	29.8355	25.3136	18.8755	24.6749	52.0345	59.8056	36.4829	49.441
ENSSSCG00000014112	JMY	-0.793073	0.00902649	5.54752	6.35615	5.66876	5.85748	4.08826	3.54937	4.08517	3.9076
ENSSSCG00000014119	SERINC5	-0.667703	0.0182703	8.11719	5.53017	7.5802	7.07585	7.46663	4.60758	2.91711	4.99711
ENSSSCG00000014121	ZFYVE16	-0.827493	0.0168742	1.90553	2.41984	1.65933	1.9949	1.49688	1.13657	1.80629	1.47991
ENSSSCG00000014126	MSH3	-0.783361	0.0282918	2.50046	2.61993	1.5441	2.2215	1.59217	1.58163	1.62052	1.59811
ENSSSCG00000014131	SSBP2	-0.787168	0.0380925	18.8725	19.444	22.9836	20.4334	12.1882	15.8788	12.8247	13.6306
ENSSSCG00000014136	VCAN	1.60845	0.00065284	6.36354	6.64758	7.87519	6.9621	27.9312	19.0946	23.6167	23.5475
ENSSSCG00000014151	CETN3	-1.59019	0.00959918	5.94408	3.53046	6.77892	5.41782	1.32791	2.30633	3.73987	2.45804
ENSSSCG00000014161	KIAA0825	-1.10356	0.00065284	4.01955	5.91343	5.47767	5.13688	3.06459	2.88239	2.26432	2.7371
ENSSSCG00000014163	SLF1	-1.09079	0.0025104	3.53051	3.18513	3.63397	3.44987	1.77166	1.36012	3.25162	2.1278
ENSSSCG00000014164	MCTP1	-0.999494	0.00065284	15.42	16.7141	25.9519	19.362	12.0452	9.66309	10.6088	10.7724
ENSSSCG00000014167	GLRX	1.47017	0.00065284	22.7753	19.1737	18.6575	20.2022	35.0267	73.2107	86.0138	64.7504
ENSSSCG00000014171	ERAP1	-0.671861	0.0262319	7.12179	7.18069	5.88143	6.72797	3.15501	5.40341	6.83752	5.13198
ENSSSCG00000014182	SLCO4C1	-1.28776	0.00065284	9.54762	8.35296	7.95059	8.61706	5.08281	3.46245	4.08343	4.20956
ENSSSCG00000014221	LVRN	-2.41227	0.00065284	3.89542	3.26248	4.44859	3.86883	0.362233	1.4488	0.615719	0.808917
ENSSSCG00000014232	LOX	-0.631651	0.0162332	42.7029	33.7061	29.8708	35.4266	28.2528	22.568	23.1288	24.6499
ENSSSCG00000014235	SNCAIP	-1.22157	0.00117532	2.61489	5.48995	6.79294	4.96593	1.56369	2.90636	2.71913	2.39639
ENSSSCG00000014240	CSNK1G3	-1.13316	0.00065284	4.80096	5.17405	4.42732	4.80078	3.50561	1.70333	2.91296	2.7073
ENSSSCG00000014242	ZNF608	-0.608182	0.0136539	13.3243	11.7123	16.2886	13.7751	10.4514	11.1294	8.51615	10.0323
ENSSSCG00000014248	LMNB1	1.87989	0.00065284	8.04442	4.75183	6.46291	6.41972	24.044	24.6614	34.657	27.7875
ENSSSCG00000014256	FBN2	0.612188	0.0264073	2.64764	3.01055	3.41847	3.02555	5.9886	4.33441	5.34337	5.22213
ENSSSCG00000014257	SLC27A6	-1.1963	0.00479759	4.08312	3.15083	2.19758	3.14384	0.78344	1.65525	2.49672	1.64514
ENSSSCG00000014267	CTC-432M15.3	-0.631184	0.0320467	4.20685	5.04428	2.23828	3.8298	3.94988	2.30442	3.03837	3.09756
ENSSSCG00000014269	FNIP1	-1.07446	0.00479759	1.84244	1.65076	0.944378	1.47919	0.974982	0.506665	1.37844	0.953362
ENSSSCG00000014277	IRF1	1.4911	0.00065284	15.4435	9.20665	16.1235	13.5912	26.6285	36.6584	66.3322	43.2064
ENSSSCG00000014292	HSPA4	0.558628	0.0292902	17.3955	12.26	14.8914	14.849	23.2333	25.8259	31.0927	26.7173
ENSSSCG00000014303	JADE2	-1.65543	0.00065284	8.11393	7.11587	5.52555	6.91845	2.65534	2.35569	2.2301	2.41371
ENSSSCG00000014307	H2AFY	0.798093	0.00065284	40.9683	31.1967	33.5968	35.2539	51.0357	66.0226	92.7502	69.9362
ENSSSCG00000014316	TGFBI	1.33503	0.00065284	37.8589	27.9973	53.1298	39.662	98.8276	107.887	103.766	103.494
ENSSSCG00000014322	HNRNPA0	0.681603	0.0355944	19.1327	15.65	10.978	15.2536	26.2327	31.9749	22.2645	26.824
ENSSSCG00000014326	KIF20A	3.59715	0.00065284	0.908572	0.519807	1.10502	0.844466	13.4952	6.64646	14.3233	11.4883
ENSSSCG00000014327	BRD8	-0.551616	0.0465851	9.06539	7.16703	9.19234	8.47492	5.56886	7.64598	6.32569	6.51351
ENSSSCG00000014328	GFRA3	2.06459	0.00515303	1.08908	0.490148	0.0160172	0.531748	2.00554	1.4586	3.68773	2.38396
ENSSSCG00000014329	CDC25C	1.4904	0.0208388	0.993508	0.202275	0.499018	0.564934	2.42447	1.50372	1.47162	1.79994
ENSSSCG00000014335	REEP2	1.57699	0.0288744	3.05605	1.83227	0.559837	1.81605	9.57754	4.35108	3.45839	5.79567
ENSSSCG00000014336	EGR1	2.27798	0.00065284	1.27284	1.17003	2.93827	1.79371	14.0531	8.17982	6.2851	9.50601
ENSSSCG00000014351	ECSCR	0.737014	0.00780172	22.4661	18.8913	28.1487	23.1687	34.7852	47.3575	43.4931	41.8786
ENSSSCG00000014359	PSD2	-inf	0.00065284	1.03866	0.0750448	0.173936	0.429214	0	0	0	0
ENSSSCG00000014362	HBEGF	1.61105	0.0025104	1.18766	0.575995	2.16157	1.30841	7.02467	1.79139	3.77114	4.19573
ENSSSCG00000014365	SRA1	0.892788	0.00065284	52.4513	40.9046	34.8047	42.7202	56.0791	99.7477	109.03	88.2856
ENSSSCG00000014366	APBB3	-1.3944	0.0175743	2.96363	4.37765	4.04655	3.79594	1.87983	1.83898	0.996726	1.57185
ENSSSCG00000014369	CD14	0.993649	0.00065284	26.4455	9.88866	25.6059	20.6467	30.5311	61.0928	57.6443	49.7561
ENSSSCG00000014375	HARS	0.641262	0.0452929	15.1224	10.5036	10.2259	11.9506	18.2777	23.5212	22.37	21.3896
ENSSSCG00000014401	NR3C1	-0.549493	0.0388159	23.5757	20.0204	16.7116	20.1026	17.7655	13.2946	17.1523	16.0708
ENSSSCG00000014430	ABLIM3	0.808597	0.00164421	10.057	14.5357	12.5632	12.3853	21.9486	22.3085	25.8138	23.357
ENSSSCG00000014433	PCYOX1L	1.25164	0.00585219	4.40469	2.6147	1.6591	2.89283	6.83433	10.4518	4.12133	7.13582
ENSSSCG00000014436	ARHGEF37	-1.69347	0.00065284	3.98513	3.79704	2.71135	3.49784	1.78085	0.89205	0.799604	1.1575
ENSSSCG00000014438	PDE6A	-1.95266	0.0406581	0.450069	0.294921	0.816798	0.520596	0.306252	0.0319667	0.0582599	0.13216
ENSSSCG00000014448	ARSI	1.09771	0.00065284	3.6665	2.41163	3.65919	3.24577	4.96386	8.3035	8.57833	7.2819
ENSSSCG00000014538	MGAT1	0.623431	0.0175743	26.9133	21.6974	17.7419	22.1175	32.8457	35.9775	45.5794	38.1342
ENSSSCG00000014540	FTH1	0.857362	0.00164421	305.161	249.211	317.464	290.612	682.58	597.471	399.833	559.961
ENSSSCG00000014565	IFITM2	2.80546	0.00065284	1.04728	6.37034	2.62537	3.34766	8.3526	15.2406	63.0529	28.882
ENSSSCG00000014581	TUB	1.34789	0.00117532	2.8861	1.51448	0.869191	1.75659	6.06867	3.94652	3.93038	4.64852
ENSSSCG00000014618	-	1.94326	0.00065284	3.38461	2.95081	2.49907	2.94483	6.74537	8.14132	27.481	14.1226
ENSSSCG00000014627	SMPD1	0.705163	0.0206174	8.41573	6.34548	10.6782	8.4798	11.752	13.7708	19.368	14.9636
ENSSSCG00000014632	FAM160A2	-1.02563	0.00065284	51.5528	40.7065	48.3147	46.858	22.117	24.0477	29.8546	25.3398
ENSSSCG00000014633	PRKCDBP	1.37521	0.00065284	32.4083	26.042	29.296	29.2488	66.5367	87.8354	90.392	81.588
ENSSSCG00000014672	TRIM6-TRIM34	1.5758	0.0154602	0.930877	0.686753	0.0338896	0.550507	1.47666	1.65776	2.29114	1.80852
ENSSSCG00000014725	HBB	-1.16545	0.00065284	2259.95	1200.95	2612.1	2024.33	866.11	1168.64	1421.9	1152.22
ENSSSCG00000014780	TRIM21	1.05387	0.00117532	3.62793	3.47809	2.50343	3.20315	6.30187	3.86529	12.0784	7.41519
ENSSSCG00000014804	LAMTOR1	0.797939	0.00164421	17.2751	13.0905	19.5937	16.6531	21.7487	34.6509	38.8286	31.7427
ENSSSCG00000014806	ANAPC15	0.582892	0.0388159	12.5388	8.28153	17.7758	12.8654	14.6593	25.8949	21.4987	20.6843
ENSSSCG00000014825	RELT	1.99389	0.00117532	0.815631	0.714188	0.584831	0.704883	2.50897	3.90246	2.74906	3.0535
ENSSSCG00000014830	COA4	2.71108	0.00841416	268.996	102.534	27.0365	132.855	325.137	1195.91	1646.7	1055.92
ENSSSCG00000014833	UCP2	1.18969	0.00117532	5.5514	5.9416	2.52008	4.67103	18.2141	12.2903	3.54158	11.3487
ENSSSCG00000014838	PGM2L1	-1.13542	0.0136539	4.23367	3.13533	2.54632	3.30511	1.70336	1.99982	2.12262	1.94193
ENSSSCG00000014840	P4HA3	1.68095	0.00932029	0.514146	0.646139	0.381973	0.514086	1.27295	0.932968	3.40966	1.87186
ENSSSCG00000014851	SLCO2B1	0.979345	0.00065284	4.4196	3.98752	3.54267	3.98326	5.4109	8.70291	12.3095	8.80777
ENSSSCG00000014853	GDPD5	0.975334	0.00585219	1.85612	1.46007	1.28675	1.53431	2.86167	2.88546	3.97303	3.24005
ENSSSCG00000014855	RPS3	-0.561106	0.0397829	1815.43	1546.05	1912.43	1757.97	986.923	1572.98	1640.31	1400.07
ENSSSCG00000014859	SERPINH1	1.09225	0.00065284	301.627	247.754	374.48	307.954	524.251	702.908	909.546	712.235
ENSSSCG00000014869	LRRC32	-0.767831	0.00368917	17.3887	8.2258	10.9108	12.1751	7.335	9.17596	6.81207	7.77434
ENSSSCG00000014871	TSKU	2.05927	0.00065284	4.30151	4.32195	1.8838	3.50242	12.5102	17.9151	14.7836	15.0696
ENSSSCG00000014882	RSF1	-0.529392	0.0447027	13.5988	11.3962	12.2094	12.4015	8.99479	10.1984	10.0054	9.73286
ENSSSCG00000014894	TENM4	-1.1971	0.00368917	0.500262	1.08975	1.05447	0.881494	0.455844	0.434605	0.321355	0.403935
ENSSSCG00000014898	DDIAS	1.93029	0.0227873	0.446034	0.17298	0.103596	0.24087	1.33403	0.583325	1.56151	1.15962
ENSSSCG00000014899	PRCP	0.636516	0.0192131	17.622	12.1373	14.2522	14.6705	21.6178	27.445	33.2139	27.4256
ENSSSCG00000014902	ANKRD42	-0.647557	0.0166584	12.6766	12.844	9.69189	11.7375	8.77025	9.01799	8.37802	8.72209
ENSSSCG00000014910	-	-0.548647	0.0430841	1853.26	1484.41	1992.77	1776.81	1028.44	1163.23	1944.78	1378.82
ENSSSCG00000014913	PICALM	-0.895956	0.0116831	5.36455	3.0316	5.26314	4.5531	3.60937	1.82387	3.21562	2.88295
ENSSSCG00000014924	CTSC	0.925973	0.00065284	32.813	28.3998	26.3269	29.1799	53.6652	64.1858	70.0907	62.6472
ENSSSCG00000014934	CHORDC1	0.611691	0.0428777	9.96128	7.36298	7.17478	8.16635	12.9161	12.8107	19.1443	14.957
ENSSSCG00000014935	FAT3	0.74518	0.0294589	0.366199	0.39806	0.674376	0.479545	0.700528	1.12893	0.754789	0.861416
ENSSSCG00000014949	MED17	-0.647482	0.0159802	10.9734	13.6017	14.4795	13.0182	8.94322	10.7061	9.88445	9.84459
ENSSSCG00000014972	CCDC82	-1.01739	0.00065284	8.1718	7.32618	7.76928	7.75575	4.79491	4.37674	4.98041	4.71735
ENSSSCG00000014979	CEP126	-1.12925	0.00065284	4.9879	4.15309	2.84209	3.99436	2.74464	1.50036	2.69368	2.31289
ENSSSCG00000014997	CASP4	1.2737	0.00065284	8.95744	4.16919	5.30969	6.14544	12.0235	15.3026	33.0284	20.1182
ENSSSCG00000014999	KBTBD3	-1.47114	0.00065284	2.69677	2.48053	3.00248	2.72659	1.29554	0.8525	1.85584	1.33463
ENSSSCG00000015010	EXPH5	-0.828924	0.0025104	5.67131	6.51325	6.07269	6.08575	4.59432	3.3838	3.85204	3.94339
ENSSSCG00000015022	LAYN	1.76762	0.00065284	1.86878	2.17958	4.89055	2.97964	10.1202	10.8961	13.4635	11.4933
ENSSSCG00000015031	PIH1D2	-0.959768	0.0166584	8.67785	6.81736	8.34983	7.94835	3.16739	4.86284	7.3377	5.12264
ENSSSCG00000015036	DIXDC1	-0.818796	0.00164421	6.87507	7.33498	6.75781	6.98929	4.01938	5.09719	5.40025	4.83894
ENSSSCG00000015037	IL18	1.64634	0.00117532	3.56334	2.81535	4.5106	3.62976	7.95944	12.9758	23.0595	14.6649
ENSSSCG00000015069	APOC3	-inf	0.00209249	2.06343	0	0.229935	0.764455	0	0	0	0
ENSSSCG00000015072	PCSK7	0.87939	0.0025104	3.39981	3.19938	4.14838	3.58252	6.00475	6.71622	8.82848	7.18315
ENSSSCG00000015073	TAGLN	1.63317	0.00065284	300.554	193.097	263.04	252.23	558.69	1103.27	946.243	869.401
ENSSSCG00000015080	CEP164	0.650001	0.0221158	3.31463	2.02344	1.57191	2.30333	3.19403	4.0415	4.39356	3.87636
ENSSSCG00000015085	IL10RA	1.17605	0.00065284	4.07714	3.40547	4.07044	3.85102	7.9954	9.59604	11.0228	9.53808
ENSSSCG00000015097	DDX6	-0.560484	0.0284659	28.9029	30.9038	24.8942	28.2336	24.7763	21.9106	24.8853	23.8574
ENSSSCG00000015106	HYOU1	1.24532	0.00065284	9.36623	8.05283	10.5286	9.31589	20.0019	26.722	26.618	24.4473
ENSSSCG00000015120	USP2	-0.921429	0.0405135	1.81382	1.71756	1.96312	1.8315	1.24407	0.866137	1.19443	1.10155
ENSSSCG00000015122	THY1	1.43572	0.00065284	12.1878	5.64871	12.6022	10.1462	33.919	22.6524	32.5539	29.7084
ENSSSCG00000015126	TRIM29	-0.974167	0.0382966	1.33482	1.58225	1.63317	1.51675	0.459727	1.11436	0.959763	0.844617
ENSSSCG00000015129	ARHGEF12	-0.52687	0.0411956	32.9636	31.3466	31.5414	31.9505	26.5558	28	23.077	25.8776
ENSSSCG00000015136	UBASH3B	0.842636	0.00615646	1.36308	1.00611	1.88335	1.41751	3.02891	2.76804	2.54898	2.78198
ENSSSCG00000015140	-	0.937855	0.00368917	5.75832	3.48161	3.2654	4.16844	6.21899	8.21974	13.2086	9.21578
ENSSSCG00000015199	VSIG2	-0.629128	0.0154602	104.025	71.1124	131.373	102.17	42.5079	98.7089	72.0567	71.0912
ENSSSCG00000015206	CCDC15	-1.05073	0.00117532	2.44905	3.0015	2.86596	2.77217	1.52445	1.68719	1.55103	1.58756
ENSSSCG00000015215	CHEK1	2.67539	0.00117532	0.467542	0.662024	0.28608	0.471882	1.80094	4.64372	5.5668	4.00382
ENSSSCG00000015231	DCPS	0.891797	0.00209249	7.36299	5.75834	8.55404	7.22512	11.3647	16.0484	18.526	15.313
ENSSSCG00000015232	ST3GAL4	0.9449	0.00065284	11.6177	10.2552	13.895	11.9226	21.0085	28.1286	26.888	25.3417
ENSSSCG00000015246	ST14	0.944334	0.00065284	10.8682	12.2651	9.67958	10.9376	19.4484	20.0862	29.2029	22.9125
ENSSSCG00000015247	ZBTB44	-0.915478	0.00959918	5.72804	6.55657	4.78221	5.68894	4.77947	2.60531	2.80563	3.3968
ENSSSCG00000015250	ADAMTS15	-0.597151	0.0257582	20.4588	10.7441	10.131	13.778	10.4323	8.04451	10.9073	9.7947
ENSSSCG00000015256	JAM3	0.718544	0.0182703	19.2558	11.738	16.8313	15.9417	22.617	31.0268	37.6733	30.439
ENSSSCG00000015258	GLB1L2	-1.19568	0.00065284	7.64762	6.84097	4.35209	6.28023	2.88307	3.95245	2.35934	3.06495
ENSSSCG00000015261	VPS26B	0.654541	0.0330478	3.81738	3.90622	4.9533	4.22563	5.07691	8.37078	8.78696	7.41155
ENSSSCG00000015266	FMO4	-0.792503	0.0314444	6.11486	8.8173	8.10244	7.6782	6.99126	4.75687	3.91646	5.22153
ENSSSCG00000015267	FMO2	-1.30667	0.00065284	52.2761	60.3821	61.8597	58.1726	38.0984	12.3025	38.4112	29.604
ENSSSCG00000015268	FMO1	-1.97604	0.00065284	325.927	230.502	271.866	276.098	61.4784	76.6755	115.086	84.4133
ENSSSCG00000015271	PRELP	-1.0143	0.00065284	56.0536	48.462	80.8424	61.786	32.1656	35.0212	29.9208	32.3692
ENSSSCG00000015276	ETNK2	-1.42878	0.00515303	2.20824	3.10879	3.86197	3.05967	0.914974	1.3692	1.4479	1.24402
ENSSSCG00000015277	SOX13	-0.847375	0.034106	2.21922	2.82053	6.47506	3.83827	2.50336	2.55934	2.30708	2.45659
ENSSSCG00000015284	MDM4	-0.944813	0.0270475	3.03196	4.27888	6.93965	4.75016	3.17549	2.29604	2.67061	2.71405
ENSSSCG00000015309	MTERF1	-1.28162	0.0143996	4.13181	3.94011	3.81097	3.96096	2.65822	1.1201	1.65745	1.81192
ENSSSCG00000015310	AKAP9	-0.729888	0.0029018	11.5106	13.0499	10.917	11.8258	8.51907	9.15688	7.89736	8.52444
ENSSSCG00000015311	CYP51A1	1.42911	0.00065284	8.91022	9.77764	6.91796	8.53527	19.9298	30.3629	37.2927	29.1951
ENSSSCG00000015322	TFPI2	-0.873022	0.00065284	18.8803	13.3861	19.0775	17.1146	8.39661	9.71559	18.3165	12.1429
ENSSSCG00000015326	COL1A2	0.596075	0.0216731	90.8154	72.8419	86.5328	83.3967	137.771	132.383	147.115	139.09
ENSSSCG00000015329	PPP1R9A	-0.757647	0.0201362	8.26103	7.74648	9.55139	8.51963	4.92067	6.47477	5.88715	5.76086
ENSSSCG00000015334	PDK4	-1.90667	0.00065284	43.7273	15.8269	11.3845	23.6462	8.09696	8.79151	7.13243	8.00697
ENSSSCG00000015343	MIOS	-0.634745	0.0440756	7.44156	4.14701	4.93561	5.50806	4.30985	4.42267	4.87261	4.53504
ENSSSCG00000015351	TMEM106B	-0.805613	0.00990274	13.1871	13.865	14.9845	14.0122	8.74855	8.60937	10.2655	9.20781
ENSSSCG00000015352	ARL4A	-0.745373	0.00959918	16.7126	14.2535	18.0153	16.3271	8.92528	13.463	12.8891	11.7591
ENSSSCG00000015357	MEOX2	1.10747	0.00065284	7.07785	7.28433	12.9176	9.09326	21.5448	23.2594	21.4044	22.0695
ENSSSCG00000015362	TSPAN13	-0.875333	0.00117532	54.9351	71.9828	73.7275	66.8818	41.2004	45.3131	58.2241	48.2459
ENSSSCG00000015363	AGR2	-1.02811	0.0223171	7.49264	23.2763	12.8157	14.5282	4.86453	13.0697	7.77102	8.56842
ENSSSCG00000015378	SP4	-0.801139	0.0175743	5.36483	6.23134	6.50929	6.03515	3.25779	4.20993	4.48606	3.98459
ENSSSCG00000015379	DNAH11	-0.828357	0.0029018	8.36339	10.4556	4.7668	7.86193	7.26318	3.48865	4.68661	5.14615
ENSSSCG00000015383	RAPGEF5	-0.688217	0.00479759	12.2165	12.6346	11.7812	12.2108	10.0763	7.23535	9.15699	8.82288
ENSSSCG00000015386	FAM126A	-0.807643	0.0164472	28.9261	29.0519	26.1114	28.0298	17.6799	19.6007	23.4874	20.256
ENSSSCG00000015394	KIAA1324L	-1.12321	0.00065284	14.962	5.60052	5.57112	8.71121	4.90063	4.33905	6.08065	5.10678
ENSSSCG00000015396	SEMA3D	-1.05727	0.00164421	4.19521	2.68711	3.86456	3.58229	1.32918	2.34757	2.98307	2.21994
ENSSSCG00000015398	SEMA3A	0.778631	0.0348676	2.26865	3.54418	2.88447	2.8991	6.90926	3.49874	7.13743	5.84848
ENSSSCG00000015405	CD36	-0.975197	0.00615646	20.2591	11.807	5.54199	12.536	7.20878	7.98206	8.6047	7.93185
ENSSSCG00000015412	CCDC146	-0.970839	0.0320467	5.35451	4.82551	2.34061	4.17354	2.2906	3.15796	2.05583	2.50146
ENSSSCG00000015424	PSMC2	0.649548	0.0175743	11.9717	9.75489	8.657	10.1279	13.0065	19.6066	27.8523	20.1551
ENSSSCG00000015426	RELN	-0.873522	0.00714474	1.546	2.26703	1.77404	1.86236	1.414	0.788352	1.29824	1.16686
ENSSSCG00000015433	CDHR3	-1.36282	0.00065284	9.4671	8.66344	6.586	8.23885	3.09953	5.45071	2.01267	3.52097
ENSSSCG00000015434	SYPL1	-0.913612	0.0029018	13.003	18.2912	10.2418	13.8453	13.0306	7.6327	6.74074	9.13468
ENSSSCG00000015435	NAMPT	-0.78524	0.00714474	17.5955	6.4687	6.09396	10.0527	6.08186	7.87271	10.1006	8.01839
ENSSSCG00000015446	PNPLA8	-0.751525	0.0157249	12.5915	10.9958	12.0082	11.8652	8.69386	6.49371	10.68	8.62252
ENSSSCG00000015453	PDIA4	1.00362	0.00065284	58.5527	54.3917	58.6854	57.2099	102.816	131.348	149.246	127.803
ENSSSCG00000015458	CNTNAP2	-inf	0.00065284	1.34397	2.25809	0.738346	1.4468	0	0	0	0
ENSSSCG00000015474	PPFIA4	2.28913	0.0317702	0.126003	0.115988	0.0156482	0.0858797	0.263027	0.633687	0.475092	0.457269
ENSSSCG00000015476	CHI3L1	0.988117	0.00065284	192.849	107.364	77.6508	125.955	247.213	298.396	257.136	267.582
ENSSSCG00000015481	MYOC	-2.27271	0.00065284	1.41036	2.70679	2.35422	2.15712	0.397485	0.646212	0.445261	0.496319
ENSSSCG00000015485	SUCO	-0.840528	0.00065284	7.52783	6.58587	6.49964	6.87111	4.4151	4.85538	4.6657	4.64539
ENSSSCG00000015491	ANKRD45	-1.68143	0.00368917	6.85638	3.96872	3.14007	4.65506	1.33819	0.69382	3.6695	1.9005
ENSSSCG00000015499	RABGAP1L	-0.841723	0.00515303	10.9302	15.602	9.06374	11.8653	6.56863	10.4201	6.5511	7.84661
ENSSSCG00000015522	ANGPTL1	-0.690083	0.0478325	4.08387	4.29358	5.94877	4.77541	2.74666	3.25899	4.66633	3.55733
ENSSSCG00000015525	TOR3A	1.07317	0.00065284	4.45596	4.17983	5.6631	4.7663	8.59833	11.0088	14.1629	11.2567
ENSSSCG00000015528	AXDND1	-2.68199	0.00748015	2.64972	1.72279	1.06571	1.81274	0.13922	0.344941	0.659647	0.381269
ENSSSCG00000015535	QSOX1	0.858445	0.00117532	12.183	8.39864	11.6783	10.7533	20.5106	20.9948	21.566	21.0238
ENSSSCG00000015544	ZNF648	inf	0.00065284	0	0	0	0	0.183452	0.619164	0	0.267539
ENSSSCG00000015559	NCF2	1.81819	0.00065284	5.0074	2.86409	2.49673	3.45607	8.89045	16.5202	14.1808	13.1971
ENSSSCG00000015561	APOBEC4	-0.989532	0.048964	4.48628	5.37918	5.77358	5.21301	4.23415	1.88995	2.8882	3.0041
ENSSSCG00000015569	SWT1	-1.33388	0.00065284	5.76071	6.7044	4.87931	5.78147	2.40229	3.47782	2.49807	2.79273
ENSSSCG00000015570	IVNS1ABP	-0.686742	0.0203859	16.68	15.9165	9.90013	14.1655	10.7227	10.5897	10.0047	10.439
ENSSSCG00000015581	CENPF	3.04812	0.00065284	1.07388	0.612678	0.723654	0.803404	9.09783	7.20838	6.83934	7.71518
ENSSSCG00000015582	PTPN14	-0.800984	0.039005	1.50288	1.81949	1.94214	1.75484	1.32424	0.715907	1.10886	1.04967
ENSSSCG00000015588	ANGEL2	-1.34939	0.00164421	4.9654	5.76934	6.68264	5.80579	2.91566	2.10919	2.73747	2.58744
ENSSSCG00000015589	VASH2	1.90886	0.00065284	3.27784	0.89243	1.24723	1.80583	6.13709	10.5728	5.76492	7.4916
ENSSSCG00000015594	BATF3	1.4721	0.0274078	1.96142	0.542103	1.58105	1.36152	0.944043	7.3871	3.98301	4.10472
ENSSSCG00000015599	PPP2R5A	-0.552575	0.0317702	26.73	22.6317	32.4738	27.2785	18.2692	24.2525	20.8819	21.1345
ENSSSCG00000015600	DTL	1.45605	0.00164421	0.73115	0.537814	0.880667	0.716544	1.86328	2.19151	2.93179	2.32886
ENSSSCG00000015604	NEK2	2.70635	0.00065284	1.04862	0.825054	0.181768	0.685147	5.33033	5.47803	5.60217	5.47018
ENSSSCG00000015616	HSD11B1	-1.25856	0.00065284	87.577	62.0972	65.4224	71.6989	24.5426	38.1549	43.3211	35.3395
ENSSSCG00000015619	CAMK1G	-1.33857	0.00209249	6.78348	5.08125	3.87675	5.24716	1.498	2.8782	2.44288	2.27303
ENSSSCG00000015644	IKBKE	2.91721	0.0461886	0.590321	1.14716	0.297968	0.678483	0.794793	2.72493	2.56852	2.02941
ENSSSCG00000015652	IL10	2.06141	0.0113792	1.46854	0.21704	0.134333	0.606638	1.55951	2.39038	5.99791	3.31593
ENSSSCG00000015657	PIGR	1.6937	0.00065284	2.00069	2.40744	0.56109	1.65641	4.26207	7.01786	6.47099	5.91697
ENSSSCG00000015662	C4BPA	-0.776886	0.00873204	18.823	15.3122	4.83102	12.9887	9.87255	11.2928	6.9483	9.37122
ENSSSCG00000015669	ACVR2A	-1.22593	0.0025104	6.01699	4.83991	3.75394	4.87028	3.27679	2.09209	1.85459	2.40782
ENSSSCG00000015673	KYNU	0.990065	0.0159802	1.0127	0.705519	0.413206	0.710475	1.59106	1.76516	2.80592	2.05405
ENSSSCG00000015683	SPOPL	-0.9471	0.00164421	5.05871	5.78662	4.97879	5.27471	3.50187	3.04318	3.9706	3.50522
ENSSSCG00000015695	RAB3GAP1	-0.527595	0.0486235	10.0899	11.1934	10.7945	10.6926	7.08712	9.2508	11.4259	9.25461
ENSSSCG00000015709	SLC35F5	-1.05112	0.00117532	12.2416	12.8616	9.59602	11.5664	6.71392	4.92301	10.6471	7.42801
ENSSSCG00000015716	MARCO	1.16031	0.00065284	299.901	98.3118	161.443	186.552	226.545	468.698	593.519	429.587
ENSSSCG00000015732	TFCP2L1	-2.09851	0.0257582	1.24478	1.25815	0.988832	1.16392	0.221018	0.434714	0.251151	0.302294
ENSSSCG00000015756	XKR5	2.49062	0.00368917	0.366845	0.214846	0.537571	0.373087	2.69105	2.16773	2.3284	2.39573
ENSSSCG00000015766	WDR17	-3.30647	0.0029018	1.27791	1.91146	1.4937	1.56102	0.372068	0	0.160932	0.177667
ENSSSCG00000015771	NEIL3	3.29039	0.036114	0.158835	0.35573	0	0.171522	1.8774	3.17157	1.4625	2.17049
ENSSSCG00000015775	DCTD	0.886094	0.00902649	2.84821	4.2887	2.4222	3.18637	6.3174	8.13234	5.97405	6.80793
ENSSSCG00000015779	CDKN2AIP	-0.710202	0.0296591	12.0622	12.534	9.77782	11.458	7.89094	6.35176	10.206	8.14957
ENSSSCG00000015795	CCDC110	-1.00189	0.0310248	1.28857	1.2825	1.12765	1.23291	0.746062	0.79946	0.76714	0.770887
ENSSSCG00000015796	PDLIM3	0.7848	0.00650787	7.50178	9.75982	7.43467	8.23209	12.2161	16.1179	26.5778	18.3039
ENSSSCG00000015803	CYP4V2	-0.617296	0.0146464	78.6655	82.8948	85.5154	82.3586	64.1139	55.2128	68.7804	62.7024
ENSSSCG00000015807	ADAM32	-2.9622	0.0458488	0.914245	0.810137	0	0.574794	0.0826039	0.0396806	0.351425	0.157903
ENSSSCG00000015821	ADRB3	2.96174	0.00515303	0.164989	0.870291	1.5481	0.861127	6.18922	11.323	5.23671	7.58298
ENSSSCG00000015836	HNRNPA2B1	-0.621629	0.0302324	31.3297	26.4946	26.2267	28.017	19.0374	25.2607	22.0361	22.1114
ENSSSCG00000015850	DUSP4	-0.975144	0.00065284	8.94542	4.04788	6.78378	6.59236	2.98671	3.12271	5.47588	3.86177
ENSSSCG00000015853	HERC2	-0.535698	0.0497861	8.41425	10.4406	7.81661	8.89049	9.04042	6.01576	6.05182	7.036
ENSSSCG00000015872	GPD2	0.744851	0.00479759	5.72695	5.0214	5.87419	5.54085	12.8593	9.12603	9.13997	10.3751
ENSSSCG00000015874	ACVR1	-0.91982	0.0025104	20.1378	15.0192	13.5893	16.2488	12.4283	7.39444	8.85508	9.55927
ENSSSCG00000015882	BAZ2B	-0.706388	0.00550409	12.1218	13.5789	13.1405	12.9471	9.03557	9.20315	9.45985	9.23286
ENSSSCG00000015883	7-Mar	-0.832309	0.00065284	25.7992	35.2079	28.1382	29.7151	20.1549	19.9391	22.2029	20.7656
ENSSSCG00000015902	COBLL1	-0.964543	0.00405476	8.64147	10.893	12.3259	10.6201	6.49825	5.94303	6.93006	6.45711
ENSSSCG00000015908	TTC21B	-0.820624	0.0406581	1.90591	2.26325	3.04492	2.40469	1.13044	1.95323	1.92341	1.66903
ENSSSCG00000015909	TTC21B	-0.905214	0.00680376	9.67926	8.51528	5.85034	8.01496	4.57782	6.4696	5.23657	5.428
ENSSSCG00000015924	SPC25	2.14247	0.00065284	0.989022	1.2537	1.80139	1.34804	5.97229	4.25409	8.70892	6.31177
ENSSSCG00000015939	UBR3	-1.2056	0.00065284	21.311	23.55	18.4794	21.1135	12.7805	9.63472	9.36951	10.5949
ENSSSCG00000015940	UBR3	-0.655524	0.0244045	7.70348	8.85072	7.32297	7.95906	7.12024	5.01597	5.75795	5.96472
ENSSSCG00000015944	TLK1	-0.559685	0.0478325	5.91367	7.19013	6.53514	6.54631	6.54736	4.69888	4.35161	5.19928
ENSSSCG00000015959	RAPGEF4	-1.10724	0.00065284	4.60873	4.39992	2.39018	3.79961	1.96163	2.05886	2.49295	2.17115
ENSSSCG00000015961	CDCA7	3.62496	0.00065284	0.181414	0.161068	0.270798	0.204427	3.32592	2.9827	1.7912	2.69994
[truncated: 1,253 more rows]
