# Supplementary material for: Global Long Noncoding RNA and mRNA Expression Changes between Prenatal and Neonatal Lung Tissue in Pigs
Source: Genes (Basel). 2018 Sep 5;9(9):443. doi: 10.3390/genes9090443 (PMC6162397; doi:10.3390/genes9090443)
Supplement: Supplementary file 1 [file genes-09-00443-s001.zip › Table S1 Primer sequences of selected genes.xlsx]

## Sheet: Sheet1
Table S1 Primer sequences of selected genes
Target genes	Sequences of primers (5′→3′)	Products length
CCNA2	F: CCCCAGAAGTAGCGGAGTT	98
	R: ACGGGTCAGCATCTATCAAA
CCNB1	F: ACATCGGTAACAAAGTCAGT	98
	R: TTCCAGAGGTTTCGGTAG
CCNB2	F: ATGTGACTATCAGGAGGGC	100
	R: CTTGTTGGCATTTGTTGTT
CCNE2	F: GTGCCTTTCGTCAGTGTA	100
	R: CTCTTGGGTGGTGTCATA
CDK1	F: GGCTCTGGGAGCTTAAGGAGA	90
	R: GGATGTGGTAGATCCCAGCTT
CDK2	F: GTCAAGTTGCTGGATGTCA	98
	R: CACGGCTGTAGAGTAGTATTT
CCND1	F: GTCCCTGGAGCCCGTGAAA	93
	R: GGATGGAGTTGTCGGTGTAGAT
FOXM1	F: CCTCAAGCCCAAACCAGC	96
	R: CAGCCCATCGGAAGTCAT
MKI67	F: TGAGACGCCCGCCTATTA	85
	R: GTCTTGGCAGAACTTTCTTTG
TLR2	F: GAGCCTTAGAAGTAGAGTTTG	98
	R: ACATTACCGAGGGATTTA
TLR4	F: CCACCTGTCAGATAAGCG	92
	R: CCTCACCCAGTCTTCGTC
TLR8	F: GCAAAGACCACCACCAAC	100
	R: AGGGCAGCCAACATAACT
IL18	F: AAACGATGAAGACCTGGAA	94
	R: TCAAACACGGCTTGATGT
IL33	F: GGTGTTACTCCGTTACTATGA	100
	R: CTCCAGGATGGCTCTTAC
TNF	F: GCCTCAGCCTCTTCTCCTT	100
	R: GCATTGGCATACCCACTCT
SEMA7A	F: AATCTCACGGACCTCCAGTA	94
	R: CCATCCTCACGCATCAGC
EGLN3	F: GAGTATATCGTGCCCTGTCTGC	482
	R: TCTGCTATGAATGATTTCCCTT
HBB	F: GGCAATCCCAAGGTGAAG	98
	R: GCCAGGGCATTAGCAACA
XRCC1	F: CGAGCAGTGAGGACGAAGG	90
	R: AACTGGCAGGTCAGGAGATT
GPD2	F: ATAGCGGGTGGAAAGTGG	93
	R: TGGACGAGCCTGATGTAG
MDH2	F: CGCCTGACCCTCTACGAT	100
	R: ATGACGGGAACGCTGACT
PCK2	F: CTGGGAAGGCATTGATCAGC	110
	R: AGCGAGAGTTAGGATGTGCA
GAPDH*	F: CCCCTTCATTGACCTCCACT	157
	R: CCATTTGATGTTGGCGGGAT
TOP2B*	F: TAACTTGCTTCAGCCTATCGGTC	253
	R: GGGTAGCTTACATGCCCATCCT
GAPDH* and TOP2B* were used as internal control genes
