# Supplementary material for: Global Long Noncoding RNA and mRNA Expression Changes between Prenatal and Neonatal Lung Tissue in Pigs
Source: Genes (Basel). 2018 Sep 5;9(9):443. doi: 10.3390/genes9090443 (PMC6162397; doi:10.3390/genes9090443)
Supplement: Supplementary file 1 [file genes-09-00443-s001.zip › Table S3 Funtional enrichment analysis of DE genes..xlsx]

## Sheet: Sheet2
TableS3 Funtional enrichment analysis of DE genes
Category	Term	Count	%	p Value	Genes	List Total	Pop Hits	Pop Total	Fold Enrichment	Bonferroni	Benjamini	FDR
GOTERM_CC_DIRECT	GO:0070062~extracellular exosome	391	14.4334	2.05306e-20	ENSSSCG00000011466, ENSSSCG00000005284, ENSSSCG00000028143, ENSSSCG00000017877, ENSSSCG00000016737, ENSSSCG00000016738, ENSSSCG00000002776, ENSSSCG00000016750, ENSSSCG00000009222, ENSSSCG00000015232, ENSSSCG00000029539, ENSSSCG00000011377, ENSSSCG00000009322, ENSSSCG00000008368, ENSSSCG00000017865, ENSSSCG00000009216, ENSSSCG00000016742, ENSSSCG00000005267, ENSSSCG00000022343, ENSSSCG00000005983,…	2084	1590	12833	1.51429	1.45973e-17	1.45973e-17	3.1026e-17
GOTERM_CC_DIRECT	GO:0005654~nucleoplasm	232	8.56405	4.43295e-13	ENSSSCG00000006468, ENSSSCG00000027660, ENSSSCG00000000119, ENSSSCG00000010865, ENSSSCG00000022528, ENSSSCG00000017496, ENSSSCG00000005786, ENSSSCG00000021646, ENSSSCG00000015600, ENSSSCG00000001518, ENSSSCG00000016872, ENSSSCG00000015836, ENSSSCG00000016092, ENSSSCG00000016220, ENSSSCG00000028696, ENSSSCG00000015215, ENSSSCG00000007509, ENSSSCG00000015231, ENSSSCG00000006126, ENSSSCG00000009226,…	2084	919	12833	1.55454	3.15195e-10	1.57597e-10	6.69942e-10
KEGG_PATHWAY	ssc05322:Systemic lupus erythematosus	39	1.43965	4.16832e-09	ENSSSCG00000005512, ENSSSCG00000020703, ENSSSCG00000002965, ENSSSCG00000022049, ENSSSCG00000024775, ENSSSCG00000016859, ENSSSCG00000026778, ENSSSCG00000001422, ENSSSCG00000001404, ENSSSCG00000026757, ENSSSCG00000016738, ENSSSCG00000025307, ENSSSCG00000021411, ENSSSCG00000001427, ENSSSCG00000022644, ENSSSCG00000023149, ENSSSCG00000022537, ENSSSCG00000016861, ENSSSCG00000000614, ENSSSCG00000007440,…	1053	97	7030	2.68423	1.15462e-06	1.15462e-06	5.50234e-06
KEGG_PATHWAY	ssc04145:Phagosome	50	1.8457	1.44051e-08	ENSSSCG00000015405, ENSSSCG00000007754, ENSSSCG00000010334, ENSSSCG00000013746, ENSSSCG00000010336, ENSSSCG00000017401, ENSSSCG00000016216, ENSSSCG00000006524, ENSSSCG00000005384, ENSSSCG00000009759, ENSSSCG00000002776, ENSSSCG00000008634, ENSSSCG00000012890, ENSSSCG00000028355, ENSSSCG00000004789, ENSSSCG00000025173, ENSSSCG00000001398, ENSSSCG00000017412, ENSSSCG00000014369, ENSSSCG00000001453,…	1053	147	7030	2.2708	3.99021e-06	1.99511e-06	1.90153e-05
GOTERM_MF_DIRECT	GO:0005524~ATP binding	225	8.30565	6.36154e-09	ENSSSCG00000017342, ENSSSCG00000015604, ENSSSCG00000024673, ENSSSCG00000003558, ENSSSCG00000011295, ENSSSCG00000027898, ENSSSCG00000000908, ENSSSCG00000015215, ENSSSCG00000022126, ENSSSCG00000016095, ENSSSCG00000015619, ENSSSCG00000027986, ENSSSCG00000008844, ENSSSCG00000002504, ENSSSCG00000002506, ENSSSCG00000028924, ENSSSCG00000003128, ENSSSCG00000007133, ENSSSCG00000003343, ENSSSCG00000016742,…	1763	992	11048	1.42135	7.41753e-06	7.41753e-06	1.02477e-05
KEGG_PATHWAY	ssc04110:Cell cycle	41	1.51347	8.33947e-08	ENSSSCG00000010214, ENSSSCG00000001079, ENSSSCG00000002385, ENSSSCG00000005965, ENSSSCG00000012307, ENSSSCG00000000265, ENSSSCG00000027140, ENSSSCG00000030514, ENSSSCG00000006095, ENSSSCG00000003876, ENSSSCG00000030222, ENSSSCG00000025488, ENSSSCG00000004588, ENSSSCG00000015215, ENSSSCG00000004524, ENSSSCG00000009585, ENSSSCG00000008638, ENSSSCG00000017471, ENSSSCG00000009560, ENSSSCG00000003562,…	1053	115	7030	2.3802	2.31001e-05	7.70008e-06	0.000110084
KEGG_PATHWAY	ssc05133:Pertussis	30	1.10742	2.02875e-07	ENSSSCG00000005512, ENSSSCG00000022545, ENSSSCG00000007754, ENSSSCG00000007758, ENSSSCG00000024771, ENSSSCG00000010336, ENSSSCG00000012795, ENSSSCG00000001422, ENSSSCG00000001404, ENSSSCG00000000293, ENSSSCG00000015662, ENSSSCG00000001427, ENSSSCG00000008090, ENSSSCG00000028711, ENSSSCG00000009228, ENSSSCG00000013181, ENSSSCG00000005503, ENSSSCG00000025768, ENSSSCG00000016678, ENSSSCG00000014277,…	1053	73	7030	2.74363	5.61949e-05	1.4049e-05	0.000267803
GOTERM_CC_DIRECT	GO:0005813~centrosome	74	2.73164	6.28564e-08	ENSSSCG00000013848, ENSSSCG00000015604, ENSSSCG00000001042, ENSSSCG00000015600, ENSSSCG00000026731, ENSSSCG00000011968, ENSSSCG00000017837, ENSSSCG00000000265, ENSSSCG00000010860, ENSSSCG00000007253, ENSSSCG00000013013, ENSSSCG00000030309, ENSSSCG00000010137, ENSSSCG00000014979, ENSSSCG00000011217, ENSSSCG00000010585, ENSSSCG00000025488, ENSSSCG00000015215, ENSSSCG00000002776, ENSSSCG00000024527,…	2084	245	12833	1.85993	4.46899e-05	1.48969e-05	9.49891e-05
GOTERM_CC_DIRECT	GO:0031012~extracellular matrix	36	1.3289	1.92419e-07	ENSSSCG00000000606, ENSSSCG00000002385, ENSSSCG00000011538, ENSSSCG00000011799, ENSSSCG00000002039, ENSSSCG00000027466, ENSSSCG00000022049, ENSSSCG00000016878, ENSSSCG00000005494, ENSSSCG00000000849, ENSSSCG00000022913, ENSSSCG00000015481, ENSSSCG00000011033, ENSSSCG00000001914, ENSSSCG00000000368, ENSSSCG00000010703, ENSSSCG00000001379, ENSSSCG00000011973, ENSSSCG00000004789, ENSSSCG00000014136,…	2084	90	12833	2.46315	0.000136801	3.42019e-05	0.000290785
GOTERM_CC_DIRECT	GO:0005737~cytoplasm	422	15.5777	2.64784e-06	ENSSSCG00000021646, ENSSSCG00000016872, ENSSSCG00000003134, ENSSSCG00000017339, ENSSSCG00000016734, ENSSSCG00000027984, ENSSSCG00000015231, ENSSSCG00000008363, ENSSSCG00000014780, ENSSSCG00000002506, ENSSSCG00000008368, ENSSSCG00000001641, ENSSSCG00000011576, ENSSSCG00000001252, ENSSSCG00000016747, ENSSSCG00000017758, ENSSSCG00000024488, ENSSSCG00000029509, ENSSSCG00000008348, ENSSSCG00000015357,…	2084	2145	12833	1.21148	0.00188084	0.000376452	0.00400136
KEGG_PATHWAY	ssc05164:Influenza A	48	1.77187	6.97579e-06	ENSSSCG00000025181, ENSSSCG00000007119, ENSSSCG00000007758, ENSSSCG00000013784, ENSSSCG00000024771, ENSSSCG00000005215, ENSSSCG00000015570, ENSSSCG00000012117, ENSSSCG00000016057, ENSSSCG00000000708, ENSSSCG00000006543, ENSSSCG00000001404, ENSSSCG00000030368, ENSSSCG00000015972, ENSSSCG00000002002, ENSSSCG00000001912, ENSSSCG00000016714, ENSSSCG00000008090, ENSSSCG00000003395, ENSSSCG00000028711,…	1053	167	7030	1.9189	0.00193043	0.000386385	0.00920791
GOTERM_CC_DIRECT	GO:0005578~proteinaceous extracellular matrix	46	1.69804	3.44122e-06	ENSSSCG00000016364, ENSSSCG00000005593, ENSSSCG00000015326, ENSSSCG00000010334, ENSSSCG00000025858, ENSSSCG00000024750, ENSSSCG00000010272, ENSSSCG00000006345, ENSSSCG00000010336, ENSSSCG00000022347, ENSSSCG00000008557, ENSSSCG00000002341, ENSSSCG00000027331, ENSSSCG00000029852, ENSSSCG00000005494, ENSSSCG00000005751, ENSSSCG00000013667, ENSSSCG00000006780, ENSSSCG00000009361, ENSSSCG00000008073,…	2084	142	12833	1.9948	0.00244372	0.000407702	0.00520028
GOTERM_CC_DIRECT	GO:0005615~extracellular space	169	6.23846	9.4139e-06	ENSSSCG00000006468, ENSSSCG00000028525, ENSSSCG00000012135, ENSSSCG00000010334, ENSSSCG00000011299, ENSSSCG00000014362, ENSSSCG00000029879, ENSSSCG00000013746, ENSSSCG00000010336, ENSSSCG00000016878, ENSSSCG00000027331, ENSSSCG00000029852, ENSSSCG00000000708, ENSSSCG00000014871, ENSSSCG00000016737, ENSSSCG00000004509, ENSSSCG00000016574, ENSSSCG00000015215, ENSSSCG00000017920, ENSSSCG00000000981,…	2084	762	12833	1.36572	0.00667096	0.000955731	0.0142254
KEGG_PATHWAY	ssc05323:Rheumatoid arthritis	29	1.07051	2.98609e-05	ENSSSCG00000005122, ENSSSCG00000002385, ENSSSCG00000009002, ENSSSCG00000007797, ENSSSCG00000017401, ENSSSCG00000001404, ENSSSCG00000004898, ENSSSCG00000008056, ENSSSCG00000002776, ENSSSCG00000008090, ENSSSCG00000008634, ENSSSCG00000012890, ENSSSCG00000016577, ENSSSCG00000015037, ENSSSCG00000005503, ENSSSCG00000016516, ENSSSCG00000017723, ENSSSCG00000017705, ENSSSCG00000017700, ENSSSCG00000001472,…	1053	86	7030	2.25126	0.00823748	0.00118096	0.0394103
KEGG_PATHWAY	ssc05205:Proteoglycans in cancer	51	1.88261	2.70437e-05	ENSSSCG00000009123, ENSSSCG00000016364, ENSSSCG00000016569, ENSSSCG00000015129, ENSSSCG00000003083, ENSSSCG00000001518, ENSSSCG00000014362, ENSSSCG00000005965, ENSSSCG00000027189, ENSSSCG00000029852, ENSSSCG00000001404, ENSSSCG00000007401, ENSSSCG00000006780, ENSSSCG00000022126, ENSSSCG00000016635, ENSSSCG00000016634, ENSSSCG00000028355, ENSSSCG00000004789, ENSSSCG00000008844, ENSSSCG00000002688,…	1053	190	7030	1.79202	0.00746321	0.00124775	0.0356928
GOTERM_CC_DIRECT	GO:0005925~focal adhesion	64	2.3625	1.46202e-05	ENSSSCG00000005596, ENSSSCG00000012699, ENSSSCG00000013849, ENSSSCG00000029426, ENSSSCG00000007079, ENSSSCG00000013746, ENSSSCG00000012405, ENSSSCG00000000849, ENSSSCG00000016737, ENSSSCG00000009019, ENSSSCG00000005041, ENSSSCG00000004970, ENSSSCG00000008638, ENSSSCG00000016636, ENSSSCG00000016635, ENSSSCG00000016634, ENSSSCG00000028355, ENSSSCG00000007692, ENSSSCG00000006318, ENSSSCG00000005625,…	2084	232	12833	1.69872	0.0103412	0.00129854	0.0220919
GOTERM_CC_DIRECT	GO:0000776~kinetochore	18	0.664452	2.12475e-05	ENSSSCG00000005995, ENSSSCG00000008579, ENSSSCG00000027984, ENSSSCG00000017758, ENSSSCG00000004775, ENSSSCG00000023296, ENSSSCG00000015604, ENSSSCG00000015581, ENSSSCG00000027147, ENSSSCG00000010860, ENSSSCG00000028924, ENSSSCG00000002768, ENSSSCG00000013332, ENSSSCG00000003403, ENSSSCG00000013066, ENSSSCG00000011207, ENSSSCG00000024527, ENSSSCG00000009104	2084	37	12833	2.99572	0.0149936	0.00167716	0.0321046
KEGG_PATHWAY	ssc01130:Biosynthesis of antibiotics	50	1.8457	6.60069e-05	ENSSSCG00000004049, ENSSSCG00000025108, ENSSSCG00000024673, ENSSSCG00000022795, ENSSSCG00000016402, ENSSSCG00000016872, ENSSSCG00000028960, ENSSSCG00000025486, ENSSSCG00000014048, ENSSSCG00000006866, ENSSSCG00000010734, ENSSSCG00000001852, ENSSSCG00000015311, ENSSSCG00000014080, ENSSSCG00000002504, ENSSSCG00000008368, ENSSSCG00000017421, ENSSSCG00000029256, ENSSSCG00000007133, ENSSSCG00000000064,…	1053	191	7030	1.74769	0.0181184	0.00228295	0.0870965
GOTERM_CC_DIRECT	GO:0005730~nucleolus	107	3.9498	3.78724e-05	ENSSSCG00000013848, ENSSSCG00000003772, ENSSSCG00000028523, ENSSSCG00000015600, ENSSSCG00000001518, ENSSSCG00000002841, ENSSSCG00000025796, ENSSSCG00000028696, ENSSSCG00000009019, ENSSSCG00000003134, ENSSSCG00000000908, ENSSSCG00000012625, ENSSSCG00000005087, ENSSSCG00000008635, ENSSSCG00000009220, ENSSSCG00000024126, ENSSSCG00000000399, ENSSSCG00000027986, ENSSSCG00000013756, ENSSSCG00000010245,…	2084	453	12833	1.45451	0.0265685	0.00268916	0.0572179
KEGG_PATHWAY	ssc05144:Malaria	20	0.73828	0.00010008	ENSSSCG00000015405, ENSSSCG00000002385, ENSSSCG00000005503, ENSSSCG00000015037, ENSSSCG00000004789, ENSSSCG00000017723, ENSSSCG00000009002, ENSSSCG00000007440, ENSSSCG00000014725, ENSSSCG00000007797, ENSSSCG00000013916, ENSSSCG00000025133, ENSSSCG00000007978, ENSSSCG00000001404, ENSSSCG00000015652, ENSSSCG00000008601, ENSSSCG00000006524, ENSSSCG00000008088, ENSSSCG00000006288, ENSSSCG00000006862	1053	52	7030	2.56776	0.0273429	0.00307566	0.132029
GOTERM_CC_DIRECT	GO:0005634~nucleus	402	14.8394	6.08385e-05	ENSSSCG00000021646, ENSSSCG00000022323, ENSSSCG00000021361, ENSSSCG00000028143, ENSSSCG00000004203, ENSSSCG00000016878, ENSSSCG00000009616, ENSSSCG00000001392, ENSSSCG00000016737, ENSSSCG00000005087, ENSSSCG00000005084, ENSSSCG00000005086, ENSSSCG00000015231, ENSSSCG00000005271, ENSSSCG00000014780, ENSSSCG00000002506, ENSSSCG00000008368, ENSSSCG00000011678, ENSSSCG00000003128, ENSSSCG00000004607,…	2084	2096	12833	1.18104	0.0423353	0.00392478	0.0919003
KEGG_PATHWAY	ssc05166:HTLV-I infection	60	2.21484	0.000161203	ENSSSCG00000001079, ENSSSCG00000008163, ENSSSCG00000005965, ENSSSCG00000007797, ENSSSCG00000013746, ENSSSCG00000029852, ENSSSCG00000013888, ENSSSCG00000000708, ENSSSCG00000017101, ENSSSCG00000001404, ENSSSCG00000010137, ENSSSCG00000003876, ENSSSCG00000000844, ENSSSCG00000006780, ENSSSCG00000015215, ENSSSCG00000015972, ENSSSCG00000006862, ENSSSCG00000017032, ENSSSCG00000005132, ENSSSCG00000007268,…	1053	250	7030	1.60228	0.0436744	0.00405148	0.212585
KEGG_PATHWAY	ssc05140:Leishmaniasis	22	0.812108	0.000154532	ENSSSCG00000007754, ENSSSCG00000002385, ENSSSCG00000005503, ENSSSCG00000007722, ENSSSCG00000005215, ENSSSCG00000009002, ENSSSCG00000012795, ENSSSCG00000001472, ENSSSCG00000025133, ENSSSCG00000016057, ENSSSCG00000000137, ENSSSCG00000001453, ENSSSCG00000001404, ENSSSCG00000025537, ENSSSCG00000015652, ENSSSCG00000001455, ENSSSCG00000012279, ENSSSCG00000001457, ENSSSCG00000008088, ENSSSCG00000015559,…	1053	62	7030	2.36896	0.0419053	0.00427172	0.203796
KEGG_PATHWAY	ssc05152:Tuberculosis	45	1.66113	0.000218389	ENSSSCG00000000769, ENSSSCG00000009123, ENSSSCG00000022545, ENSSSCG00000007754, ENSSSCG00000002385, ENSSSCG00000015129, ENSSSCG00000009002, ENSSSCG00000005215, ENSSSCG00000017401, ENSSSCG00000012795, ENSSSCG00000016057, ENSSSCG00000000708, ENSSSCG00000006350, ENSSSCG00000000884, ENSSSCG00000001404, ENSSSCG00000000844, ENSSSCG00000006648, ENSSSCG00000030888, ENSSSCG00000008056, ENSSSCG00000016714,…	1053	174	7030	1.72659	0.0587066	0.00502901	0.287898
GOTERM_CC_DIRECT	GO:0000786~nucleosome	18	0.664452	0.000150735	ENSSSCG00000011613, ENSSSCG00000027300, ENSSSCG00000022537, ENSSSCG00000023149, ENSSSCG00000028829, ENSSSCG00000030071, ENSSSCG00000024775, ENSSSCG00000022049, ENSSSCG00000014307, ENSSSCG00000023360, ENSSSCG00000024918, ENSSSCG00000010316, ENSSSCG00000026778, ENSSSCG00000001137, ENSSSCG00000016738, ENSSSCG00000025307, ENSSSCG00000014163, ENSSSCG00000006669	2084	42	12833	2.63909	0.101637	0.00821078	0.22755
GOTERM_CC_DIRECT	GO:0016020~membrane	152	5.61093	0.00014216	ENSSSCG00000000119, ENSSSCG00000012822, ENSSSCG00000013849, ENSSSCG00000012135, ENSSSCG00000000602, ENSSSCG00000004677, ENSSSCG00000003973, ENSSSCG00000013745, ENSSSCG00000010532, ENSSSCG00000015732, ENSSSCG00000012342, ENSSSCG00000015836, ENSSSCG00000008266, ENSSSCG00000006333, ENSSSCG00000012405, ENSSSCG00000016737, ENSSSCG00000008079, ENSSSCG00000007664, ENSSSCG00000012625, ENSSSCG00000025307,…	2084	707	12833	1.3239	0.0961422	0.00838822	0.214619
GOTERM_MF_DIRECT	GO:0050840~extracellular matrix binding	12	0.442968	1.75918e-05	ENSSSCG00000009220, ENSSSCG00000009222, ENSSSCG00000005593, ENSSSCG00000015250, ENSSSCG00000004789, ENSSSCG00000029949, ENSSSCG00000017357, ENSSSCG00000009216, ENSSSCG00000002815, ENSSSCG00000012766, ENSSSCG00000006345, ENSSSCG00000006940	1763	18	11048	4.17773	0.0203033	0.0102037	0.0283346
GOTERM_CC_DIRECT	GO:0072686~mitotic spindle	13	0.479882	0.000210607	ENSSSCG00000004775, ENSSSCG00000017758, ENSSSCG00000010214, ENSSSCG00000001042, ENSSSCG00000008239, ENSSSCG00000017414, ENSSSCG00000000265, ENSSSCG00000029509, ENSSSCG00000014855, ENSSSCG00000006105, ENSSSCG00000002620, ENSSSCG00000007493, ENSSSCG00000009104	2084	25	12833	3.20209	0.139083	0.0106399	0.317798
KEGG_PATHWAY	ssc05150:Staphylococcus aureus infection	17	0.627538	0.00066195	ENSSSCG00000005512, ENSSSCG00000024495, ENSSSCG00000007754, ENSSSCG00000007797, ENSSSCG00000003525, ENSSSCG00000003524, ENSSSCG00000001472, ENSSSCG00000025133, ENSSSCG00000006350, ENSSSCG00000001453, ENSSSCG00000001422, ENSSSCG00000015652, ENSSSCG00000001455, ENSSSCG00000001457, ENSSSCG00000006288, ENSSSCG00000029371, ENSSSCG00000001427	1053	46	7030	2.46728	0.167582	0.0140102	0.870279
GOTERM_CC_DIRECT	GO:0005829~cytosol	151	5.57401	0.000430362	ENSSSCG00000002707, ENSSSCG00000000604, ENSSSCG00000016549, ENSSSCG00000017496, ENSSSCG00000013257, ENSSSCG00000011466, ENSSSCG00000024673, ENSSSCG00000000602, ENSSSCG00000017877, ENSSSCG00000013746, ENSSSCG00000017142, ENSSSCG00000015386, ENSSSCG00000001516, ENSSSCG00000027140, ENSSSCG00000023078, ENSSSCG00000016737, ENSSSCG00000009019, ENSSSCG00000005738, ENSSSCG00000014048, ENSSSCG00000007508,…	2084	718	12833	1.29504	0.263653	0.0201968	0.648396
KEGG_PATHWAY	ssc03030:DNA replication	14	0.516796	0.00104004	ENSSSCG00000012979, ENSSSCG00000009349, ENSSSCG00000030642, ENSSSCG00000011624, ENSSSCG00000003216, ENSSSCG00000016753, ENSSSCG00000003128, ENSSSCG00000005008, ENSSSCG00000028696, ENSSSCG00000025488, ENSSSCG00000001493, ENSSSCG00000024385, ENSSSCG00000012997, ENSSSCG00000003583	1053	35	7030	2.67047	0.25042	0.0203782	1.36422
KEGG_PATHWAY	ssc04151:PI3K-Akt signaling pathway	70	2.58398	0.00130845	ENSSSCG00000012135, ENSSSCG00000006530, ENSSSCG00000005965, ENSSSCG00000013016, ENSSSCG00000002535, ENSSSCG00000016878, ENSSSCG00000013888, ENSSSCG00000027331, ENSSSCG00000005494, ENSSSCG00000027140, ENSSSCG00000030514, ENSSSCG00000025795, ENSSSCG00000000849, ENSSSCG00000006524, ENSSSCG00000013263, ENSSSCG00000015972, ENSSSCG00000008638, ENSSSCG00000022126, ENSSSCG00000007692, ENSSSCG00000004789,…	1053	326	7030	1.43353	0.304189	0.021108	1.71348
KEGG_PATHWAY	ssc05416:Viral myocarditis	20	0.73828	0.00127411	ENSSSCG00000000769, ENSSSCG00000028355, ENSSSCG00000007440, ENSSSCG00000007797, ENSSSCG00000001398, ENSSSCG00000012012, ENSSSCG00000001472, ENSSSCG00000025133, ENSSSCG00000001453, ENSSSCG00000005706, ENSSSCG00000001455, ENSSSCG00000021944, ENSSSCG00000001457, ENSSSCG00000007585, ENSSSCG00000016714, ENSSSCG00000011877, ENSSSCG00000030255, ENSSSCG00000010271, ENSSSCG00000001231, ENSSSCG00000016634	1053	62	7030	2.1536	0.297532	0.0218304	1.66887
KEGG_PATHWAY	ssc04115:p53 signaling pathway	22	0.812108	0.00146478	ENSSSCG00000000769, ENSSSCG00000017024, ENSSSCG00000010214, ENSSSCG00000003562, ENSSSCG00000000002, ENSSSCG00000000373, ENSSSCG00000004789, ENSSSCG00000015284, ENSSSCG00000012307, ENSSSCG00000000884, ENSSSCG00000008988, ENSSSCG00000011679, ENSSSCG00000006095, ENSSSCG00000004390, ENSSSCG00000004588, ENSSSCG00000015215, ENSSSCG00000021742, ENSSSCG00000029521, ENSSSCG00000009585, ENSSSCG00000029326,…	1053	72	7030	2.03994	0.333718	0.0223054	1.91639
KEGG_PATHWAY	ssc04510:Focal adhesion	46	1.69804	0.00122643	ENSSSCG00000015326, ENSSSCG00000012135, ENSSSCG00000024230, ENSSSCG00000016461, ENSSSCG00000028878, ENSSSCG00000020703, ENSSSCG00000002965, ENSSSCG00000027331, ENSSSCG00000027189, ENSSSCG00000005494, ENSSSCG00000005015, ENSSSCG00000005751, ENSSSCG00000006524, ENSSSCG00000000293, ENSSSCG00000013667, ENSSSCG00000017357, ENSSSCG00000016635, ENSSSCG00000003395, ENSSSCG00000022126, ENSSSCG00000016634,…	1053	193	7030	1.59121	0.28818	0.0224071	1.60688
KEGG_PATHWAY	ssc04666:Fc gamma R-mediated phagocytosis	24	0.885936	0.00159162	ENSSSCG00000005596, ENSSSCG00000017912, ENSSSCG00000016298, ENSSSCG00000023503, ENSSSCG00000010908, ENSSSCG00000007722, ENSSSCG00000010872, ENSSSCG00000002688, ENSSSCG00000016185, ENSSSCG00000007625, ENSSSCG00000008444, ENSSSCG00000003256, ENSSSCG00000005012, ENSSSCG00000014004, ENSSSCG00000006350, ENSSSCG00000021944, ENSSSCG00000003839, ENSSSCG00000016912, ENSSSCG00000030425, ENSSSCG00000030378,…	1053	82	7030	1.954	0.356755	0.0229551	2.08072
KEGG_PATHWAY	ssc05203:Viral carcinogenesis	44	1.62422	0.00186092	ENSSSCG00000025181, ENSSSCG00000010214, ENSSSCG00000022874, ENSSSCG00000004832, ENSSSCG00000020703, ENSSSCG00000002965, ENSSSCG00000022049, ENSSSCG00000001516, ENSSSCG00000013888, ENSSSCG00000027140, ENSSSCG00000030514, ENSSSCG00000024344, ENSSSCG00000010137, ENSSSCG00000006095, ENSSSCG00000026757, ENSSSCG00000015215, ENSSSCG00000025307, ENSSSCG00000013263, ENSSSCG00000005838, ENSSSCG00000015972,…	1053	186	7030	1.57931	0.40307	0.02427	2.4288
KEGG_PATHWAY	ssc04068:FoxO signaling pathway	34	1.25508	0.00181531	ENSSSCG00000001804, ENSSSCG00000002707, ENSSSCG00000002385, ENSSSCG00000013564, ENSSSCG00000012307, ENSSSCG00000029876, ENSSSCG00000030514, ENSSSCG00000027140, ENSSSCG00000002009, ENSSSCG00000008988, ENSSSCG00000005015, ENSSSCG00000004588, ENSSSCG00000024388, ENSSSCG00000004524, ENSSSCG00000009585, ENSSSCG00000022126, ENSSSCG00000003395, ENSSSCG00000009228, ENSSSCG00000000373, ENSSSCG00000005132,…	1053	133	7030	1.70669	0.395466	0.0248509	2.36992
GOTERM_CC_DIRECT	GO:0000922~spindle pole	17	0.627538	0.000717528	ENSSSCG00000011426, ENSSSCG00000022545, ENSSSCG00000000745, ENSSSCG00000011004, ENSSSCG00000015604, ENSSSCG00000025768, ENSSSCG00000015581, ENSSSCG00000003949, ENSSSCG00000026731, ENSSSCG00000002923, ENSSSCG00000025965, ENSSSCG00000011207, ENSSSCG00000006832, ENSSSCG00000017471, ENSSSCG00000029326, ENSSSCG00000010471, ENSSSCG00000009104	2084	43	12833	2.43451	0.399712	0.0313932	1.07886
KEGG_PATHWAY	ssc01100:Metabolic pathways	209	7.71502	0.00256178	ENSSSCG00000025108, ENSSSCG00000018065, ENSSSCG00000012134, ENSSSCG00000024673, ENSSSCG00000018069, ENSSSCG00000012347, ENSSSCG00000016872, ENSSSCG00000009310, ENSSSCG00000004509, ENSSSCG00000017338, ENSSSCG00000006866, ENSSSCG00000001245, ENSSSCG00000002776, ENSSSCG00000008634, ENSSSCG00000004901, ENSSSCG00000015232, ENSSSCG00000002907, ENSSSCG00000015616, ENSSSCG00000002504, ENSSSCG00000021472,…	1053	1175	7030	1.1875	0.508614	0.0317806	3.32931
KEGG_PATHWAY	ssc04015:Rap1 signaling pathway	47	1.73496	0.00275359	ENSSSCG00000005122, ENSSSCG00000007058, ENSSSCG00000022545, ENSSSCG00000007754, ENSSSCG00000012135, ENSSSCG00000013564, ENSSSCG00000016997, ENSSSCG00000028878, ENSSSCG00000006530, ENSSSCG00000007198, ENSSSCG00000027443, ENSSSCG00000010054, ENSSSCG00000007797, ENSSSCG00000013034, ENSSSCG00000016878, ENSSSCG00000014267, ENSSSCG00000015383, ENSSSCG00000017905, ENSSSCG00000017101, ENSSSCG00000005738,…	1053	206	7030	1.5232	0.534106	0.0326632	3.57441
GOTERM_CC_DIRECT	GO:0000785~chromatin	19	0.701366	0.000927149	ENSSSCG00000010226, ENSSSCG00000005995, ENSSSCG00000012318, ENSSSCG00000015987, ENSSSCG00000005999, ENSSSCG00000003555, ENSSSCG00000013146, ENSSSCG00000012642, ENSSSCG00000011624, ENSSSCG00000029509, ENSSSCG00000001641, ENSSSCG00000009616, ENSSSCG00000008221, ENSSSCG00000003700, ENSSSCG00000004470, ENSSSCG00000015215, ENSSSCG00000016925, ENSSSCG00000017950, ENSSSCG00000003583	2084	52	12833	2.24999	0.482895	0.0380517	1.39199
KEGG_PATHWAY	ssc05142:Chagas disease (American trypanosomiasis)	28	1.03359	0.00353749	ENSSSCG00000007058, ENSSSCG00000002385, ENSSSCG00000005284, ENSSSCG00000024771, ENSSSCG00000009002, ENSSSCG00000013746, ENSSSCG00000013034, ENSSSCG00000012795, ENSSSCG00000000708, ENSSSCG00000001404, ENSSSCG00000013473, ENSSSCG00000030888, ENSSSCG00000003395, ENSSSCG00000016101, ENSSSCG00000009228, ENSSSCG00000005503, ENSSSCG00000017723, ENSSSCG00000017705, ENSSSCG00000010872, ENSSSCG00000017700,…	1053	107	7030	1.74703	0.625298	0.0400758	4.57018
GOTERM_MF_DIRECT	GO:0008201~heparin binding	28	1.03359	0.000106493	ENSSSCG00000010256, ENSSSCG00000011299, ENSSSCG00000014362, ENSSSCG00000029879, ENSSSCG00000011928, ENSSSCG00000027466, ENSSSCG00000016878, ENSSSCG00000005751, ENSSSCG00000006524, ENSSSCG00000013667, ENSSSCG00000006288, ENSSSCG00000002815, ENSSSCG00000009361, ENSSSCG00000006940, ENSSSCG00000017721, ENSSSCG00000024954, ENSSSCG00000015250, ENSSSCG00000006034, ENSSSCG00000004789, ENSSSCG00000029130,…	1763	82	11048	2.13981	0.116777	0.0405475	0.17141
GOTERM_CC_DIRECT	GO:0005758~mitochondrial intermembrane space	14	0.516796	0.00120862	ENSSSCG00000004347, ENSSSCG00000013778, ENSSSCG00000014042, ENSSSCG00000005528, ENSSSCG00000013013, ENSSSCG00000029519, ENSSSCG00000000359, ENSSSCG00000015481, ENSSSCG00000004672, ENSSSCG00000011893, ENSSSCG00000024355, ENSSSCG00000016714, ENSSSCG00000013468, ENSSSCG00000014830	2084	33	12833	2.61243	0.576774	0.0466464	1.81098
KEGG_PATHWAY	ssc05161:Hepatitis B	36	1.3289	0.00452526	ENSSSCG00000001079, ENSSSCG00000002385, ENSSSCG00000009002, ENSSSCG00000024771, ENSSSCG00000005965, ENSSSCG00000001986, ENSSSCG00000016057, ENSSSCG00000027140, ENSSSCG00000000884, ENSSSCG00000006095, ENSSSCG00000001404, ENSSSCG00000013263, ENSSSCG00000015972, ENSSSCG00000004524, ENSSSCG00000008638, ENSSSCG00000030888, ENSSSCG00000007026, ENSSSCG00000016918, ENSSSCG00000016714, ENSSSCG00000003395,…	1053	151	7030	1.59167	0.715306	0.0490118	5.81137
GOTERM_CC_DIRECT	GO:0005876~spindle microtubule	12	0.442968	0.00143879	ENSSSCG00000022545, ENSSSCG00000010214, ENSSSCG00000028924, ENSSSCG00000017758, ENSSSCG00000024308, ENSSSCG00000028249, ENSSSCG00000025768, ENSSSCG00000004518, ENSSSCG00000006832, ENSSSCG00000012584, ENSSSCG00000010471, ENSSSCG00000007493	2084	26	12833	2.84209	0.640743	0.052454	2.15238
GOTERM_CC_DIRECT	GO:0005871~kinesin complex	15	0.55371	0.00170118	ENSSSCG00000017900, ENSSSCG00000017342, ENSSSCG00000023296, ENSSSCG00000004016, ENSSSCG00000029509, ENSSSCG00000004969, ENSSSCG00000012377, ENSSSCG00000010457, ENSSSCG00000013332, ENSSSCG00000028301, ENSSSCG00000021706, ENSSSCG00000014326, ENSSSCG00000002812, ENSSSCG00000024527, ENSSSCG00000010471	2084	38	12833	2.43074	0.701971	0.0587329	2.5402
KEGG_PATHWAY	ssc03430:Mismatch repair	10	0.36914	0.0056963	ENSSSCG00000014126, ENSSSCG00000016753, ENSSSCG00000002378, ENSSSCG00000003128, ENSSSCG00000010865, ENSSSCG00000009349, ENSSSCG00000020931, ENSSSCG00000003583, ENSSSCG00000030642, ENSSSCG00000003216	1053	24	7030	2.78173	0.794516	0.059046	7.26352
GOTERM_MF_DIRECT	GO:0019901~protein kinase binding	12	0.442968	0.000209438	ENSSSCG00000029737, ENSSSCG00000013257, ENSSSCG00000014329, ENSSSCG00000005132, ENSSSCG00000021161, ENSSSCG00000015122, ENSSSCG00000014326, ENSSSCG00000016635, ENSSSCG00000010629, ENSSSCG00000004657, ENSSSCG00000007493, ENSSSCG00000016634	1763	22	11048	3.41814	0.216693	0.059231	0.336848
KEGG_PATHWAY	ssc04512:ECM-receptor interaction	22	0.812108	0.00683015	ENSSSCG00000015405, ENSSSCG00000015326, ENSSSCG00000004789, ENSSSCG00000011377, ENSSSCG00000011186, ENSSSCG00000013916, ENSSSCG00000011942, ENSSSCG00000027331, ENSSSCG00000005494, ENSSSCG00000016174, ENSSSCG00000005751, ENSSSCG00000028022, ENSSSCG00000008601, ENSSSCG00000006524, ENSSSCG00000000293, ENSSSCG00000013667, ENSSSCG00000007401, ENSSSCG00000017306, ENSSSCG00000009216, ENSSSCG00000017357,…	1053	81	7030	1.81328	0.850198	0.0594026	8.64981
KEGG_PATHWAY	ssc04612:Antigen processing and presentation	19	0.701366	0.00678682	ENSSSCG00000025173, ENSSSCG00000013746, ENSSSCG00000013901, ENSSSCG00000001398, ENSSSCG00000002535, ENSSSCG00000001472, ENSSSCG00000014292, ENSSSCG00000001453, ENSSSCG00000001404, ENSSSCG00000030368, ENSSSCG00000001455, ENSSSCG00000001457, ENSSSCG00000000844, ENSSSCG00000015140, ENSSSCG00000006648, ENSSSCG00000023666, ENSSSCG00000011171, ENSSSCG00000002004, ENSSSCG00000001231	1053	66	7030	1.92193	0.848377	0.0609425	8.59719
KEGG_PATHWAY	ssc04142:Lysosome	29	1.07051	0.00664153	ENSSSCG00000014924, ENSSSCG00000009471, ENSSSCG00000009166, ENSSSCG00000017087, ENSSSCG00000017401, ENSSSCG00000007431, ENSSSCG00000014627, ENSSSCG00000007739, ENSSSCG00000025058, ENSSSCG00000025034, ENSSSCG00000006648, ENSSSCG00000023666, ENSSSCG00000030174, ENSSSCG00000007522, ENSSSCG00000002776, ENSSSCG00000008056, ENSSSCG00000021145, ENSSSCG00000012890, ENSSSCG00000013731, ENSSSCG00000013856,…	1053	117	7030	1.65478	0.842107	0.0616663	8.42054
KEGG_PATHWAY	ssc05202:Transcriptional misregulation in cancer	36	1.3289	0.00628466	ENSSSCG00000017466, ENSSSCG00000007754, ENSSSCG00000008029, ENSSSCG00000013743, ENSSSCG00000008163, ENSSSCG00000012638, ENSSSCG00000017379, ENSSSCG00000005965, ENSSSCG00000006328, ENSSSCG00000013237, ENSSSCG00000030798, ENSSSCG00000027140, ENSSSCG00000026778, ENSSSCG00000012287, ENSSSCG00000003876, ENSSSCG00000020919, ENSSSCG00000001778, ENSSSCG00000005087, ENSSSCG00000001912, ENSSSCG00000030095,…	1053	154	7030	1.56066	0.82559	0.0626321	7.98529
KEGG_PATHWAY	ssc05020:Prion diseases	12	0.442968	0.00652971	ENSSSCG00000005512, ENSSSCG00000005601, ENSSSCG00000016861, ENSSSCG00000012279, ENSSSCG00000008088, ENSSSCG00000017705, ENSSSCG00000014336, ENSSSCG00000003525, ENSSSCG00000003524, ENSSSCG00000021620, ENSSSCG00000008090, ENSSSCG00000016859	1053	33	7030	2.4277	0.837107	0.0627538	8.28436
KEGG_PATHWAY	ssc00190:Oxidative phosphorylation	32	1.18125	0.0074884	ENSSSCG00000017544, ENSSSCG00000013431, ENSSSCG00000018065, ENSSSCG00000018087, ENSSSCG00000018069, ENSSSCG00000018082, ENSSSCG00000017114, ENSSSCG00000018084, ENSSSCG00000017401, ENSSSCG00000013046, ENSSSCG00000009561, ENSSSCG00000002776, ENSSSCG00000008056, ENSSSCG00000008634, ENSSSCG00000012890, ENSSSCG00000010261, ENSSSCG00000013229, ENSSSCG00000016577, ENSSSCG00000013778, ENSSSCG00000027307,…	1053	134	7030	1.59431	0.875331	0.0629938	9.4458
KEGG_PATHWAY	ssc04114:Oocyte meiosis	27	0.996678	0.00803843	ENSSSCG00000009123, ENSSSCG00000022545, ENSSSCG00000010214, ENSSSCG00000004077, ENSSSCG00000015599, ENSSSCG00000001518, ENSSSCG00000013016, ENSSSCG00000003558, ENSSSCG00000000265, ENSSSCG00000017101, ENSSSCG00000006095, ENSSSCG00000030222, ENSSSCG00000008638, ENSSSCG00000007493, ENSSSCG00000026382, ENSSSCG00000017032, ENSSSCG00000007692, ENSSSCG00000000373, ENSSSCG00000025768, ENSSSCG00000003949,…	1053	108	7030	1.66904	0.893077	0.0655029	10.106
KEGG_PATHWAY	ssc05143:African trypanosomiasis	12	0.442968	0.00837657	ENSSSCG00000007058, ENSSSCG00000007978, ENSSSCG00000007007, ENSSSCG00000001404, ENSSSCG00000015652, ENSSSCG00000015037, ENSSSCG00000008088, ENSSSCG00000014725, ENSSSCG00000013034, ENSSSCG00000003256, ENSSSCG00000013468, ENSSSCG00000006862	1053	34	7030	2.35629	0.902712	0.0662363	10.5097
KEGG_PATHWAY	ssc05145:Toxoplasmosis	28	1.03359	0.00877669	ENSSSCG00000002385, ENSSSCG00000005215, ENSSSCG00000009002, ENSSSCG00000012795, ENSSSCG00000016057, ENSSSCG00000024344, ENSSSCG00000000708, ENSSSCG00000001404, ENSSSCG00000030368, ENSSSCG00000016714, ENSSSCG00000007229, ENSSSCG00000003395, ENSSSCG00000010404, ENSSSCG00000009228, ENSSSCG00000005503, ENSSSCG00000015085, ENSSSCG00000010872, ENSSSCG00000007440, ENSSSCG00000011377, ENSSSCG00000001472,…	1053	114	7030	1.63976	0.913002	0.0673897	10.9852
GOTERM_CC_DIRECT	GO:0002102~podosome	7	0.258398	0.00210671	ENSSSCG00000013849, ENSSSCG00000013041, ENSSSCG00000010772, ENSSSCG00000016721, ENSSSCG00000027378, ENSSSCG00000009412, ENSSSCG00000006862	2084	10	12833	4.31051	0.776747	0.0689128	3.13678
GOTERM_CC_DIRECT	GO:0005581~collagen trimer	16	0.590624	0.00221561	ENSSSCG00000015326, ENSSSCG00000011973, ENSSSCG00000010334, ENSSSCG00000008737, ENSSSCG00000029414, ENSSSCG00000010336, ENSSSCG00000008557, ENSSSCG00000003525, ENSSSCG00000003524, ENSSSCG00000030325, ENSSSCG00000027331, ENSSSCG00000005751, ENSSSCG00000028022, ENSSSCG00000013667, ENSSSCG00000010292, ENSSSCG00000014232	2084	43	12833	2.2913	0.793416	0.069175	3.29641
KEGG_PATHWAY	ssc05146:Amoebiasis	26	0.959764	0.00941635	ENSSSCG00000007058, ENSSSCG00000007754, ENSSSCG00000015326, ENSSSCG00000002385, ENSSSCG00000008163, ENSSSCG00000005503, ENSSSCG00000005284, ENSSSCG00000009002, ENSSSCG00000011377, ENSSSCG00000013034, ENSSSCG00000020703, ENSSSCG00000002965, ENSSSCG00000003256, ENSSSCG00000017412, ENSSSCG00000016174, ENSSSCG00000025133, ENSSSCG00000014369, ENSSSCG00000005751, ENSSSCG00000001404, ENSSSCG00000015652,…	1053	104	7030	1.66904	0.927247	0.0702103	11.7404
KEGG_PATHWAY	ssc04064:NF-kappa B signaling pathway	23	0.849022	0.0102908	ENSSSCG00000005503, ENSSSCG00000030408, ENSSSCG00000002688, ENSSSCG00000024771, ENSSSCG00000007440, ENSSSCG00000010504, ENSSSCG00000012795, ENSSSCG00000014369, ENSSSCG00000000708, ENSSSCG00000001404, ENSSSCG00000010966, ENSSSCG00000006175, ENSSSCG00000008088, ENSSSCG00000001778, ENSSSCG00000005838, ENSSSCG00000004898, ENSSSCG00000001009, ENSSSCG00000007229, ENSSSCG00000010312, ENSSSCG00000006862,…	1053	89	7030	1.7253	0.943035	0.0745185	12.7634
GOTERM_BP_DIRECT	GO:0008630~intrinsic apoptotic signaling pathway in response to DNA damage	14	0.516796	5.68443e-05	ENSSSCG00000003471, ENSSSCG00000003562, ENSSSCG00000022208, ENSSSCG00000007268, ENSSSCG00000005368, ENSSSCG00000001986, ENSSSCG00000025717, ENSSSCG00000001516, ENSSSCG00000029876, ENSSSCG00000022101, ENSSSCG00000000708, ENSSSCG00000001404, ENSSSCG00000001778, ENSSSCG00000007229	1910	25	11368	3.33303	0.211181	0.0760272	0.106065
KEGG_PATHWAY	ssc04970:Salivary secretion	20	0.73828	0.0109106	ENSSSCG00000007058, ENSSSCG00000017041, ENSSSCG00000022545, ENSSSCG00000002981, ENSSSCG00000015821, ENSSSCG00000003569, ENSSSCG00000025768, ENSSSCG00000006391, ENSSSCG00000001518, ENSSSCG00000013034, ENSSSCG00000003256, ENSSSCG00000029889, ENSSSCG00000027898, ENSSSCG00000009250, ENSSSCG00000017101, ENSSSCG00000000211, ENSSSCG00000017951, ENSSSCG00000011676, ENSSSCG00000000492, ENSSSCG00000016469	1053	74	7030	1.80437	0.952109	0.0768553	13.4818
GOTERM_BP_DIRECT	GO:0042127~regulation of cell proliferation	38	1.40273	8.18976e-05	ENSSSCG00000000769, ENSSSCG00000005533, ENSSSCG00000002385, ENSSSCG00000022208, ENSSSCG00000003578, ENSSSCG00000005215, ENSSSCG00000005494, ENSSSCG00000027140, ENSSSCG00000022101, ENSSSCG00000000708, ENSSSCG00000027325, ENSSSCG00000029039, ENSSSCG00000026460, ENSSSCG00000015215, ENSSSCG00000017338, ENSSSCG00000004898, ENSSSCG00000011333, ENSSSCG00000007067, ENSSSCG00000024687, ENSSSCG00000011004,…	1910	119	11368	1.90059	0.28949	0.0818947	0.152778
KEGG_PATHWAY	ssc04620:Toll-like receptor signaling pathway	25	0.92285	0.0124857	ENSSSCG00000009002, ENSSSCG00000024771, ENSSSCG00000012118, ENSSSCG00000012117, ENSSSCG00000012795, ENSSSCG00000016057, ENSSSCG00000001404, ENSSSCG00000016573, ENSSSCG00000030888, ENSSSCG00000003395, ENSSSCG00000009228, ENSSSCG00000005503, ENSSSCG00000017705, ENSSSCG00000012853, ENSSSCG00000010872, ENSSSCG00000007440, ENSSSCG00000017700, ENSSSCG00000008977, ENSSSCG00000014369, ENSSSCG00000008088,…	1053	101	7030	1.65252	0.969202	0.085373	15.283
GOTERM_CC_DIRECT	GO:0000790~nuclear chromatin	30	1.10742	0.00288374	ENSSSCG00000000745, ENSSSCG00000012056, ENSSSCG00000013435, ENSSSCG00000024775, ENSSSCG00000029097, ENSSSCG00000016738, ENSSSCG00000026460, ENSSSCG00000011211, ENSSSCG00000004524, ENSSSCG00000013509, ENSSSCG00000006669, ENSSSCG00000023149, ENSSSCG00000022537, ENSSSCG00000001661, ENSSSCG00000000399, ENSSSCG00000013008, ENSSSCG00000028840, ENSSSCG00000007954, ENSSSCG00000014277, ENSSSCG00000006682,…	2084	107	12833	1.72651	0.87169	0.0854051	4.27037
GOTERM_CC_DIRECT	GO:0005874~microtubule	26	0.959764	0.00325177	ENSSSCG00000017342, ENSSSCG00000026022, ENSSSCG00000013884, ENSSSCG00000023296, ENSSSCG00000017524, ENSSSCG00000007253, ENSSSCG00000016216, ENSSSCG00000005944, ENSSSCG00000029509, ENSSSCG00000009334, ENSSSCG00000026257, ENSSSCG00000009326, ENSSSCG00000008517, ENSSSCG00000007523, ENSSSCG00000002812, ENSSSCG00000012564, ENSSSCG00000006487, ENSSSCG00000024126, ENSSSCG00000001379, ENSSSCG00000004016,…	2084	89	12833	1.79893	0.90131	0.0919816	4.80294
KEGG_PATHWAY	ssc05132:Salmonella infection	21	0.775194	0.0141927	ENSSSCG00000005596, ENSSSCG00000009228, ENSSSCG00000028355, ENSSSCG00000016578, ENSSSCG00000029426, ENSSSCG00000005503, ENSSSCG00000015037, ENSSSCG00000007758, ENSSSCG00000016185, ENSSSCG00000005657, ENSSSCG00000017700, ENSSSCG00000007625, ENSSSCG00000017905, ENSSSCG00000014369, ENSSSCG00000008088, ENSSSCG00000007585, ENSSSCG00000008959, ENSSSCG00000002383, ENSSSCG00000003468, ENSSSCG00000008090,…	1053	81	7030	1.73086	0.980928	0.0942471	17.1958
KEGG_PATHWAY	ssc04670:Leukocyte transendothelial migration	28	1.03359	0.0155109	ENSSSCG00000007754, ENSSSCG00000024230, ENSSSCG00000028878, ENSSSCG00000007797, ENSSSCG00000020703, ENSSSCG00000009500, ENSSSCG00000012229, ENSSSCG00000002965, ENSSSCG00000000137, ENSSSCG00000015959, ENSSSCG00000015256, ENSSSCG00000003395, ENSSSCG00000006862, ENSSSCG00000028355, ENSSSCG00000007722, ENSSSCG00000002688, ENSSSCG00000021514, ENSSSCG00000003256, ENSSSCG00000025133, ENSSSCG00000010123,…	1053	119	7030	1.57086	0.986835	0.0957975	18.6455
GOTERM_BP_DIRECT	GO:0006954~inflammatory response	54	1.99336	4.85196e-05	ENSSSCG00000011322, ENSSSCG00000005533, ENSSSCG00000007758, ENSSSCG00000015476, ENSSSCG00000000708, ENSSSCG00000010966, ENSSSCG00000001408, ENSSSCG00000011333, ENSSSCG00000017721, ENSSSCG00000015037, ENSSSCG00000004789, ENSSSCG00000017723, ENSSSCG00000026602, ENSSSCG00000003113, ENSSSCG00000024168, ENSSSCG00000008977, ENSSSCG00000014369, ENSSSCG00000011576, ENSSSCG00000015652, ENSSSCG00000001027,…	1910	187	11368	1.71871	0.183295	0.0962826	0.0905391
KEGG_PATHWAY	ssc00310:Lysine degradation	15	0.55371	0.015064	ENSSSCG00000004049, ENSSSCG00000012806, ENSSSCG00000011332, ENSSSCG00000013883, ENSSSCG00000022795, ENSSSCG00000002374, ENSSSCG00000011531, ENSSSCG00000030396, ENSSSCG00000013337, ENSSSCG00000016613, ENSSSCG00000005361, ENSSSCG00000026153, ENSSSCG00000006508, ENSSSCG00000008682, ENSSSCG00000016743	1053	51	7030	1.96358	0.985072	0.0974656	18.1567
KEGG_PATHWAY	ssc04810:Regulation of actin cytoskeleton	42	1.55039	0.0154858	ENSSSCG00000005596, ENSSSCG00000007754, ENSSSCG00000024230, ENSSSCG00000015129, ENSSSCG00000016997, ENSSSCG00000028878, ENSSSCG00000027443, ENSSSCG00000016185, ENSSSCG00000007797, ENSSSCG00000017142, ENSSSCG00000020703, ENSSSCG00000002965, ENSSSCG00000016878, ENSSSCG00000027189, ENSSSCG00000017905, ENSSSCG00000005015, ENSSSCG00000011079, ENSSSCG00000000293, ENSSSCG00000017357, ENSSSCG00000006475,…	1053	197	7030	1.42334	0.986742	0.0978114	18.6182
KEGG_PATHWAY	ssc00240:Pyrimidine metabolism	24	0.885936	0.0185566	ENSSSCG00000007095, ENSSSCG00000011347, ENSSSCG00000024673, ENSSSCG00000006682, ENSSSCG00000003973, ENSSSCG00000006878, ENSSSCG00000021472, ENSSSCG00000009310, ENSSSCG00000003216, ENSSSCG00000015775, ENSSSCG00000016753, ENSSSCG00000000843, ENSSSCG00000005008, ENSSSCG00000028210, ENSSSCG00000022912, ENSSSCG00000007796, ENSSSCG00000001493, ENSSSCG00000001239, ENSSSCG00000008942, ENSSSCG00000021742,…	1053	99	7030	1.61846	0.994419	0.111232	21.9058
KEGG_PATHWAY	ssc04010:MAPK signaling pathway	50	1.8457	0.020803	ENSSSCG00000008163, ENSSSCG00000005965, ENSSSCG00000003558, ENSSSCG00000016878, ENSSSCG00000013020, ENSSSCG00000000708, ENSSSCG00000001404, ENSSSCG00000005838, ENSSSCG00000015972, ENSSSCG00000005084, ENSSSCG00000022126, ENSSSCG00000014369, ENSSSCG00000021944, ENSSSCG00000012279, ENSSSCG00000013615, ENSSSCG00000015140, ENSSSCG00000017562, ENSSSCG00000015850, ENSSSCG00000002385, ENSSSCG00000011040,…	1053	247	7030	1.35145	0.997042	0.121382	24.2327
GOTERM_CC_DIRECT	GO:0043209~myelin sheath	31	1.14433	0.00456269	ENSSSCG00000017549, ENSSSCG00000006391, ENSSSCG00000013017, ENSSSCG00000021620, ENSSSCG00000005944, ENSSSCG00000029876, ENSSSCG00000010517, ENSSSCG00000010585, ENSSSCG00000011137, ENSSSCG00000017643, ENSSSCG00000005601, ENSSSCG00000013229, ENSSSCG00000006487, ENSSSCG00000024126, ENSSSCG00000028355, ENSSSCG00000007692, ENSSSCG00000000190, ENSSSCG00000002374, ENSSSCG00000024316, ENSSSCG00000022357,…	2084	115	12833	1.65995	0.961284	0.121957	6.67756
KEGG_PATHWAY	ssc04062:Chemokine signaling pathway	37	1.36582	0.0223418	ENSSSCG00000007058, ENSSSCG00000017466, ENSSSCG00000011322, ENSSSCG00000003578, ENSSSCG00000028878, ENSSSCG00000005215, ENSSSCG00000013034, ENSSSCG00000013888, ENSSSCG00000016057, ENSSSCG00000024344, ENSSSCG00000017101, ENSSSCG00000005015, ENSSSCG00000010966, ENSSSCG00000017920, ENSSSCG00000003395, ENSSSCG00000024024, ENSSSCG00000017721, ENSSSCG00000000396, ENSSSCG00000017723, ENSSSCG00000017705,…	1053	173	7030	1.42785	0.998087	0.124681	25.7895
KEGG_PATHWAY	ssc04261:Adrenergic signaling in cardiomyocytes	31	1.14433	0.0219819	ENSSSCG00000007058, ENSSSCG00000009123, ENSSSCG00000013849, ENSSSCG00000022545, ENSSSCG00000017041, ENSSSCG00000005316, ENSSSCG00000015599, ENSSSCG00000006391, ENSSSCG00000011040, ENSSSCG00000013034, ENSSSCG00000013016, ENSSSCG00000004570, ENSSSCG00000027898, ENSSSCG00000017101, ENSSSCG00000015959, ENSSSCG00000013263, ENSSSCG00000015972, ENSSSCG00000000176, ENSSSCG00000003395, ENSSSCG00000026382,…	1053	139	7030	1.48893	0.997881	0.125275	25.4281
KEGG_PATHWAY	ssc04071:Sphingolipid signaling pathway	26	0.959764	0.0234774	ENSSSCG00000007058, ENSSSCG00000000769, ENSSSCG00000015599, ENSSSCG00000013034, ENSSSCG00000013016, ENSSSCG00000014627, ENSSSCG00000000708, ENSSSCG00000001404, ENSSSCG00000005838, ENSSSCG00000003395, ENSSSCG00000026382, ENSSSCG00000009228, ENSSSCG00000017912, ENSSSCG00000013595, ENSSSCG00000010872, ENSSSCG00000023433, ENSSSCG00000008444, ENSSSCG00000003256, ENSSSCG00000021944, ENSSSCG00000024413,…	1053	112	7030	1.54982	0.998613	0.125674	26.9194
KEGG_PATHWAY	ssc05332:Graft-versus-host disease	11	0.406054	0.0233291	ENSSSCG00000001453, ENSSSCG00000001404, ENSSSCG00000001455, ENSSSCG00000001457, ENSSSCG00000008088, ENSSSCG00000001398, ENSSSCG00000011877, ENSSSCG00000008090, ENSSSCG00000001472, ENSSSCG00000010271, ENSSSCG00000001231	1053	34	7030	2.15994	0.998554	0.127353	26.7727
KEGG_PATHWAY	ssc04915:Estrogen signaling pathway	23	0.849022	0.0243616	ENSSSCG00000000743, ENSSSCG00000007058, ENSSSCG00000022545, ENSSSCG00000023503, ENSSSCG00000001549, ENSSSCG00000025768, ENSSSCG00000001518, ENSSSCG00000010872, ENSSSCG00000014362, ENSSSCG00000013034, ENSSSCG00000002535, ENSSSCG00000007436, ENSSSCG00000017101, ENSSSCG00000005015, ENSSSCG00000000849, ENSSSCG00000030368, ENSSSCG00000011399, ENSSSCG00000015140, ENSSSCG00000002383, ENSSSCG00000013263,…	1053	96	7030	1.5995	0.998921	0.127711	27.788
GOTERM_CC_DIRECT	GO:0001725~stress fiber	11	0.406054	0.0053733	ENSSSCG00000005122, ENSSSCG00000008986, ENSSSCG00000013849, ENSSSCG00000000145, ENSSSCG00000024230, ENSSSCG00000003691, ENSSSCG00000025564, ENSSSCG00000005041, ENSSSCG00000009412, ENSSSCG00000002965, ENSSSCG00000011090	2084	26	12833	2.60525	0.978306	0.136995	7.81942
KEGG_PATHWAY	ssc05169:Epstein-Barr virus infection	39	1.43965	0.0295678	ENSSSCG00000007095, ENSSSCG00000025181, ENSSSCG00000010214, ENSSSCG00000001703, ENSSSCG00000003578, ENSSSCG00000005965, ENSSSCG00000007797, ENSSSCG00000013237, ENSSSCG00000009310, ENSSSCG00000015424, ENSSSCG00000013888, ENSSSCG00000012795, ENSSSCG00000023690, ENSSSCG00000027140, ENSSSCG00000030368, ENSSSCG00000005838, ENSSSCG00000011033, ENSSSCG00000015972, ENSSSCG00000008638, ENSSSCG00000003395,…	1053	188	7030	1.38495	0.999755	0.14518	32.7123
KEGG_PATHWAY	ssc00520:Amino sugar and nucleotide sugar metabolism	14	0.516796	0.0290635	ENSSSCG00000003783, ENSSSCG00000030150, ENSSSCG00000022292, ENSSSCG00000027827, ENSSSCG00000008368, ENSSSCG00000010969, ENSSSCG00000021236, ENSSSCG00000005373, ENSSSCG00000017203, ENSSSCG00000011389, ENSSSCG00000014048, ENSSSCG00000008316, ENSSSCG00000008057, ENSSSCG00000025425	1053	50	7030	1.86933	0.999717	0.145393	32.2493
KEGG_PATHWAY	ssc05168:Herpes simplex infection	38	1.40273	0.0290441	ENSSSCG00000025181, ENSSSCG00000005512, ENSSSCG00000010214, ENSSSCG00000007655, ENSSSCG00000009002, ENSSSCG00000024771, ENSSSCG00000005215, ENSSSCG00000016057, ENSSSCG00000000708, ENSSSCG00000000846, ENSSSCG00000001404, ENSSSCG00000017983, ENSSSCG00000005838, ENSSSCG00000002002, ENSSSCG00000001912, ENSSSCG00000030888, ENSSSCG00000016714, ENSSSCG00000009228, ENSSSCG00000000396, ENSSSCG00000000373,…	1053	182	7030	1.39392	0.999715	0.147929	32.2314
KEGG_PATHWAY	ssc00040:Pentose and glucuronate interconversions	9	0.332226	0.0314081	ENSSSCG00000030074, ENSSSCG00000003158, ENSSSCG00000030150, ENSSSCG00000005361, ENSSSCG00000025786, ENSSSCG00000029256, ENSSSCG00000008368, ENSSSCG00000009347, ENSSSCG00000007739	1053	26	7030	2.31098	0.999855	0.151	34.3773
KEGG_PATHWAY	ssc04623:Cytosolic DNA-sensing pathway	16	0.590624	0.0321956	ENSSSCG00000007095, ENSSSCG00000015037, ENSSSCG00000007758, ENSSSCG00000030408, ENSSSCG00000012853, ENSSSCG00000017705, ENSSSCG00000006682, ENSSSCG00000005203, ENSSSCG00000021472, ENSSSCG00000009310, ENSSSCG00000008977, ENSSSCG00000006543, ENSSSCG00000008088, ENSSSCG00000007508, ENSSSCG00000001009, ENSSSCG00000028711	1053	61	7030	1.75112	0.999884	0.15195	35.0781
KEGG_PATHWAY	ssc05321:Inflammatory bowel disease (IBD)	16	0.590624	0.0321956	ENSSSCG00000002385, ENSSSCG00000005503, ENSSSCG00000015037, ENSSSCG00000009002, ENSSSCG00000026427, ENSSSCG00000001472, ENSSSCG00000016057, ENSSSCG00000007817, ENSSSCG00000001453, ENSSSCG00000017517, ENSSSCG00000001404, ENSSSCG00000015652, ENSSSCG00000001455, ENSSSCG00000001457, ENSSSCG00000008088, ENSSSCG00000008090	1053	61	7030	1.75112	0.999884	0.15195	35.0781
GOTERM_BP_DIRECT	GO:0007059~chromosome segregation	17	0.627538	0.000202923	ENSSSCG00000028249, ENSSSCG00000015604, ENSSSCG00000009670, ENSSSCG00000009653, ENSSSCG00000022101, ENSSSCG00000014855, ENSSSCG00000017301, ENSSSCG00000029097, ENSSSCG00000011217, ENSSSCG00000002768, ENSSSCG00000024413, ENSSSCG00000013066, ENSSSCG00000016313, ENSSSCG00000004518, ENSSSCG00000015924, ENSSSCG00000010471, ENSSSCG00000024527	1910	38	11368	2.66266	0.571251	0.155809	0.378144
KEGG_PATHWAY	ssc04380:Osteoclast differentiation	29	1.07051	0.0353257	ENSSSCG00000027396, ENSSSCG00000002919, ENSSSCG00000013237, ENSSSCG00000012229, ENSSSCG00000016057, ENSSSCG00000006350, ENSSSCG00000000708, ENSSSCG00000000137, ENSSSCG00000001404, ENSSSCG00000017122, ENSSSCG00000005838, ENSSSCG00000002002, ENSSSCG00000004898, ENSSSCG00000008090, ENSSSCG00000003395, ENSSSCG00000009589, ENSSSCG00000009228, ENSSSCG00000000396, ENSSSCG00000007722, ENSSSCG00000010872,…	1053	133	7030	1.4557	0.999953	0.160355	37.7959
KEGG_PATHWAY	ssc05200:Pathways in cancer	72	2.65781	0.0349958	ENSSSCG00000016569, ENSSSCG00000012135, ENSSSCG00000001079, ENSSSCG00000015129, ENSSSCG00000011961, ENSSSCG00000003083, ENSSSCG00000005965, ENSSSCG00000006328, ENSSSCG00000002535, ENSSSCG00000016878, ENSSSCG00000029852, ENSSSCG00000027140, ENSSSCG00000016057, ENSSSCG00000025795, ENSSSCG00000017101, ENSSSCG00000000849, ENSSSCG00000005738, ENSSSCG00000006780, ENSSSCG00000005838, ENSSSCG00000022126,…	1053	387	7030	1.24208	0.999948	0.161554	37.5144
KEGG_PATHWAY	ssc05134:Legionellosis	16	0.590624	0.0368134	ENSSSCG00000007754, ENSSSCG00000005503, ENSSSCG00000015037, ENSSSCG00000007758, ENSSSCG00000009002, ENSSSCG00000025133, ENSSSCG00000014369, ENSSSCG00000000884, ENSSSCG00000001404, ENSSSCG00000030368, ENSSSCG00000008088, ENSSSCG00000015140, ENSSSCG00000024388, ENSSSCG00000008959, ENSSSCG00000016714, ENSSSCG00000028711	1053	62	7030	1.72288	0.999969	0.164006	39.0503
KEGG_PATHWAY	ssc04260:Cardiac muscle contraction	18	0.664452	0.0384835	ENSSSCG00000013849, ENSSSCG00000023031, ENSSSCG00000005316, ENSSSCG00000003569, ENSSSCG00000002907, ENSSSCG00000011040, ENSSSCG00000006391, ENSSSCG00000024316, ENSSSCG00000018082, ENSSSCG00000018094, ENSSSCG00000004570, ENSSSCG00000011356, ENSSSCG00000013046, ENSSSCG00000010142, ENSSSCG00000017951, ENSSSCG00000011676, ENSSSCG00000000176, ENSSSCG00000006556	1053	73	7030	1.64618	0.999981	0.168268	40.4307
KEGG_PATHWAY	ssc05034:Alcoholism	30	1.10742	0.0395475	ENSSSCG00000017498, ENSSSCG00000022545, ENSSSCG00000010054, ENSSSCG00000024775, ENSSSCG00000022049, ENSSSCG00000005015, ENSSSCG00000026778, ENSSSCG00000016738, ENSSSCG00000026757, ENSSSCG00000013263, ENSSSCG00000025307, ENSSSCG00000015972, ENSSSCG00000021411, ENSSSCG00000022644, ENSSSCG00000022537, ENSSSCG00000023149, ENSSSCG00000025768, ENSSSCG00000000614, ENSSSCG00000030071, ENSSSCG00000016494,…	1053	140	7030	1.43061	0.999986	0.169964	41.295
KEGG_PATHWAY	ssc05330:Allograft rejection	11	0.406054	0.0408677	ENSSSCG00000001453, ENSSSCG00000001404, ENSSSCG00000015652, ENSSSCG00000001455, ENSSSCG00000001457, ENSSSCG00000007440, ENSSSCG00000001398, ENSSSCG00000011877, ENSSSCG00000001472, ENSSSCG00000010271, ENSSSCG00000001231	1053	37	7030	1.98481	0.99999	0.170077	42.3513
KEGG_PATHWAY	ssc03410:Base excision repair	10	0.36914	0.0403879	ENSSSCG00000016753, ENSSSCG00000003128, ENSSSCG00000005008, ENSSSCG00000028696, ENSSSCG00000009938, ENSSSCG00000003055, ENSSSCG00000023660, ENSSSCG00000030642, ENSSSCG00000015771, ENSSSCG00000003216	1053	32	7030	2.0863	0.999989	0.170728	41.9695
GOTERM_BP_DIRECT	GO:0050727~regulation of inflammatory response	16	0.590624	4.56973e-05	ENSSSCG00000027017, ENSSSCG00000024687, ENSSSCG00000006590, ENSSSCG00000016853, ENSSSCG00000007758, ENSSSCG00000023165, ENSSSCG00000011810, ENSSSCG00000005215, ENSSSCG00000004677, ENSSSCG00000011799, ENSSSCG00000006987, ENSSSCG00000010509, ENSSSCG00000014997, ENSSSCG00000005267, ENSSSCG00000017091, ENSSSCG00000028711	1910	31	11368	3.07191	0.173619	0.173619	0.0852746
GOTERM_CC_DIRECT	GO:0030496~midbody	20	0.73828	0.00722513	ENSSSCG00000005601, ENSSSCG00000010214, ENSSSCG00000000745, ENSSSCG00000024308, ENSSSCG00000023296, ENSSSCG00000015604, ENSSSCG00000001042, ENSSSCG00000015581, ENSSSCG00000004639, ENSSSCG00000004969, ENSSSCG00000000849, ENSSSCG00000010457, ENSSSCG00000028924, ENSSSCG00000008517, ENSSSCG00000011399, ENSSSCG00000013066, ENSSSCG00000006105, ENSSSCG00000006832, ENSSSCG00000014326, ENSSSCG00000003485	2084	66	12833	1.86602	0.994234	0.173828	10.3792
GOTERM_CC_DIRECT	GO:0001891~phagocytic cup	6	0.221484	0.00794936	ENSSSCG00000001404, ENSSSCG00000001408, ENSSSCG00000006463, ENSSSCG00000009412, ENSSSCG00000005267, ENSSSCG00000016742	2084	9	12833	4.10525	0.996568	0.177721	11.3622
GOTERM_MF_DIRECT	GO:0016887~ATPase activity	24	0.885936	0.000845264	ENSSSCG00000005983, ENSSSCG00000017900, ENSSSCG00000005601, ENSSSCG00000016441, ENSSSCG00000001346, ENSSSCG00000002378, ENSSSCG00000009765, ENSSSCG00000023296, ENSSSCG00000028184, ENSSSCG00000004016, ENSSSCG00000002535, ENSSSCG00000029509, ENSSSCG00000004969, ENSSSCG00000026173, ENSSSCG00000005672, ENSSSCG00000010457, ENSSSCG00000017255, ENSSSCG00000001010, ENSSSCG00000028301, ENSSSCG00000021706,…	1763	74	11048	2.03241	0.626932	0.178973	1.35296
GOTERM_CC_DIRECT	GO:0005743~mitochondrial inner membrane	37	1.36582	0.00774936	ENSSSCG00000017544, ENSSSCG00000003651, ENSSSCG00000018065, ENSSSCG00000018069, ENSSSCG00000017549, ENSSSCG00000018082, ENSSSCG00000012347, ENSSSCG00000011366, ENSSSCG00000013232, ENSSSCG00000005636, ENSSSCG00000029876, ENSSSCG00000007308, ENSSSCG00000012844, ENSSSCG00000014855, ENSSSCG00000015481, ENSSSCG00000025942, ENSSSCG00000002756, ENSSSCG00000024693, ENSSSCG00000014833, ENSSSCG00000010631,…	2084	149	12833	1.52914	0.996039	0.179257	11.0917
GOTERM_CC_DIRECT	GO:0045121~membrane raft	23	0.849022	0.0085039	ENSSSCG00000005122, ENSSSCG00000001817, ENSSSCG00000006003, ENSSSCG00000027487, ENSSSCG00000029323, ENSSSCG00000016364, ENSSSCG00000000478, ENSSSCG00000022208, ENSSSCG00000003569, ENSSSCG00000008844, ENSSSCG00000003083, ENSSSCG00000009002, ENSSSCG00000021821, ENSSSCG00000012012, ENSSSCG00000006612, ENSSSCG00000000708, ENSSSCG00000017797, ENSSSCG00000001404, ENSSSCG00000025644, ENSSSCG00000009366,…	2084	81	12833	1.74853	0.997694	0.183235	12.108
KEGG_PATHWAY	ssc05310:Asthma	8	0.295312	0.045514	ENSSSCG00000001453, ENSSSCG00000001404, ENSSSCG00000015652, ENSSSCG00000001455, ENSSSCG00000001457, ENSSSCG00000006357, ENSSSCG00000007440, ENSSSCG00000001472	1053	23	7030	2.32214	0.999998	0.185201	45.9307
KEGG_PATHWAY	ssc04614:Renin-angiotensin system	8	0.295312	0.045514	ENSSSCG00000010184, ENSSSCG00000004368, ENSSSCG00000011695, ENSSSCG00000014899, ENSSSCG00000007431, ENSSSCG00000013468, ENSSSCG00000012247, ENSSSCG00000017296	1053	23	7030	2.32214	0.999998	0.185201	45.9307
KEGG_PATHWAY	ssc00330:Arginine and proline metabolism	12	0.442968	0.0475842	ENSSSCG00000010495, ENSSSCG00000005361, ENSSSCG00000004672, ENSSSCG00000022795, ENSSSCG00000012173, ENSSSCG00000004392, ENSSSCG00000014840, ENSSSCG00000010292, ENSSSCG00000027121, ENSSSCG00000004870, ENSSSCG00000004195, ENSSSCG00000010734	1053	43	7030	1.86312	0.999999	0.190235	47.4585
KEGG_PATHWAY	ssc05222:Small cell lung cancer	20	0.73828	0.0485744	ENSSSCG00000029737, ENSSSCG00000001079, ENSSSCG00000000373, ENSSSCG00000005132, ENSSSCG00000021161, ENSSSCG00000010872, ENSSSCG00000011377, ENSSSCG00000005965, ENSSSCG00000006328, ENSSSCG00000007268, ENSSSCG00000016174, ENSSSCG00000000884, ENSSSCG00000006095, ENSSSCG00000017357, ENSSSCG00000005838, ENSSSCG00000017950, ENSSSCG00000016714, ENSSSCG00000007229, ENSSSCG00000003395, ENSSSCG00000027529	1053	86	7030	1.5526	0.999999	0.191196	48.175
KEGG_PATHWAY	ssc04514:Cell adhesion molecules (CAMs)	30	1.10742	0.0503998	ENSSSCG00000007754, ENSSSCG00000022246, ENSSSCG00000010908, ENSSSCG00000007797, ENSSSCG00000009500, ENSSSCG00000003079, ENSSSCG00000007401, ENSSSCG00000006288, ENSSSCG00000015256, ENSSSCG00000006287, ENSSSCG00000006862, ENSSSCG00000024495, ENSSSCG00000014136, ENSSSCG00000007440, ENSSSCG00000021514, ENSSSCG00000001398, ENSSSCG00000001472, ENSSSCG00000025133, ENSSSCG00000010123, ENSSSCG00000011933,…	1053	143	7030	1.40059	0.999999	0.195104	49.4722
GOTERM_CC_DIRECT	GO:0005739~mitochondrion	137	5.05722	0.00947769	ENSSSCG00000013257, ENSSSCG00000011157, ENSSSCG00000004164, ENSSSCG00000018069, ENSSSCG00000011465, ENSSSCG00000016879, ENSSSCG00000011968, ENSSSCG00000007308, ENSSSCG00000004875, ENSSSCG00000011669, ENSSSCG00000000708, ENSSSCG00000014401, ENSSSCG00000028696, ENSSSCG00000014048, ENSSSCG00000001081, ENSSSCG00000009825, ENSSSCG00000010734, ENSSSCG00000028711, ENSSSCG00000012890, ENSSSCG00000001852,…	2084	695	12833	1.21385	0.998853	0.196206	13.4035
KEGG_PATHWAY	ssc04914:Progesterone-mediated oocyte maturation	20	0.73828	0.0537914	ENSSSCG00000009228, ENSSSCG00000010214, ENSSSCG00000000373, ENSSSCG00000010872, ENSSSCG00000003558, ENSSSCG00000016494, ENSSSCG00000002535, ENSSSCG00000012307, ENSSSCG00000030469, ENSSSCG00000009094, ENSSSCG00000017101, ENSSSCG00000009354, ENSSSCG00000014329, ENSSSCG00000030222, ENSSSCG00000011399, ENSSSCG00000004588, ENSSSCG00000004022, ENSSSCG00000029326, ENSSSCG00000003395, ENSSSCG00000009104	1053	87	7030	1.53475	1	0.20435	51.8032
KEGG_PATHWAY	ssc05160:Hepatitis C	27	0.996678	0.0557579	ENSSSCG00000025181, ENSSSCG00000024771, ENSSSCG00000009500, ENSSSCG00000016057, ENSSSCG00000000708, ENSSSCG00000005015, ENSSSCG00000001404, ENSSSCG00000009759, ENSSSCG00000005838, ENSSSCG00000002002, ENSSSCG00000022126, ENSSSCG00000003395, ENSSSCG00000009228, ENSSSCG00000000396, ENSSSCG00000006033, ENSSSCG00000030408, ENSSSCG00000012853, ENSSSCG00000010872, ENSSSCG00000014277, ENSSSCG00000021514,…	1053	127	7030	1.41934	1	0.205722	53.1089
KEGG_PATHWAY	ssc05012:Parkinson's disease	31	1.14433	0.0552928	ENSSSCG00000017544, ENSSSCG00000013431, ENSSSCG00000018065, ENSSSCG00000018087, ENSSSCG00000018069, ENSSSCG00000018082, ENSSSCG00000017114, ENSSSCG00000018084, ENSSSCG00000010054, ENSSSCG00000011393, ENSSSCG00000013046, ENSSSCG00000000884, ENSSSCG00000007026, ENSSSCG00000016714, ENSSSCG00000014235, ENSSSCG00000013229, ENSSSCG00000013778, ENSSSCG00000027307, ENSSSCG00000002907, ENSSSCG00000024316,…	1053	150	7030	1.37974	1	0.206819	52.803
GOTERM_BP_DIRECT	GO:0051092~positive regulation of NF-kappaB transcription factor activity	25	0.92285	0.000453008	ENSSSCG00000003789, ENSSSCG00000007758, ENSSSCG00000000475, ENSSSCG00000016678, ENSSSCG00000009002, ENSSSCG00000024771, ENSSSCG00000029879, ENSSSCG00000007440, ENSSSCG00000001858, ENSSSCG00000029852, ENSSSCG00000012795, ENSSSCG00000010682, ENSSSCG00000009389, ENSSSCG00000001404, ENSSSCG00000005374, ENSSSCG00000000908, ENSSSCG00000005838, ENSSSCG00000010772, ENSSSCG00000026152, ENSSSCG00000004898,…	1910	72	11368	2.06661	0.849054	0.210499	0.842314
KEGG_PATHWAY	ssc04350:TGF-beta signaling pathway	18	0.664452	0.0601514	ENSSSCG00000011014, ENSSSCG00000002385, ENSSSCG00000005132, ENSSSCG00000004789, ENSSSCG00000005965, ENSSSCG00000004948, ENSSSCG00000011257, ENSSSCG00000001404, ENSSSCG00000024413, ENSSSCG00000014121, ENSSSCG00000007227, ENSSSCG00000004524, ENSSSCG00000009560, ENSSSCG00000015874, ENSSSCG00000001027, ENSSSCG00000015669, ENSSSCG00000008645, ENSSSCG00000002787	1053	77	7030	1.56066	1	0.214967	55.9086
KEGG_PATHWAY	ssc04621:NOD-like receptor signaling pathway	13	0.479882	0.0612071	ENSSSCG00000009228, ENSSSCG00000015037, ENSSSCG00000007758, ENSSSCG00000017723, ENSSSCG00000017705, ENSSSCG00000016678, ENSSSCG00000002535, ENSSSCG00000016954, ENSSSCG00000000849, ENSSSCG00000001404, ENSSSCG00000008088, ENSSSCG00000028711, ENSSSCG00000027529	1053	50	7030	1.7358	1	0.215722	56.5579
GOTERM_BP_DIRECT	GO:0030593~neutrophil chemotaxis	17	0.627538	0.000410048	ENSSSCG00000017721, ENSSSCG00000006590, ENSSSCG00000017723, ENSSSCG00000017705, ENSSSCG00000017702, ENSSSCG00000017700, ENSSSCG00000012012, ENSSSCG00000025133, ENSSSCG00000025795, ENSSSCG00000010966, ENSSSCG00000006357, ENSSSCG00000007527, ENSSSCG00000006298, ENSSSCG00000006588, ENSSSCG00000029371, ENSSSCG00000013553, ENSSSCG00000009589	1910	40	11368	2.52953	0.819402	0.216902	0.762724
KEGG_PATHWAY	ssc04144:Endocytosis	48	1.77187	0.0599612	ENSSSCG00000005596, ENSSSCG00000027812, ENSSSCG00000003106, ENSSSCG00000015261, ENSSSCG00000013848, ENSSSCG00000002385, ENSSSCG00000003083, ENSSSCG00000016185, ENSSSCG00000013017, ENSSSCG00000004639, ENSSSCG00000010581, ENSSSCG00000014359, ENSSSCG00000027209, ENSSSCG00000024344, ENSSSCG00000020666, ENSSSCG00000010672, ENSSSCG00000030368, ENSSSCG00000000130, ENSSSCG00000021283, ENSSSCG00000006984,…	1053	252	7030	1.27165	1	0.21705	55.7907
GOTERM_BP_DIRECT	GO:0001525~angiogenesis	30	1.10742	0.000534399	ENSSSCG00000002389, ENSSSCG00000012135, ENSSSCG00000016997, ENSSSCG00000006696, ENSSSCG00000006530, ENSSSCG00000007198, ENSSSCG00000016031, ENSSSCG00000015357, ENSSSCG00000026460, ENSSSCG00000002815, ENSSSCG00000010772, ENSSSCG00000017338, ENSSSCG00000015256, ENSSSCG00000016634, ENSSSCG00000009589, ENSSSCG00000011332, ENSSSCG00000003527, ENSSSCG00000024954, ENSSSCG00000015037, ENSSSCG00000013599,…	1910	94	11368	1.89952	0.892541	0.219522	0.992936
GOTERM_BP_DIRECT	GO:0070374~positive regulation of ERK1 and ERK2 cascade	33	1.21816	0.0003609	ENSSSCG00000005122, ENSSSCG00000011322, ENSSSCG00000028525, ENSSSCG00000007758, ENSSSCG00000017549, ENSSSCG00000016997, ENSSSCG00000016878, ENSSSCG00000015476, ENSSSCG00000017896, ENSSSCG00000010966, ENSSSCG00000017721, ENSSSCG00000009482, ENSSSCG00000017723, ENSSSCG00000014633, ENSSSCG00000008844, ENSSSCG00000017705, ENSSSCG00000003113, ENSSSCG00000023165, ENSSSCG00000016678, ENSSSCG00000017702,…	1910	105	11368	1.87058	0.778273	0.222018	0.671596
KEGG_PATHWAY	ssc00380:Tryptophan metabolism	11	0.406054	0.0657841	ENSSSCG00000004049, ENSSSCG00000007007, ENSSSCG00000001906, ENSSSCG00000005361, ENSSSCG00000022795, ENSSSCG00000015673, ENSSSCG00000026153, ENSSSCG00000025686, ENSSSCG00000016676, ENSSSCG00000016743, ENSSSCG00000005663	1053	40	7030	1.83594	1	0.227566	59.2721
KEGG_PATHWAY	ssc05410:Hypertrophic cardiomyopathy (HCM)	18	0.664452	0.066665	ENSSSCG00000006496, ENSSSCG00000013849, ENSSSCG00000023031, ENSSSCG00000028355, ENSSSCG00000005316, ENSSSCG00000002385, ENSSSCG00000011040, ENSSSCG00000004570, ENSSSCG00000001404, ENSSSCG00000000293, ENSSSCG00000017306, ENSSSCG00000017357, ENSSSCG00000007585, ENSSSCG00000011046, ENSSSCG00000010142, ENSSSCG00000006556, ENSSSCG00000000176, ENSSSCG00000017296	1053	78	7030	1.54065	1	0.227598	59.7761
KEGG_PATHWAY	ssc04966:Collecting duct acid secretion	8	0.295312	0.0684494	ENSSSCG00000016577, ENSSSCG00000016516, ENSSSCG00000017401, ENSSSCG00000009561, ENSSSCG00000002776, ENSSSCG00000008056, ENSSSCG00000008634, ENSSSCG00000012890	1053	25	7030	2.13637	1	0.227736	60.7795
KEGG_PATHWAY	ssc04722:Neurotrophin signaling pathway	25	0.92285	0.0683094	ENSSSCG00000000604, ENSSSCG00000009123, ENSSSCG00000022545, ENSSSCG00000001703, ENSSSCG00000009048, ENSSSCG00000003558, ENSSSCG00000010860, ENSSSCG00000012795, ENSSSCG00000005015, ENSSSCG00000016918, ENSSSCG00000003395, ENSSSCG00000009228, ENSSSCG00000012318, ENSSSCG00000023503, ENSSSCG00000025768, ENSSSCG00000000475, ENSSSCG00000002688, ENSSSCG00000010872, ENSSSCG00000000714, ENSSSCG00000016494,…	1053	118	7030	1.41444	1	0.229966	60.7016
KEGG_PATHWAY	ssc04611:Platelet activation	27	0.996678	0.070602	ENSSSCG00000007058, ENSSSCG00000015326, ENSSSCG00000005533, ENSSSCG00000015129, ENSSSCG00000001518, ENSSSCG00000013034, ENSSSCG00000017101, ENSSSCG00000005751, ENSSSCG00000013667, ENSSSCG00000013041, ENSSSCG00000017357, ENSSSCG00000011721, ENSSSCG00000003395, ENSSSCG00000009589, ENSSSCG00000028355, ENSSSCG00000026602, ENSSSCG00000010872, ENSSSCG00000002688, ENSSSCG00000009250, ENSSSCG00000003691,…	1053	130	7030	1.38659	1	0.231562	61.9591
KEGG_PATHWAY	ssc04919:Thyroid hormone signaling pathway	24	0.885936	0.0726626	ENSSSCG00000007058, ENSSSCG00000028355, ENSSSCG00000003569, ENSSSCG00000017672, ENSSSCG00000006391, ENSSSCG00000010872, ENSSSCG00000002688, ENSSSCG00000005965, ENSSSCG00000013034, ENSSSCG00000006328, ENSSSCG00000017414, ENSSSCG00000003256, ENSSSCG00000025676, ENSSSCG00000016057, ENSSSCG00000017306, ENSSSCG00000014949, ENSSSCG00000007585, ENSSSCG00000009370, ENSSSCG00000017338, ENSSSCG00000011211,…	1053	113	7030	1.41795	1	0.235016	63.0575
KEGG_PATHWAY	ssc04940:Type I diabetes mellitus	11	0.406054	0.0758619	ENSSSCG00000001453, ENSSSCG00000001404, ENSSSCG00000001455, ENSSSCG00000001457, ENSSSCG00000008088, ENSSSCG00000001398, ENSSSCG00000011877, ENSSSCG00000008090, ENSSSCG00000001472, ENSSSCG00000010271, ENSSSCG00000001231	1053	41	7030	1.79117	1	0.241663	64.705
GOTERM_CC_DIRECT	GO:0005881~cytoplasmic microtubule	11	0.406054	0.0127638	ENSSSCG00000000194, ENSSSCG00000009378, ENSSSCG00000024308, ENSSSCG00000004826, ENSSSCG00000000002, ENSSSCG00000000190, ENSSSCG00000014335, ENSSSCG00000017676, ENSSSCG00000004056, ENSSSCG00000023583, ENSSSCG00000007253	2084	29	12833	2.33574	0.999892	0.241773	17.6449
GOTERM_CC_DIRECT	GO:0005819~spindle	11	0.406054	0.0127638	ENSSSCG00000014855, ENSSSCG00000004077, ENSSSCG00000008517, ENSSSCG00000000145, ENSSSCG00000014401, ENSSSCG00000013066, ENSSSCG00000005965, ENSSSCG00000004022, ENSSSCG00000026658, ENSSSCG00000014326, ENSSSCG00000007253	2084	29	12833	2.33574	0.999892	0.241773	17.6449
GOTERM_CC_DIRECT	GO:0032587~ruffle membrane	10	0.36914	0.0132053	ENSSSCG00000014855, ENSSSCG00000011466, ENSSSCG00000008348, ENSSSCG00000000293, ENSSSCG00000003578, ENSSSCG00000024673, ENSSSCG00000030408, ENSSSCG00000001408, ENSSSCG00000030707, ENSSSCG00000022784	2084	25	12833	2.46315	0.999921	0.242692	18.1996
KEGG_PATHWAY	ssc00450:Selenocompound metabolism	6	0.221484	0.0781648	ENSSSCG00000000843, ENSSSCG00000003789, ENSSSCG00000010143, ENSSSCG00000016676, ENSSSCG00000005663, ENSSSCG00000023370	1053	16	7030	2.50356	1	0.245582	65.8485
GOTERM_CC_DIRECT	GO:0000794~condensed nuclear chromosome	8	0.295312	0.0126872	ENSSSCG00000022101, ENSSSCG00000006214, ENSSSCG00000015604, ENSSSCG00000029097, ENSSSCG00000010990, ENSSSCG00000023677, ENSSSCG00000015215, ENSSSCG00000017646	2084	17	12833	2.89782	0.999886	0.247005	17.5482
GOTERM_CC_DIRECT	GO:0001726~ruffle	13	0.479882	0.0141663	ENSSSCG00000004620, ENSSSCG00000016549, ENSSSCG00000000145, ENSSSCG00000004636, ENSSSCG00000027130, ENSSSCG00000013332, ENSSSCG00000001572, ENSSSCG00000007586, ENSSSCG00000016721, ENSSSCG00000009412, ENSSSCG00000030707, ENSSSCG00000005012, ENSSSCG00000026140	2084	38	12833	2.10664	0.999961	0.251615	19.3954
KEGG_PATHWAY	ssc00564:Glycerophospholipid metabolism	19	0.701366	0.0836101	ENSSSCG00000017912, ENSSSCG00000001078, ENSSSCG00000015276, ENSSSCG00000018009, ENSSSCG00000002235, ENSSSCG00000014004, ENSSSCG00000012182, ENSSSCG00000010023, ENSSSCG00000009431, ENSSSCG00000003839, ENSSSCG00000016912, ENSSSCG00000023191, ENSSSCG00000004033, ENSSSCG00000000864, ENSSSCG00000011750, ENSSSCG00000018055, ENSSSCG00000015872, ENSSSCG00000017615, ENSSSCG00000010631	1053	86	7030	1.47497	1	0.25278	68.4176
KEGG_PATHWAY	ssc05162:Measles	27	0.996678	0.0818984	ENSSSCG00000025181, ENSSSCG00000005215, ENSSSCG00000009002, ENSSSCG00000008265, ENSSSCG00000012117, ENSSSCG00000013888, ENSSSCG00000012795, ENSSSCG00000016057, ENSSSCG00000027140, ENSSSCG00000006350, ENSSSCG00000006543, ENSSSCG00000006095, ENSSSCG00000030368, ENSSSCG00000002002, ENSSSCG00000008090, ENSSSCG00000003395, ENSSSCG00000000396, ENSSSCG00000005503, ENSSSCG00000000373, ENSSSCG00000012853,…	1053	132	7030	1.36558	1	0.253387	67.6299
KEGG_PATHWAY	ssc04210:Apoptosis	16	0.590624	0.0829675	ENSSSCG00000000769, ENSSSCG00000010872, ENSSSCG00000005661, ENSSSCG00000000708, ENSSSCG00000000884, ENSSSCG00000001404, ENSSSCG00000000136, ENSSSCG00000005838, ENSSSCG00000030888, ENSSSCG00000017950, ENSSSCG00000001009, ENSSSCG00000016714, ENSSSCG00000007229, ENSSSCG00000003395, ENSSSCG00000016101, ENSSSCG00000027529	1053	69	7030	1.5481	1	0.253665	68.124
GOTERM_CC_DIRECT	GO:0005794~Golgi apparatus	76	2.80546	0.0159725	ENSSSCG00000013113, ENSSSCG00000011534, ENSSSCG00000016569, ENSSSCG00000011466, ENSSSCG00000005533, ENSSSCG00000026731, ENSSSCG00000014804, ENSSSCG00000007253, ENSSSCG00000004639, ENSSSCG00000010969, ENSSSCG00000030309, ENSSSCG00000015481, ENSSSCG00000003839, ENSSSCG00000004509, ENSSSCG00000000981, ENSSSCG00000006529, ENSSSCG00000006862, ENSSSCG00000005628, ENSSSCG00000016750, ENSSSCG00000016267,…	2084	365	12833	1.28219	0.999989	0.254382	21.5984
GOTERM_CC_DIRECT	GO:0009897~external side of plasma membrane	30	1.10742	0.0156198	ENSSSCG00000017466, ENSSSCG00000011322, ENSSSCG00000022246, ENSSSCG00000006374, ENSSSCG00000013746, ENSSSCG00000024344, ENSSSCG00000024342, ENSSSCG00000001404, ENSSSCG00000000293, ENSSSCG00000006288, ENSSSCG00000017357, ENSSSCG00000006287, ENSSSCG00000004898, ENSSSCG00000006862, ENSSSCG00000004789, ENSSSCG00000023165, ENSSSCG00000007440, ENSSSCG00000005625, ENSSSCG00000008977, ENSSSCG00000024357,…	2084	120	12833	1.53947	0.999986	0.255141	21.1727
GOTERM_CC_DIRECT	GO:0000796~condensin complex	4	0.147656	0.0150078	ENSSSCG00000020811, ENSSSCG00000008747, ENSSSCG00000011731, ENSSSCG00000005403	2084	4	12833	6.15787	0.999979	0.258181	20.4288
GOTERM_CC_DIRECT	GO:0009986~cell surface	56	2.06718	0.0168178	ENSSSCG00000017549, ENSSSCG00000000804, ENSSSCG00000029879, ENSSSCG00000014362, ENSSSCG00000007797, ENSSSCG00000016878, ENSSSCG00000029852, ENSSSCG00000008429, ENSSSCG00000000708, ENSSSCG00000007401, ENSSSCG00000004509, ENSSSCG00000011721, ENSSSCG00000009759, ENSSSCG00000010772, ENSSSCG00000029615, ENSSSCG00000016570, ENSSSCG00000008741, ENSSSCG00000018032, ENSSSCG00000001817, ENSSSCG00000014040,…	2084	257	12833	1.34179	0.999994	0.260277	22.6101
GOTERM_CC_DIRECT	GO:0048471~perinuclear region of cytoplasm	56	2.06718	0.0156161	ENSSSCG00000003368, ENSSSCG00000013884, ENSSSCG00000013017, ENSSSCG00000013746, ENSSSCG00000002671, ENSSSCG00000010860, ENSSSCG00000030707, ENSSSCG00000015476, ENSSSCG00000000849, ENSSSCG00000006524, ENSSSCG00000025488, ENSSSCG00000001408, ENSSSCG00000006160, ENSSSCG00000029615, ENSSSCG00000012584, ENSSSCG00000016635, ENSSSCG00000026140, ENSSSCG00000016634, ENSSSCG00000007493, ENSSSCG00000016267,…	2084	256	12833	1.34703	0.999986	0.260995	21.1682
GOTERM_CC_DIRECT	GO:0005814~centriole	18	0.664452	0.0175459	ENSSSCG00000011426, ENSSSCG00000021670, ENSSSCG00000011004, ENSSSCG00000015412, ENSSSCG00000008239, ENSSSCG00000011645, ENSSSCG00000015080, ENSSSCG00000004657, ENSSSCG00000002923, ENSSSCG00000026326, ENSSSCG00000010023, ENSSSCG00000029393, ENSSSCG00000014151, ENSSSCG00000016925, ENSSSCG00000009076, ENSSSCG00000004718, ENSSSCG00000017473, ENSSSCG00000007493	2084	62	12833	1.78777	0.999997	0.264329	23.4717
GOTERM_BP_DIRECT	GO:0043123~positive regulation of I-kappaB kinase/NF-kappaB signaling	29	1.07051	0.000839472	ENSSSCG00000011961, ENSSSCG00000029879, ENSSSCG00000024771, ENSSSCG00000003200, ENSSSCG00000012795, ENSSSCG00000000708, ENSSSCG00000009389, ENSSSCG00000000908, ENSSSCG00000006589, ENSSSCG00000005084, ENSSSCG00000017614, ENSSSCG00000008090, ENSSSCG00000026140, ENSSSCG00000012564, ENSSSCG00000016101, ENSSSCG00000028711, ENSSSCG00000003789, ENSSSCG00000000579, ENSSSCG00000016678, ENSSSCG00000007440,…	1910	92	11368	1.87612	0.969941	0.272833	1.55558
GOTERM_BP_DIRECT	GO:0051301~cell division	18	0.664452	0.00106902	ENSSSCG00000029737, ENSSSCG00000017024, ENSSSCG00000010214, ENSSSCG00000017032, ENSSSCG00000017758, ENSSSCG00000021161, ENSSSCG00000003949, ENSSSCG00000029825, ENSSSCG00000009653, ENSSSCG00000014855, ENSSSCG00000025965, ENSSSCG00000014329, ENSSSCG00000011399, ENSSSCG00000029393, ENSSSCG00000004518, ENSSSCG00000006653, ENSSSCG00000017471, ENSSSCG00000007493	1910	47	11368	2.27943	0.988477	0.272989	1.97694
KEGG_PATHWAY	ssc05100:Bacterial invasion of epithelial cells	17	0.627538	0.0947828	ENSSSCG00000005596, ENSSSCG00000028355, ENSSSCG00000029426, ENSSSCG00000009048, ENSSSCG00000028878, ENSSSCG00000003083, ENSSSCG00000016185, ENSSSCG00000007625, ENSSSCG00000016174, ENSSSCG00000008986, ENSSSCG00000023272, ENSSSCG00000000293, ENSSSCG00000011884, ENSSSCG00000007585, ENSSSCG00000003395, ENSSSCG00000016635, ENSSSCG00000016634	1053	76	7030	1.49335	1	0.279909	73.1391
GOTERM_BP_DIRECT	GO:0030335~positive regulation of cell migration	26	0.959764	0.00102304	ENSSSCG00000017496, ENSSSCG00000003578, ENSSSCG00000005314, ENSSSCG00000002039, ENSSSCG00000002965, ENSSSCG00000015481, ENSSSCG00000013041, ENSSSCG00000017920, ENSSSCG00000022726, ENSSSCG00000015874, ENSSSCG00000006940, ENSSSCG00000025514, ENSSSCG00000023784, ENSSSCG00000005601, ENSSSCG00000029533, ENSSSCG00000024954, ENSSSCG00000023165, ENSSSCG00000004663, ENSSSCG00000000714, ENSSSCG00000017700,…	1910	80	11368	1.93435	0.986037	0.280042	1.89267
GOTERM_BP_DIRECT	GO:0000079~regulation of cyclin-dependent protein serine/threonine kinase activity	8	0.295312	0.00134486	ENSSSCG00000023440, ENSSSCG00000009094, ENSSSCG00000003562, ENSSSCG00000003876, ENSSSCG00000005132, ENSSSCG00000017524, ENSSSCG00000024696, ENSSSCG00000012307	1910	12	11368	3.96789	0.99636	0.281325	2.48102
KEGG_PATHWAY	ssc00052:Galactose metabolism	8	0.295312	0.0971902	ENSSSCG00000010969, ENSSSCG00000008486, ENSSSCG00000017203, ENSSSCG00000014048, ENSSSCG00000004729, ENSSSCG00000027827, ENSSSCG00000008368, ENSSSCG00000017156	1053	27	7030	1.97812	1	0.283368	74.0669
KEGG_PATHWAY	ssc00565:Ether lipid metabolism	11	0.406054	0.0987474	ENSSSCG00000017912, ENSSSCG00000006001, ENSSSCG00000001723, ENSSSCG00000010023, ENSSSCG00000003839, ENSSSCG00000016912, ENSSSCG00000000864, ENSSSCG00000011750, ENSSSCG00000022599, ENSSSCG00000002235, ENSSSCG00000014004	1053	43	7030	1.70786	1	0.284575	74.6512
KEGG_PATHWAY	ssc02010:ABC transporters	11	0.406054	0.0987474	ENSSSCG00000017256, ENSSSCG00000017255, ENSSSCG00000006890, ENSSSCG00000027745, ENSSSCG00000027986, ENSSSCG00000025173, ENSSSCG00000026473, ENSSSCG00000005423, ENSSSCG00000000571, ENSSSCG00000017257, ENSSSCG00000017561	1053	43	7030	1.70786	1	0.284575	74.6512
GOTERM_BP_DIRECT	GO:0007052~mitotic spindle organization	9	0.332226	0.00131262	ENSSSCG00000002923, ENSSSCG00000028924, ENSSSCG00000029097, ENSSSCG00000014979, ENSSSCG00000015924, ENSSSCG00000016925, ENSSSCG00000029326, ENSSSCG00000007493, ENSSSCG00000026257	1910	15	11368	3.5711	0.995836	0.290059	2.42224
GOTERM_BP_DIRECT	GO:0007229~integrin-mediated signaling pathway	19	0.701366	0.000820854	ENSSSCG00000003578, ENSSSCG00000002919, ENSSSCG00000023165, ENSSSCG00000004595, ENSSSCG00000007797, ENSSSCG00000025133, ENSSSCG00000023272, ENSSSCG00000008348, ENSSSCG00000000293, ENSSSCG00000006357, ENSSSCG00000017306, ENSSSCG00000013041, ENSSSCG00000005041, ENSSSCG00000017357, ENSSSCG00000011046, ENSSSCG00000013553, ENSSSCG00000003485, ENSSSCG00000004192, ENSSSCG00000009589	1910	50	11368	2.2617	0.96751	0.290137	1.52133
GOTERM_BP_DIRECT	GO:0018105~peptidyl-serine phosphorylation	26	0.959764	0.00124789	ENSSSCG00000009123, ENSSSCG00000010214, ENSSSCG00000014240, ENSSSCG00000016853, ENSSSCG00000012055, ENSSSCG00000005657, ENSSSCG00000016956, ENSSSCG00000013312, ENSSSCG00000024996, ENSSSCG00000011415, ENSSSCG00000004718, ENSSSCG00000009890, ENSSSCG00000012585, ENSSSCG00000000373, ENSSSCG00000001563, ENSSSCG00000002506, ENSSSCG00000003256, ENSSSCG00000017301, ENSSSCG00000011065, ENSSSCG00000023272,…	1910	81	11368	1.91046	0.994542	0.293464	2.3041
GOTERM_BP_DIRECT	GO:0070527~platelet aggregation	11	0.406054	0.00102104	ENSSSCG00000028355, ENSSSCG00000023272, ENSSSCG00000000145, ENSSSCG00000024230, ENSSSCG00000025537, ENSSSCG00000008348, ENSSSCG00000020976, ENSSSCG00000017306, ENSSSCG00000013041, ENSSSCG00000006843, ENSSSCG00000007585	1910	21	11368	3.11763	0.985919	0.299	1.88901
GOTERM_BP_DIRECT	GO:0007368~determination of left/right symmetry	11	0.406054	0.00102104	ENSSSCG00000024357, ENSSSCG00000011257, ENSSSCG00000004242, ENSSSCG00000001595, ENSSSCG00000028682, ENSSSCG00000009978, ENSSSCG00000016255, ENSSSCG00000005124, ENSSSCG00000023925, ENSSSCG00000015874, ENSSSCG00000016878	1910	21	11368	3.11763	0.985919	0.299	1.88901
GOTERM_CC_DIRECT	GO:0044297~cell body	10	0.36914	0.0223708	ENSSSCG00000006487, ENSSSCG00000024126, ENSSSCG00000001379, ENSSSCG00000013269, ENSSSCG00000030368, ENSSSCG00000011399, ENSSSCG00000010447, ENSSSCG00000016494, ENSSSCG00000012012, ENSSSCG00000018032	2084	27	12833	2.28069	1	0.318191	28.9587
GOTERM_BP_DIRECT	GO:0060326~cell chemotaxis	19	0.701366	0.00177515	ENSSSCG00000017721, ENSSSCG00000003471, ENSSSCG00000028525, ENSSSCG00000029426, ENSSSCG00000017705, ENSSSCG00000003113, ENSSSCG00000014362, ENSSSCG00000017702, ENSSSCG00000017918, ENSSSCG00000017700, ENSSSCG00000008977, ENSSSCG00000010966, ENSSSCG00000008959, ENSSSCG00000006298, ENSSSCG00000011695, ENSSSCG00000016871, ENSSSCG00000008957, ENSSSCG00000029371, ENSSSCG00000020934	1910	53	11368	2.13368	0.999397	0.337613	3.26245
GOTERM_BP_DIRECT	GO:2001238~positive regulation of extrinsic apoptotic signaling pathway	9	0.332226	0.00224102	ENSSSCG00000000769, ENSSSCG00000016267, ENSSSCG00000027130, ENSSSCG00000007758, ENSSSCG00000005838, ENSSSCG00000001912, ENSSSCG00000030182, ENSSSCG00000001009, ENSSSCG00000016634	1910	16	11368	3.34791	0.999914	0.389057	4.10181
GOTERM_BP_DIRECT	GO:0045071~negative regulation of viral genome replication	11	0.406054	0.00239758	ENSSSCG00000001404, ENSSSCG00000006543, ENSSSCG00000027982, ENSSSCG00000022913, ENSSSCG00000012077, ENSSSCG00000013664, ENSSSCG00000017705, ENSSSCG00000008648, ENSSSCG00000029879, ENSSSCG00000013146, ENSSSCG00000010453	1910	23	11368	2.84653	0.999955	0.393988	4.38232
GOTERM_CC_DIRECT	GO:0005747~mitochondrial respiratory chain complex I	13	0.479882	0.0311248	ENSSSCG00000013229, ENSSSCG00000003261, ENSSSCG00000018065, ENSSSCG00000013778, ENSSSCG00000027307, ENSSSCG00000016349, ENSSSCG00000018087, ENSSSCG00000018069, ENSSSCG00000017114, ENSSSCG00000018084, ENSSSCG00000024144, ENSSSCG00000018091, ENSSSCG00000005528	2084	42	12833	1.90601	1	0.40007	37.9876
GOTERM_CC_DIRECT	GO:0045111~intermediate filament cytoskeleton	9	0.332226	0.0306087	ENSSSCG00000011678, ENSSSCG00000017100, ENSSSCG00000015126, ENSSSCG00000017205, ENSSSCG00000017676, ENSSSCG00000012642, ENSSSCG00000001986, ENSSSCG00000017865, ENSSSCG00000010605	2084	24	12833	2.3092	1	0.401913	37.4866
GOTERM_CC_DIRECT	GO:0008305~integrin complex	7	0.258398	0.0335237	ENSSSCG00000000145, ENSSSCG00000000293, ENSSSCG00000017306, ENSSSCG00000017357, ENSSSCG00000011046, ENSSSCG00000007797, ENSSSCG00000025133	2084	16	12833	2.69407	1	0.402995	40.2678
GOTERM_CC_DIRECT	GO:0072559~NLRP3 inflammasome complex	4	0.147656	0.0329993	ENSSSCG00000006955, ENSSSCG00000007758, ENSSSCG00000014997, ENSSSCG00000028711	2084	5	12833	4.9263	1	0.404682	39.7762
GOTERM_CC_DIRECT	GO:0005638~lamin filament	4	0.147656	0.0329993	ENSSSCG00000006496, ENSSSCG00000017126, ENSSSCG00000026784, ENSSSCG00000014248	2084	5	12833	4.9263	1	0.404682	39.7762
GOTERM_CC_DIRECT	GO:0005929~cilium	14	0.516796	0.0328674	ENSSSCG00000024308, ENSSSCG00000024754, ENSSSCG00000006025, ENSSSCG00000015909, ENSSSCG00000011941, ENSSSCG00000014581, ENSSSCG00000008604, ENSSSCG00000009366, ENSSSCG00000015908, ENSSSCG00000005124, ENSSSCG00000011733, ENSSSCG00000009818, ENSSSCG00000016634, ENSSSCG00000007493	2084	47	12833	1.83426	1	0.410234	39.6519
GOTERM_BP_DIRECT	GO:0032496~response to lipopolysaccharide	23	0.849022	0.00331572	ENSSSCG00000017466, ENSSSCG00000011333, ENSSSCG00000007007, ENSSSCG00000006582, ENSSSCG00000022208, ENSSSCG00000000475, ENSSSCG00000026602, ENSSSCG00000007440, ENSSSCG00000029130, ENSSSCG00000000573, ENSSSCG00000008977, ENSSSCG00000010682, ENSSSCG00000000708, ENSSSCG00000025058, ENSSSCG00000022913, ENSSSCG00000014825, ENSSSCG00000011415, ENSSSCG00000008959, ENSSSCG00000008957, ENSSSCG00000020672,…	1910	73	11368	1.87523	0.999999	0.467396	6.01188
GOTERM_BP_DIRECT	GO:0008285~negative regulation of cell proliferation	43	1.5873	0.00326494	ENSSSCG00000022874, ENSSSCG00000000602, ENSSSCG00000017549, ENSSSCG00000003200, ENSSSCG00000016878, ENSSSCG00000005944, ENSSSCG00000003876, ENSSSCG00000013496, ENSSSCG00000002815, ENSSSCG00000004524, ENSSSCG00000001912, ENSSSCG00000001081, ENSSSCG00000027044, ENSSSCG00000012060, ENSSSCG00000016636, ENSSSCG00000008090, ENSSSCG00000030095, ENSSSCG00000005995, ENSSSCG00000000914, ENSSSCG00000001089,…	1910	166	11368	1.54174	0.999999	0.477877	5.92244
GOTERM_BP_DIRECT	GO:0050766~positive regulation of phagocytosis	9	0.332226	0.00361512	ENSSSCG00000014581, ENSSSCG00000014040, ENSSSCG00000001404, ENSSSCG00000007758, ENSSSCG00000006357, ENSSSCG00000011799, ENSSSCG00000013746, ENSSSCG00000011942, ENSSSCG00000025133	1910	17	11368	3.15097	1	0.481646	6.53756
GOTERM_MF_DIRECT	GO:0003690~double-stranded DNA binding	13	0.479882	0.0034884	ENSSSCG00000000165, ENSSSCG00000000745, ENSSSCG00000003403, ENSSSCG00000030408, ENSSSCG00000009009, ENSSSCG00000006090, ENSSSCG00000015309, ENSSSCG00000004592, ENSSSCG00000017646, ENSSSCG00000017950, ENSSSCG00000002546, ENSSSCG00000015771, ENSSSCG00000011531	1763	33	11048	2.46866	0.983001	0.492926	5.47373
GOTERM_CC_DIRECT	GO:0000788~nuclear nucleosome	7	0.258398	0.044889	ENSSSCG00000001134, ENSSSCG00000024918, ENSSSCG00000026930, ENSSSCG00000026757, ENSSSCG00000026668, ENSSSCG00000028829, ENSSSCG00000021411	2084	17	12833	2.53559	1	0.493537	50.0458
GOTERM_CC_DIRECT	GO:0009925~basal plasma membrane	6	0.221484	0.0462005	ENSSSCG00000005122, ENSSSCG00000000211, ENSSSCG00000003113, ENSSSCG00000021821, ENSSSCG00000011851, ENSSSCG00000003832	2084	13	12833	2.84209	1	0.496594	51.0724
GOTERM_BP_DIRECT	GO:0001836~release of cytochrome c from mitochondria	7	0.258398	0.00477063	ENSSSCG00000000769, ENSSSCG00000003562, ENSSSCG00000026612, ENSSSCG00000001778, ENSSSCG00000001516, ENSSSCG00000029876, ENSSSCG00000007229	1910	11	11368	3.78753	1	0.509679	8.54039
GOTERM_BP_DIRECT	GO:0032755~positive regulation of interleukin-6 production	10	0.36914	0.0044335	ENSSSCG00000001404, ENSSSCG00000006357, ENSSSCG00000030408, ENSSSCG00000016678, ENSSSCG00000024771, ENSSSCG00000009002, ENSSSCG00000005203, ENSSSCG00000012117, ENSSSCG00000029852, ENSSSCG00000008090	1910	21	11368	2.83421	1	0.509907	7.96029
GOTERM_BP_DIRECT	GO:0006334~nucleosome assembly	18	0.664452	0.0046257	ENSSSCG00000011613, ENSSSCG00000003483, ENSSSCG00000012056, ENSSSCG00000028829, ENSSSCG00000011624, ENSSSCG00000014307, ENSSSCG00000001134, ENSSSCG00000014882, ENSSSCG00000024918, ENSSSCG00000010316, ENSSSCG00000026778, ENSSSCG00000026930, ENSSSCG00000001137, ENSSSCG00000026757, ENSSSCG00000026668, ENSSSCG00000000522, ENSSSCG00000021411, ENSSSCG00000013509	1910	53	11368	2.02138	1	0.511583	8.29143
GOTERM_BP_DIRECT	GO:0006955~immune response	49	1.80879	0.00435476	ENSSSCG00000015405, ENSSSCG00000011322, ENSSSCG00000006374, ENSSSCG00000000708, ENSSSCG00000010966, ENSSSCG00000011333, ENSSSCG00000017721, ENSSSCG00000004789, ENSSSCG00000015037, ENSSSCG00000026605, ENSSSCG00000004948, ENSSSCG00000010504, ENSSSCG00000008977, ENSSSCG00000001453, ENSSSCG00000001455, ENSSSCG00000015652, ENSSSCG00000001457, ENSSSCG00000009881, ENSSSCG00000013553, ENSSSCG00000001027,…	1910	198	11368	1.47293	1	0.51736	7.82429
GOTERM_BP_DIRECT	GO:0071356~cellular response to tumor necrosis factor	15	0.55371	0.0052637	ENSSSCG00000017721, ENSSSCG00000015987, ENSSSCG00000017723, ENSSSCG00000017705, ENSSSCG00000001858, ENSSSCG00000017702, ENSSSCG00000017700, ENSSSCG00000025822, ENSSSCG00000015476, ENSSSCG00000030707, ENSSSCG00000022101, ENSSSCG00000010966, ENSSSCG00000006298, ENSSSCG00000010461, ENSSSCG00000001009	1910	41	11368	2.1775	1	0.52007	9.3826
GOTERM_BP_DIRECT	GO:0007018~microtubule-based movement	16	0.590624	0.00508958	ENSSSCG00000017900, ENSSSCG00000017342, ENSSSCG00000009765, ENSSSCG00000023296, ENSSSCG00000004016, ENSSSCG00000007279, ENSSSCG00000029509, ENSSSCG00000004969, ENSSSCG00000012377, ENSSSCG00000010457, ENSSSCG00000013332, ENSSSCG00000028301, ENSSSCG00000021706, ENSSSCG00000014326, ENSSSCG00000002812, ENSSSCG00000010471	1910	45	11368	2.11621	1	0.520132	9.08603
GOTERM_BP_DIRECT	GO:0000070~mitotic sister chromatid segregation	8	0.295312	0.00426814	ENSSSCG00000027984, ENSSSCG00000017342, ENSSSCG00000017758, ENSSSCG00000004775, ENSSSCG00000015604, ENSSSCG00000013332, ENSSSCG00000000265, ENSSSCG00000009104	1910	14	11368	3.40105	1	0.524654	7.67448
GOTERM_CC_DIRECT	GO:0005856~cytoskeleton	21	0.775194	0.0510634	ENSSSCG00000004017, ENSSSCG00000028355, ENSSSCG00000009482, ENSSSCG00000004497, ENSSSCG00000009786, ENSSSCG00000015582, ENSSSCG00000005215, ENSSSCG00000004570, ENSSSCG00000007927, ENSSSCG00000013888, ENSSSCG00000003687, ENSSSCG00000028707, ENSSSCG00000000874, ENSSSCG00000008448, ENSSSCG00000013614, ENSSSCG00000001408, ENSSSCG00000007585, ENSSSCG00000026655, ENSSSCG00000006589, ENSSSCG00000007586,…	2084	85	12833	1.52136	1	0.525416	54.7096
GOTERM_BP_DIRECT	GO:0043407~negative regulation of MAP kinase activity	11	0.406054	0.00687465	ENSSSCG00000025537, ENSSSCG00000009482, ENSSSCG00000014080, ENSSSCG00000017524, ENSSSCG00000000475, ENSSSCG00000003083, ENSSSCG00000001563, ENSSSCG00000003200, ENSSSCG00000030707, ENSSSCG00000010806, ENSSSCG00000014627	1910	26	11368	2.51808	1	0.560662	12.0834
GOTERM_BP_DIRECT	GO:0001649~osteoblast differentiation	19	0.701366	0.00652365	ENSSSCG00000013849, ENSSSCG00000003471, ENSSSCG00000016569, ENSSSCG00000006034, ENSSSCG00000014136, ENSSSCG00000017549, ENSSSCG00000022099, ENSSSCG00000023165, ENSSSCG00000017700, ENSSSCG00000025822, ENSSSCG00000010376, ENSSSCG00000006543, ENSSSCG00000015481, ENSSSCG00000009216, ENSSSCG00000009219, ENSSSCG00000011733, ENSSSCG00000000405, ENSSSCG00000001027, ENSSSCG00000006940	1910	59	11368	1.91669	1	0.562924	11.5015
GOTERM_CC_DIRECT	GO:1990023~mitotic spindle midzone	4	0.147656	0.058123	ENSSSCG00000010457, ENSSSCG00000023296, ENSSSCG00000013332, ENSSSCG00000003485	2084	6	12833	4.10525	1	0.566042	59.5426
GOTERM_CC_DIRECT	GO:0097342~ripoptosome	4	0.147656	0.058123	ENSSSCG00000024771, ENSSSCG00000030888, ENSSSCG00000001009, ENSSSCG00000016101	2084	6	12833	4.10525	1	0.566042	59.5426
GOTERM_CC_DIRECT	GO:0034663~endoplasmic reticulum chaperone complex	4	0.147656	0.058123	ENSSSCG00000005601, ENSSSCG00000015106, ENSSSCG00000000849, ENSSSCG00000010085	2084	6	12833	4.10525	1	0.566042	59.5426
GOTERM_BP_DIRECT	GO:0030198~extracellular matrix organization	16	0.590624	0.00640323	ENSSSCG00000009220, ENSSSCG00000012121, ENSSSCG00000005593, ENSSSCG00000022168, ENSSSCG00000024750, ENSSSCG00000006345, ENSSSCG00000011928, ENSSSCG00000008557, ENSSSCG00000007436, ENSSSCG00000001404, ENSSSCG00000012171, ENSSSCG00000002669, ENSSSCG00000011046, ENSSSCG00000009219, ENSSSCG00000009361, ENSSSCG00000006940	1910	46	11368	2.0702	1	0.567298	11.301
GOTERM_CC_DIRECT	GO:0000784~nuclear chromosome, telomeric region	17	0.627538	0.0598397	ENSSSCG00000010214, ENSSSCG00000007954, ENSSSCG00000028829, ENSSSCG00000022049, ENSSSCG00000030642, ENSSSCG00000011624, ENSSSCG00000003216, ENSSSCG00000014307, ENSSSCG00000024918, ENSSSCG00000001010, ENSSSCG00000028696, ENSSSCG00000025488, ENSSSCG00000025307, ENSSSCG00000006761, ENSSSCG00000001912, ENSSSCG00000023660, ENSSSCG00000003583	2084	66	12833	1.58612	1	0.569882	60.6428
GOTERM_BP_DIRECT	GO:0090026~positive regulation of monocyte chemotaxis	8	0.295312	0.00685422	ENSSSCG00000008977, ENSSSCG00000011322, ENSSSCG00000006582, ENSSSCG00000001723, ENSSSCG00000017723, ENSSSCG00000017705, ENSSSCG00000001408, ENSSSCG00000000804	1910	15	11368	3.17431	1	0.570078	12.0496
GOTERM_BP_DIRECT	GO:0034644~cellular response to UV	10	0.36914	0.0064004	ENSSSCG00000028924, ENSSSCG00000000738, ENSSSCG00000009671, ENSSSCG00000023609, ENSSSCG00000002841, ENSSSCG00000017950, ENSSSCG00000001986, ENSSSCG00000001516, ENSSSCG00000030642, ENSSSCG00000003216	1910	22	11368	2.70538	1	0.578673	11.2963
GOTERM_CC_DIRECT	GO:0043231~intracellular membrane-bounded organelle	24	0.885936	0.0646712	ENSSSCG00000027372, ENSSSCG00000001906, ENSSSCG00000006301, ENSSSCG00000011973, ENSSSCG00000017355, ENSSSCG00000014136, ENSSSCG00000015097, ENSSSCG00000006391, ENSSSCG00000007440, ENSSSCG00000009166, ENSSSCG00000006372, ENSSSCG00000017257, ENSSSCG00000007739, ENSSSCG00000027898, ENSSSCG00000030074, ENSSSCG00000017256, ENSSSCG00000017255, ENSSSCG00000004597, ENSSSCG00000014328, ENSSSCG00000025786,…	2084	103	12833	1.43484	1	0.592166	63.5909
GOTERM_BP_DIRECT	GO:0048247~lymphocyte chemotaxis	9	0.332226	0.00820919	ENSSSCG00000017721, ENSSSCG00000010966, ENSSSCG00000017723, ENSSSCG00000017705, ENSSSCG00000017920, ENSSSCG00000006298, ENSSSCG00000010772, ENSSSCG00000017702, ENSSSCG00000017700	1910	19	11368	2.81929	1	0.615384	14.2629
GOTERM_CC_DIRECT	GO:0005862~muscle thin filament tropomyosin	3	0.110742	0.070465	ENSSSCG00000013849, ENSSSCG00000004570, ENSSSCG00000006556	2084	3	12833	6.15787	1	0.61791	66.8541
GOTERM_CC_DIRECT	GO:0090543~Flemming body	3	0.110742	0.070465	ENSSSCG00000025980, ENSSSCG00000008239, ENSSSCG00000003200	2084	3	12833	6.15787	1	0.61791	66.8541
GOTERM_CC_DIRECT	GO:0097169~AIM2 inflammasome complex	3	0.110742	0.070465	ENSSSCG00000007758, ENSSSCG00000014997, ENSSSCG00000028711	2084	3	12833	6.15787	1	0.61791	66.8541
GOTERM_BP_DIRECT	GO:0043065~positive regulation of apoptotic process	27	0.996678	0.00970678	ENSSSCG00000022168, ENSSSCG00000001571, ENSSSCG00000013232, ENSSSCG00000005672, ENSSSCG00000005661, ENSSSCG00000009658, ENSSSCG00000001778, ENSSSCG00000016573, ENSSSCG00000009585, ENSSSCG00000010461, ENSSSCG00000001081, ENSSSCG00000017473, ENSSSCG00000030095, ENSSSCG00000007229, ENSSSCG00000001089, ENSSSCG00000024817, ENSSSCG00000016793, ENSSSCG00000010603, ENSSSCG00000005344, ENSSSCG00000011395,…	1910	98	11368	1.63979	1	0.620594	16.6477
GOTERM_BP_DIRECT	GO:0000082~G1/S transition of mitotic cell cycle	12	0.442968	0.00933216	ENSSSCG00000027140, ENSSSCG00000009123, ENSSSCG00000010137, ENSSSCG00000006095, ENSSSCG00000029097, ENSSSCG00000003876, ENSSSCG00000000373, ENSSSCG00000013008, ENSSSCG00000016925, ENSSSCG00000015874, ENSSSCG00000006475, ENSSSCG00000028964	1910	31	11368	2.30394	1	0.623994	16.0571
GOTERM_BP_DIRECT	GO:0006816~calcium ion transport	12	0.442968	0.00933216	ENSSSCG00000017721, ENSSSCG00000010278, ENSSSCG00000009123, ENSSSCG00000011322, ENSSSCG00000017705, ENSSSCG00000011459, ENSSSCG00000001518, ENSSSCG00000016031, ENSSSCG00000017700, ENSSSCG00000010860, ENSSSCG00000016634, ENSSSCG00000017562	1910	31	11368	2.30394	1	0.623994	16.0571
GOTERM_BP_DIRECT	GO:0045893~positive regulation of transcription, DNA-templated	47	1.73496	0.0096063	ENSSSCG00000027017, ENSSSCG00000029737, ENSSSCG00000009865, ENSSSCG00000011014, ENSSSCG00000001079, ENSSSCG00000002385, ENSSSCG00000013743, ENSSSCG00000029426, ENSSSCG00000017549, ENSSSCG00000005965, ENSSSCG00000003200, ENSSSCG00000016501, ENSSSCG00000030707, ENSSSCG00000000289, ENSSSCG00000016057, ENSSSCG00000017517, ENSSSCG00000012287, ENSSSCG00000000844, ENSSSCG00000005087, ENSSSCG00000015972,…	1910	196	11368	1.42723	1	0.625611	16.4897
GOTERM_BP_DIRECT	GO:0001578~microtubule bundle formation	8	0.295312	0.0104423	ENSSSCG00000013884, ENSSSCG00000008517, ENSSSCG00000025564, ENSSSCG00000017542, ENSSSCG00000006832, ENSSSCG00000014326, ENSSSCG00000012584, ENSSSCG00000001818	1910	16	11368	2.97592	1	0.630484	17.7959
GOTERM_BP_DIRECT	GO:0048661~positive regulation of smooth muscle cell proliferation	8	0.295312	0.0104423	ENSSSCG00000016057, ENSSSCG00000001404, ENSSSCG00000017705, ENSSSCG00000001408, ENSSSCG00000014362, ENSSSCG00000029130, ENSSSCG00000016031, ENSSSCG00000008645	1910	16	11368	2.97592	1	0.630484	17.7959
GOTERM_BP_DIRECT	GO:0010811~positive regulation of cell-substrate adhesion	8	0.295312	0.0104423	ENSSSCG00000009220, ENSSSCG00000012121, ENSSSCG00000011973, ENSSSCG00000015363, ENSSSCG00000005215, ENSSSCG00000011928, ENSSSCG00000008557, ENSSSCG00000006940	1910	16	11368	2.97592	1	0.630484	17.7959
GOTERM_BP_DIRECT	GO:0071260~cellular response to mechanical stimulus	11	0.406054	0.00930497	ENSSSCG00000000708, ENSSSCG00000014277, ENSSSCG00000024388, ENSSSCG00000015215, ENSSSCG00000007440, ENSSSCG00000012118, ENSSSCG00000010461, ENSSSCG00000012117, ENSSSCG00000016918, ENSSSCG00000001516, ENSSSCG00000028711	1910	27	11368	2.42482	1	0.632228	16.0141
GOTERM_BP_DIRECT	GO:0045766~positive regulation of angiogenesis	20	0.73828	0.0103532	ENSSSCG00000005122, ENSSSCG00000015589, ENSSSCG00000005512, ENSSSCG00000024954, ENSSSCG00000000914, ENSSSCG00000012135, ENSSSCG00000016861, ENSSSCG00000004789, ENSSSCG00000008844, ENSSSCG00000007198, ENSSSCG00000013408, ENSSSCG00000015476, ENSSSCG00000029852, ENSSSCG00000005625, ENSSSCG00000022101, ENSSSCG00000014171, ENSSSCG00000026152, ENSSSCG00000017930, ENSSSCG00000029371, ENSSSCG00000008090	1910	66	11368	1.80359	1	0.635773	17.6576
GOTERM_CC_DIRECT	GO:0005938~cell cortex	12	0.442968	0.0778745	ENSSSCG00000024954, ENSSSCG00000016549, ENSSSCG00000008826, ENSSSCG00000010245, ENSSSCG00000015120, ENSSSCG00000005699, ENSSSCG00000016721, ENSSSCG00000010860, ENSSSCG00000005344, ENSSSCG00000005012, ENSSSCG00000017905, ENSSSCG00000016634	2084	43	12833	1.71848	1	0.636251	70.63
GOTERM_BP_DIRECT	GO:2000353~positive regulation of endothelial cell apoptotic process	6	0.221484	0.00922119	ENSSSCG00000009434, ENSSSCG00000001404, ENSSSCG00000004789, ENSSSCG00000029949, ENSSSCG00000000804, ENSSSCG00000007440	1910	9	11368	3.96789	1	0.638441	15.8814
GOTERM_BP_DIRECT	GO:0034142~toll-like receptor 4 signaling pathway	6	0.221484	0.00922119	ENSSSCG00000006582, ENSSSCG00000005503, ENSSSCG00000006175, ENSSSCG00000010509, ENSSSCG00000016689, ENSSSCG00000012795	1910	9	11368	3.96789	1	0.638441	15.8814
GOTERM_BP_DIRECT	GO:0050718~positive regulation of interleukin-1 beta secretion	6	0.221484	0.00922119	ENSSSCG00000006955, ENSSSCG00000007758, ENSSSCG00000014997, ENSSSCG00000017700, ENSSSCG00000029852, ENSSSCG00000028711	1910	9	11368	3.96789	1	0.638441	15.8814
GOTERM_CC_DIRECT	GO:0072562~blood microparticle	15	0.55371	0.0772963	ENSSSCG00000006455, ENSSSCG00000028355, ENSSSCG00000013181, ENSSSCG00000013599, ENSSSCG00000011799, ENSSSCG00000003525, ENSSSCG00000024310, ENSSSCG00000011802, ENSSSCG00000016174, ENSSSCG00000017905, ENSSSCG00000016220, ENSSSCG00000007585, ENSSSCG00000003339, ENSSSCG00000017357, ENSSSCG00000015662	2084	58	12833	1.59255	1	0.639906	70.3505
GOTERM_CC_DIRECT	GO:0005789~endoplasmic reticulum membrane	44	1.62422	0.076084	ENSSSCG00000000743, ENSSSCG00000011612, ENSSSCG00000012134, ENSSSCG00000000180, ENSSSCG00000017068, ENSSSCG00000001518, ENSSSCG00000004677, ENSSSCG00000008408, ENSSSCG00000010860, ENSSSCG00000021464, ENSSSCG00000010554, ENSSSCG00000006245, ENSSSCG00000021319, ENSSSCG00000004875, ENSSSCG00000000849, ENSSSCG00000023362, ENSSSCG00000009389, ENSSSCG00000014335, ENSSSCG00000014171, ENSSSCG00000012625,…	2084	214	12833	1.2661	1	0.640481	69.7563
GOTERM_BP_DIRECT	GO:0006919~activation of cysteine-type endopeptidase activity involved in apoptotic process	13	0.479882	0.00915195	ENSSSCG00000000769, ENSSSCG00000006590, ENSSSCG00000007758, ENSSSCG00000001571, ENSSSCG00000016678, ENSSSCG00000005965, ENSSSCG00000011941, ENSSSCG00000016057, ENSSSCG00000001404, ENSSSCG00000001963, ENSSSCG00000006588, ENSSSCG00000020672, ENSSSCG00000001912	1910	35	11368	2.21068	1	0.645463	15.7716
GOTERM_BP_DIRECT	GO:0050729~positive regulation of inflammatory response	13	0.479882	0.00915195	ENSSSCG00000017721, ENSSSCG00000000708, ENSSSCG00000006590, ENSSSCG00000017723, ENSSSCG00000017705, ENSSSCG00000009002, ENSSSCG00000006298, ENSSSCG00000017702, ENSSSCG00000005203, ENSSSCG00000006588, ENSSSCG00000017700, ENSSSCG00000011942, ENSSSCG00000029852	1910	35	11368	2.21068	1	0.645463	15.7716
GOTERM_CC_DIRECT	GO:0031941~filamentous actin	6	0.221484	0.0817181	ENSSSCG00000013849, ENSSSCG00000028355, ENSSSCG00000007052, ENSSSCG00000005041, ENSSSCG00000007586, ENSSSCG00000021821	2084	15	12833	2.46315	1	0.648329	72.4266
GOTERM_CC_DIRECT	GO:0000793~condensed chromosome	6	0.221484	0.0817181	ENSSSCG00000014307, ENSSSCG00000008747, ENSSSCG00000000373, ENSSSCG00000026302, ENSSSCG00000017473, ENSSSCG00000011531	2084	15	12833	2.46315	1	0.648329	72.4266
GOTERM_MF_DIRECT	GO:0005044~scavenger receptor activity	12	0.442968	0.00629891	ENSSSCG00000006455, ENSSSCG00000006001, ENSSSCG00000006979, ENSSSCG00000002981, ENSSSCG00000009672, ENSSSCG00000016322, ENSSSCG00000012078, ENSSSCG00000022568, ENSSSCG00000017920, ENSSSCG00000010532, ENSSSCG00000003600, ENSSSCG00000008266	1763	31	11048	2.42578	0.999369	0.650949	9.67799
GOTERM_CC_DIRECT	GO:0005721~pericentric heterochromatin	4	0.147656	0.0896977	ENSSSCG00000014307, ENSSSCG00000013066, ENSSSCG00000010486, ENSSSCG00000013659	2084	7	12833	3.51878	1	0.67164	75.8337
GOTERM_CC_DIRECT	GO:0031091~platelet alpha granule	4	0.147656	0.0896977	ENSSSCG00000016233, ENSSSCG00000004789, ENSSSCG00000006843, ENSSSCG00000029615	2084	7	12833	3.51878	1	0.67164	75.8337
GOTERM_CC_DIRECT	GO:0042585~germinal vesicle	4	0.147656	0.0896977	ENSSSCG00000023440, ENSSSCG00000010214, ENSSSCG00000016961, ENSSSCG00000007493	2084	7	12833	3.51878	1	0.67164	75.8337
GOTERM_CC_DIRECT	GO:0031234~extrinsic component of cytoplasmic side of plasma membrane	11	0.406054	0.0890325	ENSSSCG00000005706, ENSSSCG00000003578, ENSSSCG00000005041, ENSSSCG00000026979, ENSSSCG00000001900, ENSSSCG00000005215, ENSSSCG00000016635, ENSSSCG00000001818, ENSSSCG00000013888, ENSSSCG00000009589, ENSSSCG00000000634	2084	39	12833	1.73683	1	0.674931	75.5655
GOTERM_BP_DIRECT	GO:0071346~cellular response to interferon-gamma	11	0.406054	0.01234	ENSSSCG00000017721, ENSSSCG00000024342, ENSSSCG00000010966, ENSSSCG00000017723, ENSSSCG00000017705, ENSSSCG00000001408, ENSSSCG00000006298, ENSSSCG00000017702, ENSSSCG00000017700, ENSSSCG00000029852, ENSSSCG00000011038	1910	28	11368	2.33822	1	0.675808	20.6896
GOTERM_BP_DIRECT	GO:0060548~negative regulation of cell death	10	0.36914	0.0122585	ENSSSCG00000013110, ENSSSCG00000025701, ENSSSCG00000015363, ENSSSCG00000008649, ENSSSCG00000004524, ENSSSCG00000003713, ENSSSCG00000001081, ENSSSCG00000004192, ENSSSCG00000016617, ENSSSCG00000006940	1910	24	11368	2.47993	1	0.681392	20.5672
GOTERM_BP_DIRECT	GO:0070372~regulation of ERK1 and ERK2 cascade	7	0.258398	0.013085	ENSSSCG00000003471, ENSSSCG00000011217, ENSSSCG00000025537, ENSSSCG00000026978, ENSSSCG00000009589, ENSSSCG00000006940, ENSSSCG00000016174	1910	13	11368	3.20483	1	0.689462	21.799
GOTERM_BP_DIRECT	GO:0007569~cell aging	7	0.258398	0.013085	ENSSSCG00000010627, ENSSSCG00000022874, ENSSSCG00000012055, ENSSSCG00000003200, ENSSSCG00000017950, ENSSSCG00000010067, ENSSSCG00000015271	1910	13	11368	3.20483	1	0.689462	21.799
GOTERM_CC_DIRECT	GO:0005788~endoplasmic reticulum lumen	8	0.295312	0.0976068	ENSSSCG00000005601, ENSSSCG00000000849, ENSSSCG00000013883, ENSSSCG00000000142, ENSSSCG00000004024, ENSSSCG00000014171, ENSSSCG00000015525, ENSSSCG00000015453	2084	25	12833	1.97052	1	0.692043	78.8194
GOTERM_BP_DIRECT	GO:0007507~heart development	25	0.92285	0.0135976	ENSSSCG00000004242, ENSSSCG00000009048, ENSSSCG00000002269, ENSSSCG00000023925, ENSSSCG00000016031, ENSSSCG00000001986, ENSSSCG00000012012, ENSSSCG00000029876, ENSSSCG00000011257, ENSSSCG00000007227, ENSSSCG00000001081, ENSSSCG00000015796, ENSSSCG00000012060, ENSSSCG00000014232, ENSSSCG00000013408, ENSSSCG00000012001, ENSSSCG00000000573, ENSSSCG00000017052, ENSSSCG00000009093, ENSSSCG00000009978,…	1910	91	11368	1.63512	1	0.695855	22.5537
GOTERM_CC_DIRECT	GO:0005911~cell-cell junction	22	0.812108	0.0974147	ENSSSCG00000005122, ENSSSCG00000022806, ENSSSCG00000010991, ENSSSCG00000025701, ENSSSCG00000010256, ENSSSCG00000007079, ENSSSCG00000012012, ENSSSCG00000002965, ENSSSCG00000003256, ENSSSCG00000003687, ENSSSCG00000010123, ENSSSCG00000011933, ENSSSCG00000025537, ENSSSCG00000000293, ENSSSCG00000006800, ENSSSCG00000004587, ENSSSCG00000001900, ENSSSCG00000006453, ENSSSCG00000013553, ENSSSCG00000003590,…	2084	97	12833	1.39663	1	0.697181	78.7512
GOTERM_BP_DIRECT	GO:0009615~response to virus	13	0.479882	0.0147018	ENSSSCG00000022343, ENSSSCG00000024126, ENSSSCG00000017705, ENSSSCG00000010447, ENSSSCG00000017416, ENSSSCG00000028964, ENSSSCG00000026257, ENSSSCG00000017517, ENSSSCG00000001404, ENSSSCG00000008648, ENSSSCG00000027121, ENSSSCG00000010453, ENSSSCG00000021145	1910	37	11368	2.09118	1	0.716728	24.1563
GOTERM_BP_DIRECT	GO:0033209~tumor necrosis factor-mediated signaling pathway	9	0.332226	0.0161738	ENSSSCG00000016057, ENSSSCG00000000708, ENSSSCG00000001404, ENSSSCG00000007758, ENSSSCG00000005215, ENSSSCG00000007440, ENSSSCG00000005838, ENSSSCG00000004387, ENSSSCG00000000253	1910	21	11368	2.55079	1	0.736636	26.2439
GOTERM_BP_DIRECT	GO:0010762~regulation of fibroblast migration	4	0.147656	0.0165378	ENSSSCG00000007401, ENSSSCG00000013292, ENSSSCG00000023433, ENSSSCG00000003485	1910	4	11368	5.95183	1	0.737697	26.7516
GOTERM_BP_DIRECT	GO:0002523~leukocyte migration involved in inflammatory response	4	0.147656	0.0165378	ENSSSCG00000006590, ENSSSCG00000010772, ENSSSCG00000015256, ENSSSCG00000006588	1910	4	11368	5.95183	1	0.737697	26.7516
GOTERM_BP_DIRECT	GO:0010886~positive regulation of cholesterol storage	4	0.147656	0.0165378	ENSSSCG00000006979, ENSSSCG00000009759, ENSSSCG00000013017, ENSSSCG00000026092	1910	4	11368	5.95183	1	0.737697	26.7516
GOTERM_BP_DIRECT	GO:0046602~regulation of mitotic centrosome separation	4	0.147656	0.0165378	ENSSSCG00000015604, ENSSSCG00000015215, ENSSSCG00000026731, ENSSSCG00000010471	1910	4	11368	5.95183	1	0.737697	26.7516
GOTERM_BP_DIRECT	GO:0034501~protein localization to kinetochore	4	0.147656	0.0165378	ENSSSCG00000005995, ENSSSCG00000010214, ENSSSCG00000028924, ENSSSCG00000025965	1910	4	11368	5.95183	1	0.737697	26.7516
GOTERM_BP_DIRECT	GO:0019229~regulation of vasoconstriction	6	0.221484	0.0159165	ENSSSCG00000017041, ENSSSCG00000011576, ENSSSCG00000006391, ENSSSCG00000007527, ENSSSCG00000011695, ENSSSCG00000010629	1910	10	11368	3.5711	1	0.737912	25.8829
GOTERM_BP_DIRECT	GO:0007076~mitotic chromosome condensation	6	0.221484	0.0159165	ENSSSCG00000020811, ENSSSCG00000008747, ENSSSCG00000011731, ENSSSCG00000013008, ENSSSCG00000023677, ENSSSCG00000005403	1910	10	11368	3.5711	1	0.737912	25.8829
GOTERM_BP_DIRECT	GO:0019731~antibacterial humoral response	6	0.221484	0.0159165	ENSSSCG00000001134, ENSSSCG00000022913, ENSSSCG00000026668, ENSSSCG00000029879, ENSSSCG00000013408, ENSSSCG00000023578	1910	10	11368	3.5711	1	0.737912	25.8829
GOTERM_BP_DIRECT	GO:0007159~leukocyte cell-cell adhesion	6	0.221484	0.0159165	ENSSSCG00000000293, ENSSSCG00000017705, ENSSSCG00000013041, ENSSSCG00000017091, ENSSSCG00000025133, ENSSSCG00000009589	1910	10	11368	3.5711	1	0.737912	25.8829
GOTERM_BP_DIRECT	GO:0030330~DNA damage response, signal transduction by p53 class mediator	6	0.221484	0.0159165	ENSSSCG00000000950, ENSSSCG00000015284, ENSSSCG00000004387, ENSSSCG00000030582, ENSSSCG00000010067, ENSSSCG00000005944	1910	10	11368	3.5711	1	0.737912	25.8829
GOTERM_BP_DIRECT	GO:0032897~negative regulation of viral transcription	5	0.18457	0.0180764	ENSSSCG00000009389, ENSSSCG00000005374, ENSSSCG00000014780, ENSSSCG00000012564, ENSSSCG00000003620	1910	7	11368	4.25131	1	0.762189	28.8616
GOTERM_BP_DIRECT	GO:0043392~negative regulation of DNA binding	7	0.258398	0.0196976	ENSSSCG00000014882, ENSSSCG00000016569, ENSSSCG00000015604, ENSSSCG00000007227, ENSSSCG00000001620, ENSSSCG00000007268, ENSSSCG00000008645	1910	14	11368	2.97592	1	0.778964	31.0226
GOTERM_BP_DIRECT	GO:0006335~DNA replication-dependent nucleosome assembly	7	0.258398	0.0196976	ENSSSCG00000024918, ENSSSCG00000012056, ENSSSCG00000028829, ENSSSCG00000025307, ENSSSCG00000013509, ENSSSCG00000022049, ENSSSCG00000013772	1910	14	11368	2.97592	1	0.778964	31.0226
GOTERM_MF_DIRECT	GO:0004712~protein serine/threonine/tyrosine kinase activity	7	0.258398	0.0154228	ENSSSCG00000011257, ENSSSCG00000028924, ENSSSCG00000030480, ENSSSCG00000004022, ENSSSCG00000003558, ENSSSCG00000003256, ENSSSCG00000007493	1763	14	11048	3.1333	1	0.779148	22.1495
GOTERM_BP_DIRECT	GO:0016525~negative regulation of angiogenesis	12	0.442968	0.0194857	ENSSSCG00000005122, ENSSSCG00000024024, ENSSSCG00000009434, ENSSSCG00000002389, ENSSSCG00000016057, ENSSSCG00000003604, ENSSSCG00000003471, ENSSSCG00000004789, ENSSSCG00000017723, ENSSSCG00000007198, ENSSSCG00000001912, ENSSSCG00000012399	1910	34	11368	2.10065	1	0.781436	30.7437
GOTERM_BP_DIRECT	GO:0031532~actin cytoskeleton reorganization	12	0.442968	0.0194857	ENSSSCG00000016549, ENSSSCG00000000145, ENSSSCG00000008348, ENSSSCG00000016853, ENSSSCG00000009506, ENSSSCG00000000025, ENSSSCG00000006588, ENSSSCG00000012012, ENSSSCG00000016878, ENSSSCG00000013658, ENSSSCG00000005267, ENSSSCG00000008340	1910	34	11368	2.10065	1	0.781436	30.7437
GOTERM_MF_DIRECT	GO:0004197~cysteine-type endopeptidase activity	12	0.442968	0.016903	ENSSSCG00000024341, ENSSSCG00000014924, ENSSSCG00000009302, ENSSSCG00000006648, ENSSSCG00000011171, ENSSSCG00000023666, ENSSSCG00000014997, ENSSSCG00000025822, ENSSSCG00000007522, ENSSSCG00000000265, ENSSSCG00000016101, ENSSSCG00000028711	1763	35	11048	2.14855	1	0.783254	24.0136
GOTERM_BP_DIRECT	GO:0048146~positive regulation of fibroblast proliferation	11	0.406054	0.0205589	ENSSSCG00000013496, ENSSSCG00000017306, ENSSSCG00000005965, ENSSSCG00000029326, ENSSSCG00000024385, ENSSSCG00000001912, ENSSSCG00000007268, ENSSSCG00000016878, ENSSSCG00000029852, ENSSSCG00000010067, ENSSSCG00000016174	1910	30	11368	2.18234	1	0.787321	32.1452
GOTERM_BP_DIRECT	GO:0031663~lipopolysaccharide-mediated signaling pathway	8	0.295312	0.0213694	ENSSSCG00000001404, ENSSSCG00000015037, ENSSSCG00000005503, ENSSSCG00000017723, ENSSSCG00000017705, ENSSSCG00000024771, ENSSSCG00000017700, ENSSSCG00000012795	1910	18	11368	2.64526	1	0.788633	33.1858
GOTERM_BP_DIRECT	GO:0072593~reactive oxygen species metabolic process	9	0.332226	0.0217586	ENSSSCG00000013229, ENSSSCG00000004390, ENSSSCG00000012171, ENSSSCG00000015334, ENSSSCG00000018069, ENSSSCG00000024388, ENSSSCG00000013553, ENSSSCG00000004192, ENSSSCG00000006940	1910	22	11368	2.43484	1	0.789011	33.6801
GOTERM_BP_DIRECT	GO:0032760~positive regulation of tumor necrosis factor production	9	0.332226	0.0217586	ENSSSCG00000007758, ENSSSCG00000006357, ENSSSCG00000006175, ENSSSCG00000016678, ENSSSCG00000024771, ENSSSCG00000012652, ENSSSCG00000001986, ENSSSCG00000017700, ENSSSCG00000001009	1910	22	11368	2.43484	1	0.789011	33.6801
GOTERM_BP_DIRECT	GO:0008360~regulation of cell shape	22	0.812108	0.0211509	ENSSSCG00000014240, ENSSSCG00000011014, ENSSSCG00000016549, ENSSSCG00000003578, ENSSSCG00000022323, ENSSSCG00000017723, ENSSSCG00000008844, ENSSSCG00000023433, ENSSSCG00000002506, ENSSSCG00000017142, ENSSSCG00000017700, ENSSSCG00000003687, ENSSSCG00000002495, ENSSSCG00000000145, ENSSSCG00000003691, ENSSSCG00000026915, ENSSSCG00000013445, ENSSSCG00000028428, ENSSSCG00000004718, ENSSSCG00000005267,…	1910	80	11368	1.63675	1	0.790929	32.9068
GOTERM_BP_DIRECT	GO:0014068~positive regulation of phosphatidylinositol 3-kinase signaling	13	0.479882	0.0224881	ENSSSCG00000005122, ENSSSCG00000025537, ENSSSCG00000003578, ENSSSCG00000015481, ENSSSCG00000017705, ENSSSCG00000011884, ENSSSCG00000010509, ENSSSCG00000008844, ENSSSCG00000013292, ENSSSCG00000006288, ENSSSCG00000004832, ENSSSCG00000020672, ENSSSCG00000016617	1910	39	11368	1.98394	1	0.794417	34.5974
GOTERM_MF_DIRECT	GO:0003777~microtubule motor activity	14	0.516796	0.0138267	ENSSSCG00000017900, ENSSSCG00000009765, ENSSSCG00000023296, ENSSSCG00000028184, ENSSSCG00000004016, ENSSSCG00000029509, ENSSSCG00000004969, ENSSSCG00000024357, ENSSSCG00000012377, ENSSSCG00000010457, ENSSSCG00000028301, ENSSSCG00000021706, ENSSSCG00000014326, ENSSSCG00000002812	1763	43	11048	2.04029	1	0.802781	20.0913
GOTERM_MF_DIRECT	GO:0046982~protein heterodimerization activity	13	0.479882	0.0153251	ENSSSCG00000024413, ENSSSCG00000001778, ENSSSCG00000011695, ENSSSCG00000004524, ENSSSCG00000012997, ENSSSCG00000017950, ENSSSCG00000017473, ENSSSCG00000022049, ENSSSCG00000010629, ENSSSCG00000001516, ENSSSCG00000016635, ENSSSCG00000007229, ENSSSCG00000016634	1763	39	11048	2.08886	1	0.805445	22.025
GOTERM_MF_DIRECT	GO:0004683~calmodulin-dependent protein kinase activity	6	0.221484	0.0127938	ENSSSCG00000009123, ENSSSCG00000015619, ENSSSCG00000024996, ENSSSCG00000011415, ENSSSCG00000012585, ENSSSCG00000009890	1763	10	11048	3.75995	1	0.811414	18.7324
GOTERM_MF_DIRECT	GO:0042056~chemoattractant activity	8	0.295312	0.0115249	ENSSSCG00000028525, ENSSSCG00000012135, ENSSSCG00000017705, ENSSSCG00000000714, ENSSSCG00000017700, ENSSSCG00000016878, ENSSSCG00000020934, ENSSSCG00000010067	1763	17	11048	2.94898	0.999999	0.815389	17.0333
GOTERM_BP_DIRECT	GO:0000165~MAPK cascade	11	0.406054	0.0259049	ENSSSCG00000024344, ENSSSCG00000025058, ENSSSCG00000024996, ENSSSCG00000015037, ENSSSCG00000017723, ENSSSCG00000017705, ENSSSCG00000006530, ENSSSCG00000011415, ENSSSCG00000005965, ENSSSCG00000017700, ENSSSCG00000016634	1910	31	11368	2.11194	1	0.819377	38.7358
GOTERM_BP_DIRECT	GO:1904146~positive regulation of meiotic cell cycle process involved in oocyte maturation	6	0.221484	0.0252047	ENSSSCG00000010214, ENSSSCG00000011065, ENSSSCG00000000373, ENSSSCG00000016961, ENSSSCG00000003949, ENSSSCG00000007493	1910	11	11368	3.24645	1	0.820608	37.9084
GOTERM_BP_DIRECT	GO:0043488~regulation of mRNA stability	6	0.221484	0.0252047	ENSSSCG00000001066, ENSSSCG00000023408, ENSSSCG00000008600, ENSSSCG00000002426, ENSSSCG00000028446, ENSSSCG00000026710	1910	11	11368	3.24645	1	0.820608	37.9084
GOTERM_BP_DIRECT	GO:2000379~positive regulation of reactive oxygen species metabolic process	6	0.221484	0.0252047	ENSSSCG00000015987, ENSSSCG00000004789, ENSSSCG00000004677, ENSSSCG00000000033, ENSSSCG00000017950, ENSSSCG00000007308	1910	11	11368	3.24645	1	0.820608	37.9084
GOTERM_BP_DIRECT	GO:2000377~regulation of reactive oxygen species metabolic process	6	0.221484	0.0252047	ENSSSCG00000011466, ENSSSCG00000000739, ENSSSCG00000009370, ENSSSCG00000014899, ENSSSCG00000004387, ENSSSCG00000001009	1910	11	11368	3.24645	1	0.820608	37.9084
GOTERM_BP_DIRECT	GO:0008283~cell proliferation	25	0.92285	0.0256625	ENSSSCG00000001817, ENSSSCG00000010214, ENSSSCG00000022528, ENSSSCG00000012135, ENSSSCG00000008677, ENSSSCG00000021161, ENSSSCG00000017524, ENSSSCG00000001041, ENSSSCG00000015284, ENSSSCG00000017414, ENSSSCG00000001516, ENSSSCG00000010067, ENSSSCG00000003908, ENSSSCG00000011531, ENSSSCG00000011066, ENSSSCG00000013352, ENSSSCG00000005920, ENSSSCG00000025537, ENSSSCG00000000843, ENSSSCG00000014365,…	1910	96	11368	1.54996	1	0.821296	38.4505
GOTERM_BP_DIRECT	GO:0002244~hematopoietic progenitor cell differentiation	14	0.516796	0.0250819	ENSSSCG00000008796, ENSSSCG00000009670, ENSSSCG00000006214, ENSSSCG00000022305, ENSSSCG00000006543, ENSSSCG00000006276, ENSSSCG00000008348, ENSSSCG00000025537, ENSSSCG00000004607, ENSSSCG00000002764, ENSSSCG00000004538, ENSSSCG00000016574, ENSSSCG00000016658, ENSSSCG00000017473	1910	44	11368	1.89376	1	0.824081	37.7623
GOTERM_BP_DIRECT	GO:0010629~negative regulation of gene expression	18	0.664452	0.0277411	ENSSSCG00000028525, ENSSSCG00000011322, ENSSSCG00000007064, ENSSSCG00000025564, ENSSSCG00000011510, ENSSSCG00000010245, ENSSSCG00000017700, ENSSSCG00000006247, ENSSSCG00000016983, ENSSSCG00000010067, ENSSSCG00000026978, ENSSSCG00000009370, ENSSSCG00000008649, ENSSSCG00000024385, ENSSSCG00000008645, ENSSSCG00000006475, ENSSSCG00000004192, ENSSSCG00000017296	1910	63	11368	1.70052	1	0.831156	40.8562
GOTERM_BP_DIRECT	GO:0006342~chromatin silencing	9	0.332226	0.0285773	ENSSSCG00000014307, ENSSSCG00000023360, ENSSSCG00000023149, ENSSSCG00000022537, ENSSSCG00000016738, ENSSSCG00000030071, ENSSSCG00000024775, ENSSSCG00000006669, ENSSSCG00000001641	1910	23	11368	2.32898	1	0.831238	41.7986
GOTERM_BP_DIRECT	GO:0007080~mitotic metaphase plate congression	8	0.295312	0.0290462	ENSSSCG00000006214, ENSSSCG00000013332, ENSSSCG00000013008, ENSSSCG00000023677, ENSSSCG00000025980, ENSSSCG00000006832, ENSSSCG00000029326, ENSSSCG00000029509	1910	19	11368	2.50603	1	0.831814	42.3209
GOTERM_BP_DIRECT	GO:0031397~negative regulation of protein ubiquitination	10	0.36914	0.0274211	ENSSSCG00000014855, ENSSSCG00000027982, ENSSSCG00000015683, ENSSSCG00000002841, ENSSSCG00000000033, ENSSSCG00000017918, ENSSSCG00000001081, ENSSSCG00000001488, ENSSSCG00000003256, ENSSSCG00000016634	1910	27	11368	2.20438	1	0.832206	40.4917
GOTERM_BP_DIRECT	GO:0090200~positive regulation of release of cytochrome c from mitochondria	7	0.258398	0.0282599	ENSSSCG00000000769, ENSSSCG00000007436, ENSSSCG00000030278, ENSSSCG00000007758, ENSSSCG00000003065, ENSSSCG00000024388, ENSSSCG00000017950	1910	15	11368	2.77752	1	0.832283	41.4426
GOTERM_BP_DIRECT	GO:1900026~positive regulation of substrate adhesion-dependent cell spreading	7	0.258398	0.0282599	ENSSSCG00000015481, ENSSSCG00000017306, ENSSSCG00000016185, ENSSSCG00000001858, ENSSSCG00000013746, ENSSSCG00000016494, ENSSSCG00000006612	1910	15	11368	2.77752	1	0.832283	41.4426
GOTERM_BP_DIRECT	GO:2000251~positive regulation of actin cytoskeleton reorganization	5	0.18457	0.0314002	ENSSSCG00000005122, ENSSSCG00000017676, ENSSSCG00000000714, ENSSSCG00000017142, ENSSSCG00000001818	1910	8	11368	3.7199	1	0.850718	44.8762
GOTERM_BP_DIRECT	GO:0060218~hematopoietic stem cell differentiation	5	0.18457	0.0314002	ENSSSCG00000001661, ENSSSCG00000026460, ENSSSCG00000025822, ENSSSCG00000030582, ENSSSCG00000002266	1910	8	11368	3.7199	1	0.850718	44.8762
GOTERM_BP_DIRECT	GO:0031116~positive regulation of microtubule polymerization	5	0.18457	0.0314002	ENSSSCG00000027140, ENSSSCG00000014855, ENSSSCG00000006832, ENSSSCG00000013013, ENSSSCG00000001818	1910	8	11368	3.7199	1	0.850718	44.8762
GOTERM_BP_DIRECT	GO:0008631~intrinsic apoptotic signaling pathway in response to oxidative stress	5	0.18457	0.0314002	ENSSSCG00000009511, ENSSSCG00000016793, ENSSSCG00000001912, ENSSSCG00000005344, ENSSSCG00000029876	1910	8	11368	3.7199	1	0.850718	44.8762
GOTERM_BP_DIRECT	GO:0051897~positive regulation of protein kinase B signaling	13	0.479882	0.0329541	ENSSSCG00000005122, ENSSSCG00000001404, ENSSSCG00000010966, ENSSSCG00000009482, ENSSSCG00000016853, ENSSSCG00000015481, ENSSSCG00000004789, ENSSSCG00000011884, ENSSSCG00000014362, ENSSSCG00000010772, ENSSSCG00000010245, ENSSSCG00000017918, ENSSSCG00000015476	1910	41	11368	1.88717	1	0.860473	46.504
GOTERM_BP_DIRECT	GO:0016064~immunoglobulin mediated immune response	4	0.147656	0.0361937	ENSSSCG00000007817, ENSSSCG00000006357, ENSSSCG00000012853, ENSSSCG00000001427	1910	5	11368	4.76147	1	0.86086	49.7523
GOTERM_BP_DIRECT	GO:0045416~positive regulation of interleukin-8 biosynthetic process	4	0.147656	0.0361937	ENSSSCG00000001404, ENSSSCG00000029130, ENSSSCG00000012118, ENSSSCG00000012117	1910	5	11368	4.76147	1	0.86086	49.7523
GOTERM_BP_DIRECT	GO:0032873~negative regulation of stress-activated MAPK cascade	4	0.147656	0.0361937	ENSSSCG00000000739, ENSSSCG00000009671, ENSSSCG00000009370, ENSSSCG00000005965	1910	5	11368	4.76147	1	0.86086	49.7523
GOTERM_BP_DIRECT	GO:0098535~de novo centriole assembly	4	0.147656	0.0361937	ENSSSCG00000021670, ENSSSCG00000011645, ENSSSCG00000009076, ENSSSCG00000004657	1910	5	11368	4.76147	1	0.86086	49.7523
GOTERM_BP_DIRECT	GO:0006284~base-excision repair	9	0.332226	0.0367367	ENSSSCG00000013402, ENSSSCG00000003128, ENSSSCG00000028696, ENSSSCG00000013496, ENSSSCG00000005368, ENSSSCG00000003055, ENSSSCG00000025736, ENSSSCG00000003583, ENSSSCG00000015771	1910	24	11368	2.23194	1	0.861526	50.2782
GOTERM_BP_DIRECT	GO:0002548~monocyte chemotaxis	9	0.332226	0.0367367	ENSSSCG00000017721, ENSSSCG00000010966, ENSSSCG00000000601, ENSSSCG00000017723, ENSSSCG00000017705, ENSSSCG00000006298, ENSSSCG00000017702, ENSSSCG00000017700, ENSSSCG00000005267	1910	24	11368	2.23194	1	0.861526	50.2782
GOTERM_BP_DIRECT	GO:0000712~resolution of meiotic recombination intermediates	6	0.221484	0.0373535	ENSSSCG00000028785, ENSSSCG00000003403, ENSSSCG00000025711, ENSSSCG00000007954, ENSSSCG00000017473, ENSSSCG00000006912	1910	12	11368	2.97592	1	0.862725	50.8692
GOTERM_BP_DIRECT	GO:0035584~calcium-mediated signaling using intracellular calcium source	6	0.221484	0.0373535	ENSSSCG00000001804, ENSSSCG00000008844, ENSSSCG00000006288, ENSSSCG00000012103, ENSSSCG00000010142, ENSSSCG00000006862	1910	12	11368	2.97592	1	0.862725	50.8692
GOTERM_BP_DIRECT	GO:0050715~positive regulation of cytokine secretion	6	0.221484	0.0373535	ENSSSCG00000009434, ENSSSCG00000001404, ENSSSCG00000015652, ENSSSCG00000003578, ENSSSCG00000008090, ENSSSCG00000010067	1910	12	11368	2.97592	1	0.862725	50.8692
GOTERM_BP_DIRECT	GO:0046777~protein autophosphorylation	23	0.849022	0.0356349	ENSSSCG00000005122, ENSSSCG00000030206, ENSSSCG00000009123, ENSSSCG00000004636, ENSSSCG00000030480, ENSSSCG00000015604, ENSSSCG00000008844, ENSSSCG00000000475, ENSSSCG00000001042, ENSSSCG00000005215, ENSSSCG00000012156, ENSSSCG00000002506, ENSSSCG00000005344, ENSSSCG00000028964, ENSSSCG00000012795, ENSSSCG00000009511, ENSSSCG00000024996, ENSSSCG00000006342, ENSSSCG00000011415, ENSSSCG00000014028,…	1910	89	11368	1.53811	1	0.863625	49.2057
GOTERM_BP_DIRECT	GO:0051603~proteolysis involved in cellular protein catabolic process	12	0.442968	0.0361057	ENSSSCG00000017617, ENSSSCG00000004927, ENSSSCG00000017913, ENSSSCG00000005601, ENSSSCG00000014924, ENSSSCG00000006830, ENSSSCG00000006648, ENSSSCG00000011171, ENSSSCG00000023666, ENSSSCG00000030630, ENSSSCG00000007431, ENSSSCG00000007522	1910	37	11368	1.93032	1	0.863706	49.6666
GOTERM_BP_DIRECT	GO:0043547~positive regulation of GTPase activity	16	0.590624	0.0340892	ENSSSCG00000017721, ENSSSCG00000024761, ENSSSCG00000028840, ENSSSCG00000017723, ENSSSCG00000017705, ENSSSCG00000006334, ENSSSCG00000007440, ENSSSCG00000017702, ENSSSCG00000017700, ENSSSCG00000006612, ENSSSCG00000010806, ENSSSCG00000010966, ENSSSCG00000010137, ENSSSCG00000011137, ENSSSCG00000006298, ENSSSCG00000016635	1910	55	11368	1.73144	1	0.86604	47.6641
GOTERM_BP_DIRECT	GO:0001666~response to hypoxia	16	0.590624	0.0340892	ENSSSCG00000012135, ENSSSCG00000002385, ENSSSCG00000001661, ENSSSCG00000003101, ENSSSCG00000012347, ENSSSCG00000000849, ENSSSCG00000022457, ENSSSCG00000001963, ENSSSCG00000004524, ENSSSCG00000001912, ENSSSCG00000010142, ENSSSCG00000014833, ENSSSCG00000023578, ENSSSCG00000010312, ENSSSCG00000028711, ENSSSCG00000016634	1910	55	11368	1.73144	1	0.86604	47.6641
GOTERM_BP_DIRECT	GO:0051865~protein autoubiquitination	10	0.36914	0.0345647	ENSSSCG00000022101, ENSSSCG00000027983, ENSSSCG00000009389, ENSSSCG00000010924, ENSSSCG00000005838, ENSSSCG00000004832, ENSSSCG00000013517, ENSSSCG00000014780, ENSSSCG00000030528, ENSSSCG00000027459	1910	28	11368	2.12565	1	0.866122	48.143
GOTERM_BP_DIRECT	GO:0007160~cell-matrix adhesion	14	0.516796	0.0356156	ENSSSCG00000016381, ENSSSCG00000008001, ENSSSCG00000016549, ENSSSCG00000001661, ENSSSCG00000010256, ENSSSCG00000007797, ENSSSCG00000025133, ENSSSCG00000013667, ENSSSCG00000017306, ENSSSCG00000017357, ENSSSCG00000011046, ENSSSCG00000015256, ENSSSCG00000004192, ENSSSCG00000006862	1910	46	11368	1.81143	1	0.867052	49.1867
GOTERM_BP_DIRECT	GO:0007050~cell cycle arrest	14	0.516796	0.0356156	ENSSSCG00000005132, ENSSSCG00000004789, ENSSSCG00000025564, ENSSSCG00000022168, ENSSSCG00000014277, ENSSSCG00000013746, ENSSSCG00000027140, ENSSSCG00000006342, ENSSSCG00000003876, ENSSSCG00000020919, ENSSSCG00000023609, ENSSSCG00000001912, ENSSSCG00000017950, ENSSSCG00000012399	1910	46	11368	1.81143	1	0.867052	49.1867
GOTERM_BP_DIRECT	GO:0043066~negative regulation of apoptotic process	44	1.62422	0.0355494	ENSSSCG00000009865, ENSSSCG00000010214, ENSSSCG00000017496, ENSSSCG00000016569, ENSSSCG00000011466, ENSSSCG00000022168, ENSSSCG00000011510, ENSSSCG00000005965, ENSSSCG00000007198, ENSSSCG00000029879, ENSSSCG00000003200, ENSSSCG00000015284, ENSSSCG00000013312, ENSSSCG00000010860, ENSSSCG00000029852, ENSSSCG00000027140, ENSSSCG00000000849, ENSSSCG00000009658, ENSSSCG00000006543, ENSSSCG00000009019,…	1910	196	11368	1.33613	1	0.870127	49.1215
GOTERM_MF_DIRECT	GO:0003684~damaged DNA binding	14	0.516796	0.0243025	ENSSSCG00000014126, ENSSSCG00000005368, ENSSSCG00000003055, ENSSSCG00000030642, ENSSSCG00000015771, ENSSSCG00000003216, ENSSSCG00000022101, ENSSSCG00000014855, ENSSSCG00000022102, ENSSSCG00000006761, ENSSSCG00000009938, ENSSSCG00000020931, ENSSSCG00000017950, ENSSSCG00000003583	1763	46	11048	1.90722	1	0.871143	32.721
GOTERM_BP_DIRECT	GO:0007155~cell adhesion	30	1.10742	0.0432792	ENSSSCG00000007052, ENSSSCG00000007797, ENSSSCG00000011942, ENSSSCG00000005494, ENSSSCG00000005751, ENSSSCG00000006524, ENSSSCG00000006288, ENSSSCG00000017357, ENSSSCG00000002815, ENSSSCG00000006287, ENSSSCG00000009561, ENSSSCG00000009361, ENSSSCG00000005992, ENSSSCG00000006940, ENSSSCG00000024024, ENSSSCG00000004789, ENSSSCG00000014136, ENSSSCG00000013916, ENSSSCG00000029886, ENSSSCG00000005625,…	1910	126	11368	1.4171	1	0.891872	56.2183
GOTERM_BP_DIRECT	GO:0045944~positive regulation of transcription from RNA polymerase II promoter	88	3.24843	0.0439521	ENSSSCG00000023440, ENSSSCG00000016569, ENSSSCG00000011466, ENSSSCG00000013742, ENSSSCG00000003101, ENSSSCG00000017379, ENSSSCG00000012037, ENSSSCG00000005965, ENSSSCG00000004832, ENSSSCG00000003558, ENSSSCG00000016878, ENSSSCG00000029852, ENSSSCG00000006928, ENSSSCG00000000708, ENSSSCG00000008429, ENSSSCG00000013352, ENSSSCG00000001404, ENSSSCG00000012287, ENSSSCG00000002932, ENSSSCG00000014401,…	1910	436	11368	1.20129	1	0.892785	56.7897
GOTERM_BP_DIRECT	GO:0030308~negative regulation of cell growth	19	0.701366	0.0430142	ENSSSCG00000022343, ENSSSCG00000012699, ENSSSCG00000013229, ENSSSCG00000022280, ENSSSCG00000025564, ENSSSCG00000000602, ENSSSCG00000017549, ENSSSCG00000022168, ENSSSCG00000006779, ENSSSCG00000025822, ENSSSCG00000027140, ENSSSCG00000003876, ENSSSCG00000016233, ENSSSCG00000010944, ENSSSCG00000016018, ENSSSCG00000004524, ENSSSCG00000006832, ENSSSCG00000001912, ENSSSCG00000017950	1910	71	11368	1.59274	1	0.893272	55.9913
GOTERM_BP_DIRECT	GO:0016477~cell migration	23	0.849022	0.0446233	ENSSSCG00000008144, ENSSSCG00000011014, ENSSSCG00000011466, ENSSSCG00000003578, ENSSSCG00000004789, ENSSSCG00000004497, ENSSSCG00000006530, ENSSSCG00000005215, ENSSSCG00000002039, ENSSSCG00000013888, ENSSSCG00000003908, ENSSSCG00000000634, ENSSSCG00000008601, ENSSSCG00000007401, ENSSSCG00000029949, ENSSSCG00000001900, ENSSSCG00000010738, ENSSSCG00000003592, ENSSSCG00000007586, ENSSSCG00000009412,…	1910	91	11368	1.50431	1	0.893661	57.3525
GOTERM_BP_DIRECT	GO:0001503~ossification	10	0.36914	0.0428902	ENSSSCG00000009220, ENSSSCG00000007436, ENSSSCG00000000606, ENSSSCG00000024817, ENSSSCG00000009216, ENSSSCG00000011799, ENSSSCG00000029879, ENSSSCG00000009219, ENSSSCG00000004898, ENSSSCG00000004192	1910	29	11368	2.05236	1	0.895485	55.8848
GOTERM_BP_DIRECT	GO:0055114~oxidation-reduction process	32	1.18125	0.0462929	ENSSSCG00000014167, ENSSSCG00000014540, ENSSSCG00000024750, ENSSSCG00000003229, ENSSSCG00000018084, ENSSSCG00000006878, ENSSSCG00000013901, ENSSSCG00000012229, ENSSSCG00000029876, ENSSSCG00000010554, ENSSSCG00000004875, ENSSSCG00000003158, ENSSSCG00000000961, ENSSSCG00000000843, ENSSSCG00000011137, ENSSSCG00000001054, ENSSSCG00000014232, ENSSSCG00000015311, ENSSSCG00000010340, ENSSSCG00000023472,…	1910	137	11368	1.39021	1	0.897049	58.7225
GOTERM_BP_DIRECT	GO:0045087~innate immune response	38	1.40273	0.0459272	ENSSSCG00000007375, ENSSSCG00000006590, ENSSSCG00000010334, ENSSSCG00000003578, ENSSSCG00000009002, ENSSSCG00000005215, ENSSSCG00000013035, ENSSSCG00000012118, ENSSSCG00000001651, ENSSSCG00000012117, ENSSSCG00000012229, ENSSSCG00000013888, ENSSSCG00000009389, ENSSSCG00000022913, ENSSSCG00000006589, ENSSSCG00000006588, ENSSSCG00000001912, ENSSSCG00000030888, ENSSSCG00000017614, ENSSSCG00000009589,…	1910	168	11368	1.34625	1	0.897852	58.426
GOTERM_BP_DIRECT	GO:0046330~positive regulation of JNK cascade	11	0.406054	0.0477539	ENSSSCG00000010966, ENSSSCG00000007758, ENSSSCG00000008088, ENSSSCG00000024817, ENSSSCG00000016678, ENSSSCG00000016793, ENSSSCG00000009585, ENSSSCG00000001009, ENSSSCG00000008090, ENSSSCG00000004192, ENSSSCG00000016617	1910	34	11368	1.92559	1	0.901763	59.8872
GOTERM_BP_DIRECT	GO:0051881~regulation of mitochondrial membrane potential	8	0.295312	0.0494918	ENSSSCG00000011669, ENSSSCG00000010682, ENSSSCG00000025217, ENSSSCG00000010245, ENSSSCG00000014833, ENSSSCG00000001516, ENSSSCG00000029876, ENSSSCG00000007229	1910	21	11368	2.26736	1	0.904964	61.232
GOTERM_BP_DIRECT	GO:0051044~positive regulation of membrane protein ectodomain proteolysis	5	0.18457	0.0491434	ENSSSCG00000001404, ENSSSCG00000001089, ENSSSCG00000022208, ENSSSCG00000010772, ENSSSCG00000010629	1910	9	11368	3.30657	1	0.90584	60.9659
GOTERM_BP_DIRECT	GO:1902187~negative regulation of viral release from host cell	5	0.18457	0.0491434	ENSSSCG00000009389, ENSSSCG00000001912, ENSSSCG00000014780, ENSSSCG00000001233, ENSSSCG00000012564	1910	9	11368	3.30657	1	0.90584	60.9659
GOTERM_BP_DIRECT	GO:0090398~cellular senescence	5	0.18457	0.0491434	ENSSSCG00000009865, ENSSSCG00000001661, ENSSSCG00000013746, ENSSSCG00000001912, ENSSSCG00000008645	1910	9	11368	3.30657	1	0.90584	60.9659
GOTERM_BP_DIRECT	GO:0097284~hepatocyte apoptotic process	5	0.18457	0.0491434	ENSSSCG00000000769, ENSSSCG00000013232, ENSSSCG00000000253, ENSSSCG00000007229, ENSSSCG00000005012	1910	9	11368	3.30657	1	0.90584	60.9659
GOTERM_BP_DIRECT	GO:0051928~positive regulation of calcium ion transport	5	0.18457	0.0491434	ENSSSCG00000011322, ENSSSCG00000017705, ENSSSCG00000011040, ENSSSCG00000020672, ENSSSCG00000017700	1910	9	11368	3.30657	1	0.90584	60.9659
GOTERM_BP_DIRECT	GO:2001243~negative regulation of intrinsic apoptotic signaling pathway	7	0.258398	0.0518938	ENSSSCG00000007436, ENSSSCG00000013229, ENSSSCG00000013269, ENSSSCG00000010486, ENSSSCG00000003065, ENSSSCG00000015570, ENSSSCG00000007229	1910	17	11368	2.45075	1	0.913158	63.0206
GOTERM_BP_DIRECT	GO:0043153~entrainment of circadian clock by photoperiod	6	0.221484	0.0525212	ENSSSCG00000011534, ENSSSCG00000009472, ENSSSCG00000015120, ENSSSCG00000001912, ENSSSCG00000017950, ENSSSCG00000008645	1910	13	11368	2.747	1	0.913459	63.4749
GOTERM_BP_DIRECT	GO:0050830~defense response to Gram-positive bacterium	11	0.406054	0.0571667	ENSSSCG00000001134, ENSSSCG00000003471, ENSSSCG00000001404, ENSSSCG00000003578, ENSSSCG00000016678, ENSSSCG00000026668, ENSSSCG00000009002, ENSSSCG00000013408, ENSSSCG00000029371, ENSSSCG00000023578, ENSSSCG00000000492	1910	35	11368	1.87058	1	0.926705	66.6771
GOTERM_BP_DIRECT	GO:0007169~transmembrane receptor protein tyrosine kinase signaling pathway	14	0.516796	0.0568047	ENSSSCG00000003578, ENSSSCG00000013564, ENSSSCG00000005215, ENSSSCG00000009612, ENSSSCG00000000714, ENSSSCG00000013888, ENSSSCG00000000634, ENSSSCG00000005706, ENSSSCG00000026978, ENSSSCG00000001900, ENSSSCG00000015522, ENSSSCG00000017006, ENSSSCG00000022126, ENSSSCG00000009589	1910	49	11368	1.70052	1	0.927498	66.4374
GOTERM_MF_DIRECT	GO:0003727~single-stranded RNA binding	8	0.295312	0.0612892	ENSSSCG00000003629, ENSSSCG00000022866, ENSSSCG00000030408, ENSSSCG00000006090, ENSSSCG00000000090, ENSSSCG00000012118, ENSSSCG00000017416, ENSSSCG00000012117	1763	23	11048	2.17968	1	0.928196	63.899
GOTERM_BP_DIRECT	GO:0008284~positive regulation of cell proliferation	41	1.51347	0.0583314	ENSSSCG00000011014, ENSSSCG00000001079, ENSSSCG00000016850, ENSSSCG00000016997, ENSSSCG00000013748, ENSSSCG00000014362, ENSSSCG00000005965, ENSSSCG00000013746, ENSSSCG00000011942, ENSSSCG00000007308, ENSSSCG00000012405, ENSSSCG00000016057, ENSSSCG00000027140, ENSSSCG00000008429, ENSSSCG00000025537, ENSSSCG00000008989, ENSSSCG00000013909, ENSSSCG00000026561, ENSSSCG00000011884, ENSSSCG00000008562,…	1910	187	11368	1.30495	1	0.928643	67.4372
GOTERM_MF_DIRECT	GO:0005509~calcium ion binding	91	3.35917	0.0360774	ENSSSCG00000010278, ENSSSCG00000024800, ENSSSCG00000013318, ENSSSCG00000000606, ENSSSCG00000024230, ENSSSCG00000010926, ENSSSCG00000011299, ENSSSCG00000001518, ENSSSCG00000003083, ENSSSCG00000013017, ENSSSCG00000013746, ENSSSCG00000002039, ENSSSCG00000005636, ENSSSCG00000007391, ENSSSCG00000006524, ENSSSCG00000001408, ENSSSCG00000022457, ENSSSCG00000029949, ENSSSCG00000010772, ENSSSCG00000014151,…	1763	472	11048	1.20818	1	0.931282	44.673
GOTERM_MF_DIRECT	GO:0008574~ATP-dependent microtubule motor activity, plus-end-directed	5	0.18457	0.0606531	ENSSSCG00000017342, ENSSSCG00000012377, ENSSSCG00000010457, ENSSSCG00000013332, ENSSSCG00000010471	1763	10	11048	3.1333	1	0.932936	63.5029
GOTERM_MF_DIRECT	GO:0043531~ADP binding	6	0.221484	0.0586153	ENSSSCG00000003098, ENSSSCG00000000884, ENSSSCG00000000145, ENSSSCG00000027745, ENSSSCG00000001488, ENSSSCG00000014934	1763	14	11048	2.68568	1	0.933387	62.2064
GOTERM_MF_DIRECT	GO:0004435~phosphatidylinositol phospholipase C activity	6	0.221484	0.0586153	ENSSSCG00000002651, ENSSSCG00000011322, ENSSSCG00000017705, ENSSSCG00000017338, ENSSSCG00000013034, ENSSSCG00000016083	1763	14	11048	2.68568	1	0.933387	62.2064
GOTERM_MF_DIRECT	GO:0042802~identical protein binding	11	0.406054	0.0697316	ENSSSCG00000001404, ENSSSCG00000002385, ENSSSCG00000013599, ENSSSCG00000017306, ENSSSCG00000002919, ENSSSCG00000007585, ENSSSCG00000011033, ENSSSCG00000017950, ENSSSCG00000010734, ENSSSCG00000000492, ENSSSCG00000016634	1763	38	11048	1.81401	1	0.934042	68.7885
GOTERM_MF_DIRECT	GO:0016702~oxidoreductase activity, acting on single donors with incorporation of molecular oxygen, incorporation of two atoms of oxygen	5	0.18457	0.0415094	ENSSSCG00000012806, ENSSSCG00000010404, ENSSSCG00000014840, ENSSSCG00000010292, ENSSSCG00000010223	1763	9	11048	3.48144	1	0.935834	49.4872
GOTERM_MF_DIRECT	GO:0008137~NADH dehydrogenase (ubiquinone) activity	10	0.36914	0.0393428	ENSSSCG00000013229, ENSSSCG00000018065, ENSSSCG00000013778, ENSSSCG00000016349, ENSSSCG00000018087, ENSSSCG00000018069, ENSSSCG00000018084, ENSSSCG00000024144, ENSSSCG00000005528, ENSSSCG00000018091	1763	30	11048	2.08886	1	0.936262	47.6161
GOTERM_MF_DIRECT	GO:0016491~oxidoreductase activity	21	0.775194	0.0485647	ENSSSCG00000024015, ENSSSCG00000011147, ENSSSCG00000022795, ENSSSCG00000003491, ENSSSCG00000024750, ENSSSCG00000018094, ENSSSCG00000013073, ENSSSCG00000013072, ENSSSCG00000012229, ENSSSCG00000010554, ENSSSCG00000020706, ENSSSCG00000024059, ENSSSCG00000013030, ENSSSCG00000012171, ENSSSCG00000025049, ENSSSCG00000017297, ENSSSCG00000011137, ENSSSCG00000027854, ENSSSCG00000021742, ENSSSCG00000005083,…	1763	86	11048	1.53021	1	0.936972	55.1549
GOTERM_MF_DIRECT	GO:0008009~chemokine activity	11	0.406054	0.0349665	ENSSSCG00000017721, ENSSSCG00000008977, ENSSSCG00000010966, ENSSSCG00000017723, ENSSSCG00000017705, ENSSSCG00000017920, ENSSSCG00000008959, ENSSSCG00000006298, ENSSSCG00000017702, ENSSSCG00000008957, ENSSSCG00000017700	1763	34	11048	2.02743	1	0.937132	43.6368
GOTERM_MF_DIRECT	GO:0051721~protein phosphatase 2A binding	4	0.147656	0.0555196	ENSSSCG00000009370, ENSSSCG00000006653, ENSSSCG00000026781, ENSSSCG00000017950	1763	6	11048	4.17773	1	0.937657	60.1538
GOTERM_MF_DIRECT	GO:0019888~protein phosphatase regulator activity	4	0.147656	0.0555196	ENSSSCG00000003155, ENSSSCG00000022797, ENSSSCG00000006653, ENSSSCG00000010464	1763	6	11048	4.17773	1	0.937657	60.1538
GOTERM_MF_DIRECT	GO:0005080~protein kinase C binding	4	0.147656	0.0555196	ENSSSCG00000022280, ENSSSCG00000014633, ENSSSCG00000026618, ENSSSCG00000017473	1763	6	11048	4.17773	1	0.937657	60.1538
GOTERM_MF_DIRECT	GO:0004499~N,N-dimethylaniline monooxygenase activity	4	0.147656	0.0555196	ENSSSCG00000015267, ENSSSCG00000023472, ENSSSCG00000015268, ENSSSCG00000006702	1763	6	11048	4.17773	1	0.937657	60.1538
GOTERM_MF_DIRECT	GO:0045499~chemorepellent activity	7	0.258398	0.0689338	ENSSSCG00000023784, ENSSSCG00000029533, ENSSSCG00000007079, ENSSSCG00000011398, ENSSSCG00000006635, ENSSSCG00000004663, ENSSSCG00000015398	1763	19	11048	2.30874	1	0.937716	68.3545
GOTERM_MF_DIRECT	GO:0005178~integrin binding	7	0.258398	0.0689338	ENSSSCG00000024954, ENSSSCG00000017306, ENSSSCG00000023165, ENSSSCG00000015122, ENSSSCG00000013746, ENSSSCG00000004192, ENSSSCG00000006940	1763	19	11048	2.30874	1	0.937716	68.3545
GOTERM_BP_DIRECT	GO:0032466~negative regulation of cytokinesis	4	0.147656	0.0634584	ENSSSCG00000000950, ENSSSCG00000028924, ENSSSCG00000013352, ENSSSCG00000025980	1910	6	11368	3.96789	1	0.938684	70.5925
GOTERM_BP_DIRECT	GO:0002011~morphogenesis of an epithelial sheet	4	0.147656	0.0634584	ENSSSCG00000007067, ENSSSCG00000022806, ENSSSCG00000001661, ENSSSCG00000011026	1910	6	11368	3.96789	1	0.938684	70.5925
GOTERM_BP_DIRECT	GO:0005513~detection of calcium ion	4	0.147656	0.0634584	ENSSSCG00000022545, ENSSSCG00000025768, ENSSSCG00000010142, ENSSSCG00000011761	1910	6	11368	3.96789	1	0.938684	70.5925
GOTERM_BP_DIRECT	GO:0014808~release of sequestered calcium ion into cytosol by sarcoplasmic reticulum	4	0.147656	0.0634584	ENSSSCG00000024344, ENSSSCG00000022457, ENSSSCG00000010142, ENSSSCG00000017700	1910	6	11368	3.96789	1	0.938684	70.5925
GOTERM_BP_DIRECT	GO:0010389~regulation of G2/M transition of mitotic cell cycle	4	0.147656	0.0634584	ENSSSCG00000009094, ENSSSCG00000015581, ENSSSCG00000024385, ENSSSCG00000012307	1910	6	11368	3.96789	1	0.938684	70.5925
GOTERM_BP_DIRECT	GO:0000212~meiotic spindle organization	4	0.147656	0.0634584	ENSSSCG00000010214, ENSSSCG00000000145, ENSSSCG00000000265, ENSSSCG00000007493	1910	6	11368	3.96789	1	0.938684	70.5925
GOTERM_MF_DIRECT	GO:0004222~metalloendopeptidase activity	22	0.812108	0.0581263	ENSSSCG00000029488, ENSSSCG00000015250, ENSSSCG00000011157, ENSSSCG00000010272, ENSSSCG00000003351, ENSSSCG00000004595, ENSSSCG00000002039, ENSSSCG00000012167, ENSSSCG00000002341, ENSSSCG00000017052, ENSSSCG00000011356, ENSSSCG00000005498, ENSSSCG00000016043, ENSSSCG00000007436, ENSSSCG00000011066, ENSSSCG00000006359, ENSSSCG00000010772, ENSSSCG00000001767, ENSSSCG00000010746, ENSSSCG00000002806,…	1763	93	11048	1.48242	1	0.938762	61.8889
GOTERM_BP_DIRECT	GO:0061077~chaperone-mediated protein folding	8	0.295312	0.062434	ENSSSCG00000000743, ENSSSCG00000001549, ENSSSCG00000000180, ENSSSCG00000007188, ENSSSCG00000015453, ENSSSCG00000028413, ENSSSCG00000021250, ENSSSCG00000014934	1910	22	11368	2.1643	1	0.939332	69.9861
GOTERM_BP_DIRECT	GO:0050731~positive regulation of peptidyl-tyrosine phosphorylation	10	0.36914	0.0633245	ENSSSCG00000016866, ENSSSCG00000006001, ENSSSCG00000005706, ENSSSCG00000000293, ENSSSCG00000016853, ENSSSCG00000003839, ENSSSCG00000006530, ENSSSCG00000000714, ENSSSCG00000016878, ENSSSCG00000010067	1910	31	11368	1.91995	1	0.940056	70.5139
GOTERM_BP_DIRECT	GO:0071347~cellular response to interleukin-1	10	0.36914	0.0633245	ENSSSCG00000017721, ENSSSCG00000010966, ENSSSCG00000007758, ENSSSCG00000017723, ENSSSCG00000017705, ENSSSCG00000006298, ENSSSCG00000017702, ENSSSCG00000010461, ENSSSCG00000017700, ENSSSCG00000025822	1910	31	11368	1.91995	1	0.940056	70.5139
GOTERM_MF_DIRECT	GO:0004674~protein serine/threonine kinase activity	38	1.40273	0.0543527	ENSSSCG00000030206, ENSSSCG00000014240, ENSSSCG00000004636, ENSSSCG00000003558, ENSSSCG00000005657, ENSSSCG00000023925, ENSSSCG00000011295, ENSSSCG00000013312, ENSSSCG00000016956, ENSSSCG00000012795, ENSSSCG00000014028, ENSSSCG00000004718, ENSSSCG00000026658, ENSSSCG00000016095, ENSSSCG00000007493, ENSSSCG00000009671, ENSSSCG00000000475, ENSSSCG00000010872, ENSSSCG00000001563, ENSSSCG00000002506,…	1763	179	11048	1.33034	1	0.941173	59.3533
GOTERM_MF_DIRECT	GO:0001875~lipopolysaccharide receptor activity	3	0.110742	0.0681692	ENSSSCG00000005503, ENSSSCG00000006175, ENSSSCG00000009759	1763	3	11048	6.26659	1	0.941502	67.9332
GOTERM_MF_DIRECT	GO:0000293~ferric-chelate reductase activity	3	0.110742	0.0681692	ENSSSCG00000025049, ENSSSCG00000017297, ENSSSCG00000018094	1763	3	11048	6.26659	1	0.941502	67.9332
GOTERM_MF_DIRECT	GO:0016004~phospholipase activator activity	3	0.110742	0.0681692	ENSSSCG00000017721, ENSSSCG00000017705, ENSSSCG00000017700	1763	3	11048	6.26659	1	0.941502	67.9332
GOTERM_MF_DIRECT	GO:0005516~calmodulin binding	10	0.36914	0.0478632	ENSSSCG00000027898, ENSSSCG00000009123, ENSSSCG00000024996, ENSSSCG00000013614, ENSSSCG00000003789, ENSSSCG00000003569, ENSSSCG00000011415, ENSSSCG00000012585, ENSSSCG00000009890, ENSSSCG00000030270	1763	31	11048	2.02148	1	0.942698	54.6193
GOTERM_MF_DIRECT	GO:0009931~calcium-dependent protein serine/threonine kinase activity	4	0.147656	0.0858755	ENSSSCG00000024996, ENSSSCG00000011415, ENSSSCG00000012585, ENSSSCG00000009890	1763	7	11048	3.58091	1	0.945423	76.4581
GOTERM_MF_DIRECT	GO:0038191~neuropilin binding	4	0.147656	0.0858755	ENSSSCG00000023784, ENSSSCG00000011398, ENSSSCG00000023165, ENSSSCG00000015398	1763	7	11048	3.58091	1	0.945423	76.4581
GOTERM_MF_DIRECT	GO:0070181~small ribosomal subunit rRNA binding	4	0.147656	0.0858755	ENSSSCG00000014855, ENSSSCG00000013381, ENSSSCG00000003902, ENSSSCG00000005104	1763	7	11048	3.58091	1	0.945423	76.4581
GOTERM_MF_DIRECT	GO:0016504~peptidase activator activity	4	0.147656	0.0858755	ENSSSCG00000004927, ENSSSCG00000027466, ENSSSCG00000016634, ENSSSCG00000016174	1763	7	11048	3.58091	1	0.945423	76.4581
GOTERM_MF_DIRECT	GO:0004871~signal transducer activity	23	0.849022	0.0462918	ENSSSCG00000000396, ENSSSCG00000009048, ENSSSCG00000000579, ENSSSCG00000005284, ENSSSCG00000011961, ENSSSCG00000003083, ENSSSCG00000024771, ENSSSCG00000013034, ENSSSCG00000023433, ENSSSCG00000009347, ENSSSCG00000000125, ENSSSCG00000016057, ENSSSCG00000003098, ENSSSCG00000009389, ENSSSCG00000024996, ENSSSCG00000011399, ENSSSCG00000011415, ENSSSCG00000017338, ENSSSCG00000009833, ENSSSCG00000013473,…	1763	96	11048	1.50137	1	0.945454	53.3977
GOTERM_MF_DIRECT	GO:0031492~nucleosomal DNA binding	5	0.18457	0.0836455	ENSSSCG00000026778, ENSSSCG00000024918, ENSSSCG00000007585, ENSSSCG00000028829, ENSSSCG00000003555	1763	11	11048	2.84845	1	0.945528	75.5158
GOTERM_MF_DIRECT	GO:0030215~semaphorin receptor binding	6	0.221484	0.0767726	ENSSSCG00000023784, ENSSSCG00000029533, ENSSSCG00000011398, ENSSSCG00000006635, ENSSSCG00000004663, ENSSSCG00000015398	1763	15	11048	2.50664	1	0.945558	72.3839
GOTERM_MF_DIRECT	GO:0001530~lipopolysaccharide binding	6	0.221484	0.0767726	ENSSSCG00000005503, ENSSSCG00000009759, ENSSSCG00000026605, ENSSSCG00000006288, ENSSSCG00000009002, ENSSSCG00000016689	1763	15	11048	2.50664	1	0.945558	72.3839
GOTERM_MF_DIRECT	GO:0003677~DNA binding	87	3.21152	0.0927922	ENSSSCG00000009865, ENSSSCG00000010865, ENSSSCG00000013884, ENSSSCG00000004739, ENSSSCG00000003772, ENSSSCG00000021646, ENSSSCG00000013742, ENSSSCG00000003101, ENSSSCG00000016117, ENSSSCG00000005965, ENSSSCG00000003555, ENSSSCG00000009310, ENSSSCG00000024775, ENSSSCG00000013786, ENSSSCG00000016057, ENSSSCG00000027325, ENSSSCG00000014401, ENSSSCG00000025488, ENSSSCG00000001493, ENSSSCG00000028696,…	1763	471	11048	1.15752	1	0.945607	79.1693
GOTERM_MF_DIRECT	GO:0003774~motor activity	8	0.295312	0.0905496	ENSSSCG00000004620, ENSSSCG00000000145, ENSSSCG00000013604, ENSSSCG00000004587, ENSSSCG00000028723, ENSSSCG00000007288, ENSSSCG00000016742, ENSSSCG00000027341	1763	25	11048	2.00531	1	0.945654	78.3241
GOTERM_MF_DIRECT	GO:0008270~zinc ion binding	142	5.24179	0.0814272	ENSSSCG00000017043, ENSSSCG00000012699, ENSSSCG00000023440, ENSSSCG00000003772, ENSSSCG00000011157, ENSSSCG00000000902, ENSSSCG00000006328, ENSSSCG00000016498, ENSSSCG00000001392, ENSSSCG00000010635, ENSSSCG00000006968, ENSSSCG00000016220, ENSSSCG00000014401, ENSSSCG00000005838, ENSSSCG00000011211, ENSSSCG00000010738, ENSSSCG00000001245, ENSSSCG00000029488, ENSSSCG00000027983, ENSSSCG00000011004,…	1763	793	11048	1.12214	1	0.945673	74.5433
GOTERM_MF_DIRECT	GO:0044822~poly(A) RNA binding	119	4.39276	0.0886013	ENSSSCG00000006468, ENSSSCG00000000119, ENSSSCG00000012823, ENSSSCG00000022528, ENSSSCG00000005786, ENSSSCG00000024673, ENSSSCG00000003555, ENSSSCG00000013745, ENSSSCG00000016879, ENSSSCG00000007253, ENSSSCG00000016498, ENSSSCG00000012405, ENSSSCG00000004403, ENSSSCG00000005920, ENSSSCG00000016737, ENSSSCG00000009019, ENSSSCG00000008079, ENSSSCG00000003134, ENSSSCG00000000908, ENSSSCG00000025307,…	1763	659	11048	1.1316	1	0.946263	77.5638
GOTERM_BP_DIRECT	GO:0045765~regulation of angiogenesis	7	0.258398	0.0671559	ENSSSCG00000002389, ENSSSCG00000015589, ENSSSCG00000006001, ENSSSCG00000027130, ENSSSCG00000002516, ENSSSCG00000006530, ENSSSCG00000007227	1910	18	11368	2.3146	1	0.946617	72.6859
GOTERM_MF_DIRECT	GO:0005200~structural constituent of cytoskeleton	13	0.479882	0.0799582	ENSSSCG00000000194, ENSSSCG00000028355, ENSSSCG00000026022, ENSSSCG00000001379, ENSSSCG00000000190, ENSSSCG00000016185, ENSSSCG00000007625, ENSSSCG00000016216, ENSSSCG00000003687, ENSSSCG00000001006, ENSSSCG00000011033, ENSSSCG00000007523, ENSSSCG00000002277	1763	49	11048	1.66256	1	0.947374	73.8795
GOTERM_MF_DIRECT	GO:0048020~CCR chemokine receptor binding	7	0.258398	0.0542217	ENSSSCG00000017721, ENSSSCG00000010966, ENSSSCG00000017723, ENSSSCG00000017705, ENSSSCG00000006298, ENSSSCG00000017702, ENSSSCG00000017700	1763	18	11048	2.43701	1	0.9479	59.2626
GOTERM_MF_DIRECT	GO:0046961~proton-transporting ATPase activity, rotational mechanism	6	0.221484	0.0975896	ENSSSCG00000016577, ENSSSCG00000013431, ENSSSCG00000000405, ENSSSCG00000017401, ENSSSCG00000008056, ENSSSCG00000012890	1763	16	11048	2.34997	1	0.949878	80.8746
GOTERM_MF_DIRECT	GO:0005031~tumor necrosis factor-activated receptor activity	6	0.221484	0.0975896	ENSSSCG00000011333, ENSSSCG00000000708, ENSSSCG00000022208, ENSSSCG00000014825, ENSSSCG00000007440, ENSSSCG00000004898	1763	16	11048	2.34997	1	0.949878	80.8746
GOTERM_BP_DIRECT	GO:0034375~high-density lipoprotein particle remodeling	5	0.18457	0.0712947	ENSSSCG00000017255, ENSSSCG00000027745, ENSSSCG00000004509, ENSSSCG00000009759, ENSSSCG00000015069	1910	10	11368	2.97592	1	0.950044	74.8617
GOTERM_BP_DIRECT	GO:1901224~positive regulation of NIK/NF-kappaB signaling	5	0.18457	0.0712947	ENSSSCG00000014855, ENSSSCG00000001404, ENSSSCG00000016678, ENSSSCG00000013746, ENSSSCG00000002965	1910	10	11368	2.97592	1	0.950044	74.8617
GOTERM_BP_DIRECT	GO:0019835~cytolysis	5	0.18457	0.0712947	ENSSSCG00000017605, ENSSSCG00000001516, ENSSSCG00000000492, ENSSSCG00000016859, ENSSSCG00000010271	1910	10	11368	2.97592	1	0.950044	74.8617
GOTERM_BP_DIRECT	GO:0045787~positive regulation of cell cycle	6	0.221484	0.0707566	ENSSSCG00000009865, ENSSSCG00000017797, ENSSSCG00000014853, ENSSSCG00000013746, ENSSSCG00000014780, ENSSSCG00000000625	1910	14	11368	2.55079	1	0.950327	74.5884
GOTERM_BP_DIRECT	GO:0007099~centriole replication	6	0.221484	0.0707566	ENSSSCG00000002923, ENSSSCG00000021670, ENSSSCG00000000373, ENSSSCG00000011645, ENSSSCG00000009076, ENSSSCG00000004657	1910	14	11368	2.55079	1	0.950327	74.5884
GOTERM_BP_DIRECT	GO:0006513~protein monoubiquitination	6	0.221484	0.0707566	ENSSSCG00000011004, ENSSSCG00000010924, ENSSSCG00000015600, ENSSSCG00000014780, ENSSSCG00000010603, ENSSSCG00000017614	1910	14	11368	2.55079	1	0.950327	74.5884
GOTERM_BP_DIRECT	GO:0034605~cellular response to heat	6	0.221484	0.0707566	ENSSSCG00000024954, ENSSSCG00000009672, ENSSSCG00000017033, ENSSSCG00000011238, ENSSSCG00000016637, ENSSSCG00000008090	1910	14	11368	2.55079	1	0.950327	74.5884
GOTERM_BP_DIRECT	GO:0051607~defense response to virus	27	0.996678	0.0701587	ENSSSCG00000000396, ENSSSCG00000007375, ENSSSCG00000027982, ENSSSCG00000007758, ENSSSCG00000014277, ENSSSCG00000024771, ENSSSCG00000007440, ENSSSCG00000012118, ENSSSCG00000005203, ENSSSCG00000012117, ENSSSCG00000000573, ENSSSCG00000000571, ENSSSCG00000008977, ENSSSCG00000009658, ENSSSCG00000006543, ENSSSCG00000012077, ENSSSCG00000013664, ENSSSCG00000008648, ENSSSCG00000010451, ENSSSCG00000009881,…	1910	116	11368	1.38534	1	0.950483	74.2815
GOTERM_BP_DIRECT	GO:0038083~peptidyl-tyrosine autophosphorylation	9	0.332226	0.0700388	ENSSSCG00000005706, ENSSSCG00000003578, ENSSSCG00000026978, ENSSSCG00000001900, ENSSSCG00000005215, ENSSSCG00000001818, ENSSSCG00000013888, ENSSSCG00000009589, ENSSSCG00000000634	1910	27	11368	1.98394	1	0.95169	74.2195
GOTERM_BP_DIRECT	GO:0031398~positive regulation of protein ubiquitination	10	0.36914	0.075513	ENSSSCG00000022101, ENSSSCG00000005601, ENSSSCG00000003288, ENSSSCG00000017524, ENSSSCG00000024771, ENSSSCG00000004832, ENSSSCG00000017918, ENSSSCG00000017643, ENSSSCG00000001837, ENSSSCG00000016634	1910	32	11368	1.85995	1	0.955863	76.9099
GOTERM_BP_DIRECT	GO:0002283~neutrophil activation involved in immune response	3	0.110742	0.0751035	ENSSSCG00000006357, ENSSSCG00000002919, ENSSSCG00000009589	1910	3	11368	5.95183	1	0.9564	76.7182
GOTERM_BP_DIRECT	GO:0003289~atrial septum primum morphogenesis	3	0.110742	0.0751035	ENSSSCG00000001081, ENSSSCG00000015874, ENSSSCG00000008682	1910	3	11368	5.95183	1	0.9564	76.7182
GOTERM_BP_DIRECT	GO:0061418~regulation of transcription from RNA polymerase II promoter in response to hypoxia	3	0.110742	0.0751035	ENSSSCG00000012029, ENSSSCG00000014336, ENSSSCG00000010245	1910	3	11368	5.95183	1	0.9564	76.7182
GOTERM_BP_DIRECT	GO:0007100~mitotic centrosome separation	3	0.110742	0.0751035	ENSSSCG00000010471, ENSSSCG00000024527, ENSSSCG00000007493	1910	3	11368	5.95183	1	0.9564	76.7182
GOTERM_BP_DIRECT	GO:0032020~ISG15-protein conjugation	3	0.110742	0.0751035	ENSSSCG00000027982, ENSSSCG00000023379, ENSSSCG00000011393	1910	3	11368	5.95183	1	0.9564	76.7182
GOTERM_BP_DIRECT	GO:2000271~positive regulation of fibroblast apoptotic process	3	0.110742	0.0751035	ENSSSCG00000000914, ENSSSCG00000016067, ENSSSCG00000025822	1910	3	11368	5.95183	1	0.9564	76.7182
GOTERM_BP_DIRECT	GO:0015074~DNA integration	3	0.110742	0.0751035	ENSSSCG00000025287, ENSSSCG00000003670, ENSSSCG00000011531	1910	3	11368	5.95183	1	0.9564	76.7182
GOTERM_BP_DIRECT	GO:0051013~microtubule severing	3	0.110742	0.0751035	ENSSSCG00000009326, ENSSSCG00000008517, ENSSSCG00000017542	1910	3	11368	5.95183	1	0.9564	76.7182
GOTERM_BP_DIRECT	GO:0097676~histone H3-K36 dimethylation	3	0.110742	0.0751035	ENSSSCG00000011332, ENSSSCG00000006508, ENSSSCG00000011531	1910	3	11368	5.95183	1	0.9564	76.7182
GOTERM_BP_DIRECT	GO:0032494~response to peptidoglycan	3	0.110742	0.0751035	ENSSSCG00000000475, ENSSSCG00000016573, ENSSSCG00000029371	1910	3	11368	5.95183	1	0.9564	76.7182
GOTERM_BP_DIRECT	GO:0034109~homotypic cell-cell adhesion	3	0.110742	0.0751035	ENSSSCG00000003839, ENSSSCG00000003590, ENSSSCG00000012012	1910	3	11368	5.95183	1	0.9564	76.7182
GOTERM_BP_DIRECT	GO:0060968~regulation of gene silencing	3	0.110742	0.0751035	ENSSSCG00000024918, ENSSSCG00000000373, ENSSSCG00000028829	1910	3	11368	5.95183	1	0.9564	76.7182
GOTERM_BP_DIRECT	GO:0034421~post-translational protein acetylation	3	0.110742	0.0751035	ENSSSCG00000005999, ENSSSCG00000009670, ENSSSCG00000003700	1910	3	11368	5.95183	1	0.9564	76.7182
GOTERM_BP_DIRECT	GO:0070269~pyroptosis	3	0.110742	0.0751035	ENSSSCG00000006955, ENSSSCG00000014997, ENSSSCG00000028711	1910	3	11368	5.95183	1	0.9564	76.7182
GOTERM_BP_DIRECT	GO:0032497~detection of lipopolysaccharide	3	0.110742	0.0751035	ENSSSCG00000005503, ENSSSCG00000006175, ENSSSCG00000009759	1910	3	11368	5.95183	1	0.9564	76.7182
GOTERM_BP_DIRECT	GO:0007005~mitochondrion organization	8	0.295312	0.0772463	ENSSSCG00000007743, ENSSSCG00000011066, ENSSSCG00000010682, ENSSSCG00000022874, ENSSSCG00000010073, ENSSSCG00000017549, ENSSSCG00000012012, ENSSSCG00000016635	1910	23	11368	2.0702	1	0.957782	77.7048
GOTERM_BP_DIRECT	GO:0000086~G2/M transition of mitotic cell cycle	8	0.295312	0.0772463	ENSSSCG00000022545, ENSSSCG00000011065, ENSSSCG00000014329, ENSSSCG00000005132, ENSSSCG00000000739, ENSSSCG00000025768, ENSSSCG00000015215, ENSSSCG00000006653	1910	23	11368	2.0702	1	0.957782	77.7048
GOTERM_BP_DIRECT	GO:0006887~exocytosis	11	0.406054	0.0794215	ENSSSCG00000017721, ENSSSCG00000004620, ENSSSCG00000011322, ENSSSCG00000022806, ENSSSCG00000016750, ENSSSCG00000017521, ENSSSCG00000017705, ENSSSCG00000001977, ENSSSCG00000029615, ENSSSCG00000017700, ENSSSCG00000016742	1910	37	11368	1.76946	1	0.960338	78.6658
GOTERM_BP_DIRECT	GO:0033138~positive regulation of peptidyl-serine phosphorylation	12	0.442968	0.0821605	ENSSSCG00000003155, ENSSSCG00000028525, ENSSSCG00000001404, ENSSSCG00000009482, ENSSSCG00000011884, ENSSSCG00000010245, ENSSSCG00000026152, ENSSSCG00000000714, ENSSSCG00000016494, ENSSSCG00000029852, ENSSSCG00000010067, ENSSSCG00000016634	1910	42	11368	1.70052	1	0.963579	79.8201
GOTERM_BP_DIRECT	GO:0010628~positive regulation of gene expression	26	0.959764	0.0844855	ENSSSCG00000008311, ENSSSCG00000003368, ENSSSCG00000015363, ENSSSCG00000009002, ENSSSCG00000004755, ENSSSCG00000013746, ENSSSCG00000014855, ENSSSCG00000011033, ENSSSCG00000006475, ENSSSCG00000016634, ENSSSCG00000016617, ENSSSCG00000009482, ENSSSCG00000015037, ENSSSCG00000010447, ENSSSCG00000010245, ENSSSCG00000016494, ENSSSCG00000017700, ENSSSCG00000016174, ENSSSCG00000017797, ENSSSCG00000017306,…	1910	113	11368	1.36945	1	0.963791	80.7534
GOTERM_BP_DIRECT	GO:0034446~substrate adhesion-dependent cell spreading	9	0.332226	0.0842284	ENSSSCG00000005122, ENSSSCG00000023272, ENSSSCG00000005706, ENSSSCG00000005041, ENSSSCG00000013041, ENSSSCG00000006530, ENSSSCG00000011046, ENSSSCG00000008340, ENSSSCG00000016174	1910	28	11368	1.91309	1	0.96449	80.6522
GOTERM_BP_DIRECT	GO:0071222~cellular response to lipopolysaccharide	13	0.479882	0.0840119	ENSSSCG00000008977, ENSSSCG00000024344, ENSSSCG00000011690, ENSSSCG00000005706, ENSSSCG00000015652, ENSSSCG00000022208, ENSSSCG00000015037, ENSSSCG00000007758, ENSSSCG00000010461, ENSSSCG00000011877, ENSSSCG00000029852, ENSSSCG00000011038, ENSSSCG00000008647	1910	47	11368	1.64625	1	0.965248	80.5666
GOTERM_BP_DIRECT	GO:0001755~neural crest cell migration	10	0.36914	0.0890404	ENSSSCG00000023784, ENSSSCG00000029533, ENSSSCG00000016569, ENSSSCG00000011398, ENSSSCG00000023165, ENSSSCG00000007527, ENSSSCG00000006635, ENSSSCG00000004663, ENSSSCG00000015874, ENSSSCG00000015398	1910	33	11368	1.80359	1	0.969027	82.4645
GOTERM_BP_DIRECT	GO:0045669~positive regulation of osteoblast differentiation	10	0.36914	0.0890404	ENSSSCG00000007067, ENSSSCG00000011257, ENSSSCG00000023272, ENSSSCG00000006276, ENSSSCG00000008649, ENSSSCG00000029879, ENSSSCG00000015874, ENSSSCG00000001027, ENSSSCG00000006940, ENSSSCG00000014256	1910	33	11368	1.80359	1	0.969027	82.4645
GOTERM_BP_DIRECT	GO:0001822~kidney development	10	0.36914	0.0890404	ENSSSCG00000025796, ENSSSCG00000011257, ENSSSCG00000024308, ENSSSCG00000004607, ENSSSCG00000005087, ENSSSCG00000011695, ENSSSCG00000015581, ENSSSCG00000027121, ENSSSCG00000001027, ENSSSCG00000017296	1910	33	11368	1.80359	1	0.969027	82.4645
GOTERM_BP_DIRECT	GO:2000134~negative regulation of G1/S transition of mitotic cell cycle	6	0.221484	0.0920049	ENSSSCG00000000950, ENSSSCG00000009071, ENSSSCG00000012699, ENSSSCG00000005132, ENSSSCG00000028840, ENSSSCG00000028740	1910	15	11368	2.38073	1	0.971682	83.4998
GOTERM_BP_DIRECT	GO:0002755~MyD88-dependent toll-like receptor signaling pathway	6	0.221484	0.0920049	ENSSSCG00000005503, ENSSSCG00000000475, ENSSSCG00000009002, ENSSSCG00000012118, ENSSSCG00000012117, ENSSSCG00000017091	1910	15	11368	2.38073	1	0.971682	83.4998
GOTERM_BP_DIRECT	GO:0007067~mitotic nuclear division	12	0.442968	0.0944193	ENSSSCG00000006333, ENSSSCG00000017024, ENSSSCG00000014855, ENSSSCG00000011065, ENSSSCG00000017032, ENSSSCG00000025965, ENSSSCG00000028249, ENSSSCG00000014329, ENSSSCG00000004518, ENSSSCG00000006105, ENSSSCG00000006653, ENSSSCG00000003949	1910	43	11368	1.66098	1	0.972646	84.2999
GOTERM_BP_DIRECT	GO:0097191~extrinsic apoptotic signaling pathway	8	0.295312	0.0939267	ENSSSCG00000000769, ENSSSCG00000027130, ENSSSCG00000022208, ENSSSCG00000030278, ENSSSCG00000005203, ENSSSCG00000001912, ENSSSCG00000001009, ENSSSCG00000000253	1910	24	11368	1.98394	1	0.972963	84.1397
GOTERM_BP_DIRECT	GO:0071407~cellular response to organic cyclic compound	8	0.295312	0.0939267	ENSSSCG00000027140, ENSSSCG00000001906, ENSSSCG00000015037, ENSSSCG00000017723, ENSSSCG00000017705, ENSSSCG00000011721, ENSSSCG00000011510, ENSSSCG00000017700	1910	24	11368	1.98394	1	0.972963	84.1397
GOTERM_BP_DIRECT	GO:0051276~chromosome organization	5	0.18457	0.0976318	ENSSSCG00000017032, ENSSSCG00000029039, ENSSSCG00000003670, ENSSSCG00000006105, ENSSSCG00000005965	1910	11	11368	2.70538	1	0.974374	85.3077
GOTERM_BP_DIRECT	GO:0034341~response to interferon-gamma	5	0.18457	0.0976318	ENSSSCG00000013664, ENSSSCG00000015673, ENSSSCG00000017920, ENSSSCG00000001252, ENSSSCG00000014780	1910	11	11368	2.70538	1	0.974374	85.3077
GOTERM_BP_DIRECT	GO:2000045~regulation of G1/S transition of mitotic cell cycle	5	0.18457	0.0976318	ENSSSCG00000000769, ENSSSCG00000025537, ENSSSCG00000007268, ENSSSCG00000002004, ENSSSCG00000008645	1910	11	11368	2.70538	1	0.974374	85.3077
GOTERM_BP_DIRECT	GO:0032148~activation of protein kinase B activity	5	0.18457	0.0976318	ENSSSCG00000024954, ENSSSCG00000000714, ENSSSCG00000023578, ENSSSCG00000029852, ENSSSCG00000010629	1910	11	11368	2.70538	1	0.974374	85.3077
GOTERM_BP_DIRECT	GO:0042346~positive regulation of NF-kappaB import into nucleus	5	0.18457	0.0976318	ENSSSCG00000001404, ENSSSCG00000010966, ENSSSCG00000015037, ENSSSCG00000009002, ENSSSCG00000012117	1910	11	11368	2.70538	1	0.974374	85.3077
GOTERM_BP_DIRECT	GO:0051290~protein heterotetramerization	5	0.18457	0.0976318	ENSSSCG00000024918, ENSSSCG00000028829, ENSSSCG00000025307, ENSSSCG00000006612, ENSSSCG00000022049	1910	11	11368	2.70538	1	0.974374	85.3077
GOTERM_BP_DIRECT	GO:0042832~defense response to protozoan	5	0.18457	0.0976318	ENSSSCG00000007817, ENSSSCG00000015652, ENSSSCG00000023178, ENSSSCG00000007440, ENSSSCG00000030582	1910	11	11368	2.70538	1	0.974374	85.3077
GOTERM_BP_DIRECT	GO:0048041~focal adhesion assembly	5	0.18457	0.0976318	ENSSSCG00000001805, ENSSSCG00000005041, ENSSSCG00000015122, ENSSSCG00000022726, ENSSSCG00000003485	1910	11	11368	2.70538	1	0.974374	85.3077
GOTERM_BP_DIRECT	GO:0007062~sister chromatid cohesion	5	0.18457	0.0976318	ENSSSCG00000000745, ENSSSCG00000003700, ENSSSCG00000012642, ENSSSCG00000029509, ENSSSCG00000005255	1910	11	11368	2.70538	1	0.974374	85.3077
GOTERM_BP_DIRECT	GO:0030220~platelet formation	5	0.18457	0.0976318	ENSSSCG00000000145, ENSSSCG00000025537, ENSSSCG00000001661, ENSSSCG00000026460, ENSSSCG00000001858	1910	11	11368	2.70538	1	0.974374	85.3077
GOTERM_BP_DIRECT	GO:0031110~regulation of microtubule polymerization or depolymerization	4	0.147656	0.097495	ENSSSCG00000001067, ENSSSCG00000028249, ENSSSCG00000004518, ENSSSCG00000006160	1910	7	11368	3.40105	1	0.975035	85.266
GOTERM_BP_DIRECT	GO:0033630~positive regulation of cell adhesion mediated by integrin	4	0.147656	0.097495	ENSSSCG00000025537, ENSSSCG00000005124, ENSSSCG00000001858, ENSSSCG00000009589	1910	7	11368	3.40105	1	0.975035	85.266
GOTERM_BP_DIRECT	GO:0032695~negative regulation of interleukin-12 production	4	0.147656	0.097495	ENSSSCG00000015652, ENSSSCG00000004789, ENSSSCG00000000475, ENSSSCG00000017918	1910	7	11368	3.40105	1	0.975035	85.266
GOTERM_BP_DIRECT	GO:2000406~positive regulation of T cell migration	4	0.147656	0.097495	ENSSSCG00000008977, ENSSSCG00000007758, ENSSSCG00000017306, ENSSSCG00000001408	1910	7	11368	3.40105	1	0.975035	85.266
GOTERM_BP_DIRECT	GO:0048384~retinoic acid receptor signaling pathway	4	0.147656	0.097495	ENSSSCG00000008311, ENSSSCG00000006328, ENSSSCG00000001912, ENSSSCG00000002965	1910	7	11368	3.40105	1	0.975035	85.266
GOTERM_BP_DIRECT	GO:0043306~positive regulation of mast cell degranulation	4	0.147656	0.097495	ENSSSCG00000007817, ENSSSCG00000003578, ENSSSCG00000006357, ENSSSCG00000009589	1910	7	11368	3.40105	1	0.975035	85.266
GOTERM_BP_DIRECT	GO:0021794~thalamus development	4	0.147656	0.097495	ENSSSCG00000017797, ENSSSCG00000016569, ENSSSCG00000000625, ENSSSCG00000016743	1910	7	11368	3.40105	1	0.975035	85.266
GOTERM_BP_DIRECT	GO:0090197~positive regulation of chemokine secretion	4	0.147656	0.097495	ENSSSCG00000005512, ENSSSCG00000007817, ENSSSCG00000007758, ENSSSCG00000005203	1910	7	11368	3.40105	1	0.975035	85.266
GOTERM_BP_DIRECT	GO:0042325~regulation of phosphorylation	4	0.147656	0.097495	ENSSSCG00000012482, ENSSSCG00000023212, ENSSSCG00000016853, ENSSSCG00000013035	1910	7	11368	3.40105	1	0.975035	85.266
GOTERM_BP_DIRECT	GO:0051497~negative regulation of stress fiber assembly	4	0.147656	0.097495	ENSSSCG00000015481, ENSSSCG00000003832, ENSSSCG00000030707, ENSSSCG00000017905	1910	7	11368	3.40105	1	0.975035	85.266
GOTERM_BP_DIRECT	GO:0050679~positive regulation of epithelial cell proliferation	9	0.332226	0.0999762	ENSSSCG00000024954, ENSSSCG00000016569, ENSSSCG00000024673, ENSSSCG00000017705, ENSSSCG00000003113, ENSSSCG00000005965, ENSSSCG00000010245, ENSSSCG00000029371, ENSSSCG00000025822	1910	29	11368	1.84712	1	0.975889	86.0042
GOTERM_BP_DIRECT	GO:0030512~negative regulation of transforming growth factor beta receptor signaling pathway	9	0.332226	0.0999762	ENSSSCG00000005601, ENSSSCG00000010703, ENSSSCG00000011014, ENSSSCG00000007509, ENSSSCG00000004948, ENSSSCG00000005084, ENSSSCG00000016635, ENSSSCG00000008723, ENSSSCG00000016634	1910	29	11368	1.84712	1	0.975889	86.0042
* FDR value is multiplied by 100
* Terms in red font (Benjamini corrected p value < 0.05) were related to cell proliferation, immune response and mitochondrial activation
* Term in blue font (p<0.05) was related to hypoxia response
