# Supplementary material for: Global Long Noncoding RNA and mRNA Expression Changes between Prenatal and Neonatal Lung Tissue in Pigs
Source: Genes (Basel). 2018 Sep 5;9(9):443. doi: 10.3390/genes9090443 (PMC6162397; doi:10.3390/genes9090443)
Supplement: Supplementary file 1 [file genes-09-00443-s001.zip › Table S4 DE lncRNAs and their expression in each sample.xlsx]

## Sheet: Sheet1
Table S4 DE lncRNAs and their expression in each sample
lncRNA Transcript ID	lncRNA Transcipts Gene Name	log2(Fold_Change)	q_value	Fetal1	Fetal2	Fetal3	Mean_Fetal	Neonatal1	Neonatal2	Neonatal3	Mean_Neonatal
TU100158	G54765	-inf	0.00157889	1.3061	1.14312	0.381169	0.943463	0	0	0	0
TU100725	G55048	-inf	0.00157889	2.03367	0	60.3704	20.8014	0	0	0	0
TU101180	G55304	-inf	0.00157889	3.47814	0.312983	0	1.26371	0	0	0	0
TU10173	G5884	-inf	0.00157889	27.5625	3.2242	170.909	67.2319	0	0	0	0
TU102961	G56226	-inf	0.00157889	1.36423	0	3.85541	1.73988	0	0	0	0
TU103245	G56378	inf	0.00157889	0	0	0	0	0	124.784	43.3879	56.0573
TU10325	G5965	-inf	0.00157889	5.59026	0	13.4104	6.33355	0	0	0	0
TU103288	G56401	-inf	0.00397431	0.875595	0.665131	0.0931427	0.544623	0	0	0	0
TU103571	G56538	inf	0.00157889	0	0	0	0	6.72802	3.44015	13.3392	7.83579
TU103596	G56551	2.51893	0.0373963	1.70784	1.81902	10.0659	4.53092	22.6622	17.4941	44.0909	28.0824
TU103803	G56658	-inf	0.00157889	0.251437	1.15339	0.588333	0.664387	0	0	0	0
TU103901	G56727	-inf	0.00157889	2.59665	2.06241	0	1.55302	0	0	0	0
TU104173	G56891	-inf	0.00157889	0	3.24879	1.05803	1.43561	0	0	0	0
TU104447	G57062	-2.09392	0.0400169	6.03304	5.2659	3.53505	4.94466	1.05979	1.35003	1.24721	1.21901
TU104502	G57097	inf	0.00157889	0	0	0	0	8.17164	11.7133	0.414383	6.76644
TU105211	G57452	-inf	0.00157889	0.85395	0.077285	0.627349	0.519528	0	0	0	0
TU105309	G57503	inf	0.00282468	0	0	0	0	53.7359	0	61.3867	38.3742
TU105361	G57533	inf	0.00157889	0	0	0	0	0.120502	0.607135	0.294429	0.340689
TU105452	G57586	-inf	0.00504611	0.109315	0.645594	1.08152	0.612143	0	0	0	0
TU105721	G57744	-inf	0.00157889	1.57665	0	60.0438	20.5402	0	0	0	0
TU105799	G57778	inf	0.00157889	0	0	0	0	20.0875	96.5873	164.87	93.8483
TU105837	G57810	inf	0.00504611	0	0	0	0	5.68013	5.95665	0.345537	3.99411
TU106113	G57960	-inf	0.00157889	4.17663	0.641206	0	1.60595	0	0	0	0
TU106534	G58206	-inf	0.00504611	10.5747	5.62615	114.043	43.4146	0	0	0	0
TU106908	G58419	-1.87852	0.019632	4.35427	2.16776	2.86416	3.12873	1.54728	1.06622	0.0589941	0.890831
TU106984	G58463	-inf	0.00282468	0.654624	0.615449	0	0.423358	0	0	0	0
TU107570	G58816	inf	0.00157889	0	0	0	0	14.7568	10.6977	0	8.48483
TU107693	G58887	inf	0.00157889	0	0	0	0	0	1.23896	91.1843	30.8078
TU107756	G58922	-inf	0.00157889	12.0728	0	112.831	41.6346	0	0	0	0
TU107920	G59036	-inf	0.00157889	0	1.67917	68.9874	23.5555	0	0	0	0
TU107925	G59040	-inf	0.00707996	0.263122	0.362558	0.556378	0.394019	0	0	0	0
TU108385	G59288	inf	0.00282468	0	0	0	0	28.0945	0	66.7187	31.6044
TU108553	G59388	-inf	0.00282468	0.460425	2.63331	0	1.03124	0	0	0	0
TU108634	G59428	-1.48614	0.00908756	9.09854	12.8748	6.60472	9.52602	5.66271	2.60677	2.58465	3.61804
TU108954	G59627	-inf	0.00607486	13.2849	13.0221	21.6502	15.9857	0	0	0	0
TU109047	G59702	-inf	0.00157889	21.6442	23.0717	132.495	59.0703	0	0	0	0
TU109685	G60061	inf	0.00157889	0	0	0	0	0.349895	0	4.73128	1.69372
TU109813	G60125	-inf	0.00157889	0	3.7238	6.72266	3.48215	0	0	0	0
TU109860	G60151	inf	0.00157889	0	0	0	0	0.61231	0.865647	0.339883	0.605947
TU110331	G60405	inf	0.00282468	0	0	0	0	0	68.1782	25.2193	31.1325
TU110495	G60501	1.04977	0.00282468	24.4121	15.9335	25.6133	21.9863	45.5723	50.2959	48.4621	48.1101
TU110589	G60571	-inf	0.00157889	0	0.675727	7.2014	2.62571	0	0	0	0
TU111767	G61263	-inf	0.00157889	6.27349	6.41516	4.14442	5.61102	0	0	0	0
TU111966	G61365	-inf	0.00157889	2.90153	0	4.1441	2.34854	0	0	0	0
TU111968	G61366	-inf	0.00157889	1.03926	1.44194	1.13258	1.20459	0	0	0	0
TU111980	G61370	-2.94658	0.0110167	3.79199	3.13294	0.999726	2.64155	0.684304	0.239309	0.159416	0.36101
TU11237	G6397	-inf	0.00282468	0.741839	0.647691	0.0744034	0.487978	0	0	0	0
TU113191	G61977	-0.992355	0.00282468	9.3879	9.80254	10.0109	9.73378	6.45132	4.30119	4.87113	5.20788
TU113571	G62178	-1.32083	0.0145835	3.17732	2.94345	4.87612	3.66563	2.35851	1.4514	0.860979	1.55696
TU113797	G62301	3.18344	0.0469127	2.9917	5.2107	0	2.73413	10.8182	26.9225	41.1645	26.3017
TU114067	G62465	-inf	0.0494903	1.09695	0.374814	0	0.490588	0	0	0	0
TU114219	G62572	-inf	0.00607486	20.7956	10.2996	29.2154	20.1035	0	0	0	0
TU11470	G6515	-1.51758	0.00397431	11.8693	12.3995	28.449	17.5726	6.92338	4.4231	8.38454	6.57701
TU115843	G63531	-1.1794	0.0295346	1.50664	1.59386	0.527796	1.20943	0.826577	0.434718	0.431581	0.564292
TU116457	G63912	-inf	0.00282468	0	41.2242	62.2883	34.5042	0	0	0	0
TU116826	G64202	-inf	0.00157889	29.8742	0	41.2301	23.7014	0	0	0	0
TU116901	G64252	-1.59906	0.00157889	116.519	211.826	183.346	170.564	33.9901	74.001	71.3596	59.7836
TU116903	G64253	-2.18101	0.00157889	8.6411	12.5414	13.1604	11.4476	2.61465	2.49517	2.95349	2.68777
TU117025	G64343	-inf	0.00397431	14.4728	0	16.2626	10.2451	0	0	0	0
TU117026	G64344	-inf	0.00157889	0.5332	2.55683	0.236876	1.10897	0	0	0	0
TU117198	G64473	-inf	0.00157889	0.212884	1.16807	0	0.460318	0	0	0	0
TU117284	G64542	-inf	0.00157889	3.12565	1.49064	3.55858	2.72496	0	0	0	0
TU117354	G64590	-inf	0.00157889	0	2.07578	1.88	1.31859	0	0	0	0
TU117358	G64594	-inf	0.00157889	0	1.85363	1.69485	1.18283	0	0	0	0
TU117524	G64715	inf	0.00397431	0	0	0	0	42.7196	100.786	87.8292	77.1116
TU118079	G65093	-inf	0.00504611	7.39679	0	16.9059	8.1009	0	0	0	0
TU118220	G65198	-inf	0.00157889	28.0006	6.51453	4.11749	12.8775	0	0	0	0
TU118412	G65343	-inf	0.00157889	0	1.03924	3.87713	1.63879	0	0	0	0
TU118536	G65435	-inf	0.00157889	10.3032	0	114.587	41.6301	0	0	0	0
TU118712	G65557	-inf	0.00282468	0.217745	1.27316	0.615857	0.702254	0	0	0	0
TU118723	G65566	0.695442	0.0339072	387.252	344.725	895.681	542.553	656.033	819.82	1343.48	939.778
TU118991	G65768	-0.882519	0.0421679	4.54684	3.81684	3.70096	4.02155	1.61324	2.75498	2.53086	2.29969
TU119217	G65917	inf	0.00157889	0	0	0	0	0.527739	34.6689	0	11.7322
TU119295	G65967	inf	0.00397431	0	0	0	0	5.17794	16.997	0	7.39165
TU119688	G66231	inf	0.00157889	0	0	0	0	0.400911	1.53312	0.0903703	0.6748
TU119728	G66262	-inf	0.0494903	236.978	55.044	0	97.3407	0	0	0	0
TU119843	G66348	-inf	0.00157889	0.0480559	0.928296	1.14304	0.706464	0	0	0	0
TU11993	G6823	inf	0.00157889	0	0	0	0	30.0388	4.16261	64.73	32.9771
TU120045	G66509	-inf	0.00282468	0.317308	1.95412	0	0.757143	0	0	0	0
TU120156	G66597	-1.46188	0.00607486	1.87758	3.34077	2.03874	2.41903	0.910728	1.46287	0.394493	0.922697
TU120232	G66650	inf	0.00157889	0	0	0	0	5.23297	8.60184	10.2467	8.02717
TU120677	G66939	inf	0.00157889	0	0	0	0	4.74902	0.595793	5.93219	3.759
TU120714	G66966	inf	0.00157889	0	0	0	0	39.8667	27.442	0	22.4362
TU120944	G67130	-inf	0.00157889	0.537458	1.69411	4.048	2.09319	0	0	0	0
TU12108	G6890	-inf	0.00504611	0	4.88227	11.4916	5.45796	0	0	0	0
TU121080	G67232	-inf	0.00157889	7.41592	7.35278	26.0794	13.616	0	0	0	0
TU121250	G67361	inf	0.00157889	0	0	0	0	7.72173	0	3.81125	3.84433
TU12131	G6899	inf	0.00282468	0	0	0	0	9.43272	0	2.94825	4.12699
TU121331	G67425	-inf	0.00157889	1.00855	1.14766	0	0.718737	0	0	0	0
TU121387	G67472	inf	0.00282468	0	0	0	0	4.39062	18.3505	29.1877	17.3096
TU121396	G67480	1.23142	0.0428184	37.0679	20.298	5.25119	20.8724	39.3697	51.5958	62.7722	51.2459
TU121647	G67664	1.78802	0.0394123	1.82078	0.37399	0.531715	0.908828	5.08684	2.24928	2.49875	3.27829
TU121748	G67725	-1.82665	0.00157889	13.7797	14.7475	12.9038	13.8103	3.96865	3.33765	5.12303	4.14311
TU121769	G67743	-inf	0.00157889	5.61669	2.91798	0	2.84489	0	0	0	0
TU121910	G67850	inf	0.00157889	0	0	0	0	3.45756	2.68548	2.72343	2.95549
TU121953	G67882	-inf	0.00282468	0	13.2587	26.5299	13.2629	0	0	0	0
TU122138	G68019	-inf	0.00157889	2.00819	0.078499	1.59753	1.22807	0	0	0	0
TU122391	G68195	-inf	0.00157889	3.31601	0	59.8628	21.0596	0	0	0	0
TU122477	G68242	-inf	0.00282468	0.256707	1.70196	4.24197	2.06688	0	0	0	0
TU122673	G68366	inf	0.00157889	0	0	0	0	7.35376	35.4548	3.15842	15.3223
TU122683	G68374	-inf	0.00157889	9.91578	1.11238	1.71648	4.24821	0	0	0	0
TU122742	G68422	-inf	0.00157889	0	1.06227	2.11816	1.06014	0	0	0	0
TU122745	G68425	-inf	0.00282468	0	1.72656	1.89534	1.2073	0	0	0	0
TU122756	G68436	-inf	0.00282468	1.31182	1.81008	0.421609	1.18117	0	0	0	0
TU122854	G68510	-1.08393	0.00282468	42.5541	37.9359	51.5954	44.0285	28.2484	20.803	17.0566	22.036
TU122871	G68522	-0.674627	0.0295346	645.169	805.807	619.72	690.232	315.723	381.551	684.226	460.5
TU122951	G68575	inf	0.00157889	0	0	0	0	13.0867	0	0.548075	4.54493
TU122988	G68604	-inf	0.00504611	0	0.271413	0.635252	0.302222	0	0	0	0
TU123287	G68804	2.41263	0.0475874	4.00164	3.43465	0.249957	2.56208	13.5898	14.2868	15.0402	14.3056
TU123557	G68982	inf	0.00157889	0	0	0	0	0.138587	0.38249	0.556106	0.359061
TU123755	G69117	-inf	0.00157889	0.364551	0.412306	0.0318001	0.269552	0	0	0	0
TU123759	G69121	-inf	0.00157889	0	3.39753	11.0877	4.82841	0	0	0	0
TU123778	G69140	-inf	0.00282468	1.35161	1.94798	6.04351	3.11437	0	0	0	0
TU124085	G69367	-inf	0.00157889	0.0403036	0.460219	1.73122	0.743914	0	0	0	0
TU124139	G69410	1.6409	0.0331526	617.697	350.7	439.665	469.354	631.614	2341.32	1620.53	1531.15
TU124260	G69498	inf	0.00157889	0	0	0	0	26.0954	30.4516	0	18.849
TU12451	G7091	2.87447	0.0235833	14.3548	1.75246	2.43398	6.18041	46.0673	20.2538	76.312	47.5444
TU124595	G69729	inf	0.00504611	0	0	0	0	0.068954	0.815282	0.658719	0.514318
TU125054	G70021	inf	0.00157889	0	0	0	0	0	2.03209	1.04682	1.0263
TU125127	G70076	-inf	0.00157889	0.237139	2.35015	0	0.86243	0	0	0	0
TU125140	G70085	-inf	0.00157889	1.11713	0.410768	0	0.509299	0	0	0	0
TU125248	G70167	0.962086	0.0119674	34.5115	27.3401	32.7507	31.5341	54.6495	75.2597	64.7518	64.887
TU125350	G70255	1.87122	0.00157889	7.64436	7.47701	4.58446	6.56861	15.8103	14.6546	46.339	25.6013
TU125358	G70262	0.871664	0.00908756	37.4779	50.8072	60.1105	49.4652	75.9718	133.707	77.2905	95.6564
TU125436	G70321	-inf	0.00157889	0.988406	0	3.32251	1.43697	0	0	0	0
TU125513	G70383	inf	0.00157889	0	0	0	0	36.0081	0	13.0807	16.3629
TU125556	G70420	-inf	0.00504611	0.477234	4.31161	2.14498	2.31127	0	0	0	0
TU125564	G70426	inf	0.00157889	0	0	0	0	5.82116	8.26163	0	4.69426
TU125583	G70441	inf	0.00157889	0	0	0	0	1.28891	0	8.62318	3.30403
TU125797	G70590	1.57433	0.0258072	4.3181	5.36304	8.64847	6.10987	23.0246	14.0992	21.27	19.4646
TU125824	G70611	-1.52473	0.0331526	3.72147	5.77554	6.22898	5.242	0.522998	3.23517	2.00291	1.92036
TU125881	G70647	inf	0.00157889	0	0	0	0	0	15.4883	15.4051	10.2978
TU126474	G71053	-inf	0.00157889	5.9093	6.44656	204.423	72.2596	0	0	0	0
TU126599	G71147	-1.57892	0.0280951	41.2402	83.2188	24.7337	49.7309	21.8641	19.1362	11.8857	17.6287
TU126673	G71195	1.23126	0.00157889	30.8271	18.5539	15.5187	21.6332	51.7601	51.9964	56.5837	53.4467
TU126810	G71292	-inf	0.00157889	12.2026	12.3899	38.9024	21.165	0	0	0	0
TU12696	G7239	-inf	0.00908756	4.17131	5.85713	3.00277	4.34374	0	0	0	0
TU127147	G71508	-inf	0.00282468	1.55486	1.45877	0	1.00454	0	0	0	0
TU127163	G71519	1.12043	0.00157889	102.34	112.287	102.825	105.817	276.99	197.857	258.542	244.463
TU127516	G71742	-inf	0.00157889	6.79246	4.24309	0	3.67852	0	0	0	0
TU127629	G71819	-1.16631	0.00397431	12.4582	13.4202	9.56765	11.8154	3.57668	7.39527	5.68594	5.55263
TU127632	G71821	-1.33358	0.00157889	11.6244	12.769	5.26219	9.8852	5.76769	3.36089	3.35947	4.16268
TU127735	G71883	-inf	0.00157889	5.10924	0	139.362	48.1571	0	0	0	0
TU127797	G71936	1.50991	0.00157889	5.47966	5.66062	2.72452	4.6216	9.7416	17.9156	13.798	13.8184
TU127804	G71939	-1.05437	0.00157889	5.82999	7.38707	6.26846	6.49517	3.47147	3.21937	3.28362	3.32482
TU128227	G72194	-inf	0.00157889	0.769464	0.52275	1.99289	1.09503	0	0	0	0
TU128237	G72202	-inf	0.00157889	12.285	11.2311	4.25728	9.25779	0	0	0	0
TU128310	G72260	-0.893031	0.0317945	6.98939	5.55504	8.85755	7.13399	3.88275	3.90444	4.4482	4.07846
TU128432	G72341	1.46242	0.00282468	5.44813	4.67443	4.89026	5.00427	11.5523	14.6631	17.5563	14.5906
TU128526	G72397	-2.85813	0.00157889	21.6764	10.1388	5.50421	12.4398	1.81756	2.16795	1.38539	1.7903
TU128548	G72415	inf	0.00157889	0	0	0	0	1.97412	7.88453	0	3.28622
TU12888	G7353	-0.932458	0.00157889	22.2956	26.518	26.9678	25.2605	15.1016	11.9576	15.1742	14.0778
TU129317	G72967	-inf	0.00397431	7.49114	0.829322	1.21063	3.17703	0	0	0	0
TU129506	G73102	-inf	0.00157889	0.463495	0.489553	2.15662	1.03656	0	0	0	0
TU129605	G73172	-inf	0.00397431	0.568213	1.43164	0.103796	0.701216	0	0	0	0
TU130215	G73608	2.35912	0.0494903	23.6242	32.4758	176.514	77.538	372.497	313.844	601.911	429.417
TU130653	G73915	inf	0.00282468	0	0	0	0	1.57121	4.73818	0.257702	2.18903
TU130662	G73919	-inf	0.00282468	8.50112	0	84.2486	30.9166	0	0	0	0
TU131389	G74436	-inf	0.0137486	5.13141	4.93059	3.08093	4.38098	0	0	0	0
TU131481	G74504	-inf	0.00157889	0	1.56019	13.8736	5.1446	0	0	0	0
TU131889	G74784	-inf	0.00157889	11.8443	5.72614	45.8083	21.1262	0	0	0	0
TU131974	G74834	-inf	0.00504611	5.1808	6.70802	10.7344	7.54107	0	0	0	0
TU132368	G75059	inf	0.00157889	0	0	0	0	1.69481	10.1784	0	3.95774
TU132770	G75287	inf	0.00157889	0	0	0	0	1.26733	0	1.16704	0.811457
TU13293	G7578	-inf	0.00157889	0	0.4417	2.14195	0.861217	0	0	0	0
TU133157	G75490	1.30568	0.0325061	0.818386	0.760885	0.528685	0.702652	2.64393	1.44941	1.42794	1.84043
TU133490	G75646	-inf	0.00157889	1.40994	3.38114	9.21139	4.66749	0	0	0	0
TU133880	G75868	inf	0.00397431	0	0	0	0	1.76289	2.36745	0	1.37678
TU133939	G75893	-0.948455	0.0128809	4.68926	5.36276	3.37654	4.47619	2.80898	1.8244	2.77181	2.4684
TU134053	G75964	-inf	0.0100362	8.3473	6.06258	1.79335	5.40108	0	0	0	0
TU13520	G7720	-inf	0.00157889	0.032914	0.630598	0.273783	0.312432	0	0	0	0
TU135294	G76641	-inf	0.00282468	1.14705	0.829573	2.89072	1.62245	0	0	0	0
TU135319	G76657	-inf	0.00808887	3.82158	3.80953	1.28037	2.97049	0	0	0	0
TU13611	G7786	-inf	0.00157889	9.93865	7.62762	0	5.85542	0	0	0	0
TU13651	G7808	-inf	0.00157889	5.05291	0.892767	4.51654	3.48741	0	0	0	0
TU13746	G7873	-inf	0.00397431	56.8482	7.72789	28.0116	30.8626	0	0	0	0
TU1385	G855	-inf	0.00157889	1.67405	2.51746	11.7493	5.3136	0	0	0	0
TU13879	G7963	inf	0.0421679	0	0	0	0	4.19999	0	9.11514	4.43838
TU14126	G8107	-inf	0.00157889	0.613894	0	5.10755	1.90715	0	0	0	0
TU14296	G8185	-inf	0.00397431	1.31325	12.862	10.7371	8.30412	0	0	0	0
TU14366	G8234	inf	0.00157889	0	0	0	0	0.244745	8.35318	0	2.86598
TU14516	G8324	-inf	0.00157889	20.7411	38.5227	173.105	77.4563	0	0	0	0
TU14908	G8541	-inf	0.00157889	2.62936	3.9466	2.15976	2.91191	0	0	0	0
TU15034	G8611	inf	0.00157889	0	0	0	0	2.09034	0.862902	1.91224	1.62183
TU15091	G8650	-inf	0.00157889	50.2183	15.8892	101.105	55.7375	0	0	0	0
TU15121	G8674	-inf	0.00282468	1.40774	1.54131	9.06006	4.00304	0	0	0	0
TU15396	G8848	-1.18817	0.00397431	3.6915	5.19045	3.14392	4.00862	2.85158	1.17811	1.60115	1.87695
TU15417	G8856	-inf	0.00157889	0.566846	0.893676	1.40741	0.955977	0	0	0	0
TU15422	G8861	-inf	0.0162702	0.393629	0.331929	0.267273	0.330944	0	0	0	0
TU15464	G8887	-inf	0.00157889	1.51909	2.8691	0	1.46273	0	0	0	0
TU15503	G8915	-inf	0.00282468	162.141	75.8369	244.256	160.745	0	0	0	0
TU15586	G8975	inf	0.00504611	0	0	0	0	25.859	5.69641	0	10.5185
TU16007	G9191	-inf	0.00397431	1.62327	1.88938	0.205824	1.23949	0	0	0	0
TU16475	G9463	-2.0493	0.0220277	4.33154	2.98049	4.2751	3.86238	0.901266	1.10536	0.950481	0.985702
TU16621	G9560	-1.74272	0.00157889	5.33103	9.00797	5.02584	6.45495	3.00711	2.06249	1.07009	2.04656
TU16780	G9646	inf	0.00157889	0	0	0	0	6.80575	0	30.7845	12.5301
TU16781	G9647	inf	0.00282468	0	0	0	0	22.2978	9.41336	31.2216	20.9776
TU16983	G9791	-1.62357	0.00282468	0.838841	3.15124	1.10517	1.69842	0.551851	0.769464	0.433753	0.585023
TU17048	G9839	-2.28045	0.0360473	0.508552	1.30406	1.53441	1.11567	0.599354	0.0118067	0.134096	0.248419
TU17087	G9864	-inf	0.00157889	0.471759	0.751246	1.66181	0.961605	0	0	0	0
TU17097	G9874	-inf	0.00157889	0.557977	2.21567	4.2226	2.33208	0	0	0	0
TU17165	G9924	-inf	0.00157889	10.9532	4.96033	0	5.30451	0	0	0	0
TU1766	G1082	-inf	0.00157889	0.54573	0	1.95341	0.833047	0	0	0	0
TU17888	G10284	-inf	0.00707996	0.930651	2.94415	4.42602	2.76694	0	0	0	0
TU18117	G10407	-inf	0.00282468	4.7838	0	1.10107	1.96162	0	0	0	0
TU18801	G10750	-inf	0.00157889	0.823017	0.114041	2.29324	1.07677	0	0	0	0
TU18874	G10779	-inf	0.00157889	0.343171	0.873422	1.33088	0.849158	0	0	0	0
TU18882	G10782	-4.14658	0.00157889	2.4104	1.79889	2.51721	2.24217	0.213473	0.124495	0.0636851	0.133884
TU18903	G10795	-inf	0.00157889	2.17706	0.30486	1.87013	1.45068	0	0	0	0
TU20405	G11615	inf	0.00157889	0	0	0	0	1.40871	0	0.897703	0.768804
TU20416	G11624	-inf	0.00157889	1.13038	11.5585	0	4.22963	0	0	0	0
TU2061	G1245	-1.40149	0.00504611	1.88587	1.24042	1.07867	1.40165	0.521847	0.495602	0.663606	0.560352
TU20952	G11889	-inf	0.00157889	1.09732	1.05097	0	0.716097	0	0	0	0
TU210	G110	-inf	0.00157889	6.18419	0	65.0572	23.7471	0	0	0	0
TU21147	G12015	1.58811	0.00157889	0.920771	1.16045	1.60861	1.22994	2.70188	5.1793	3.85676	3.91265
TU21428	G12183	-inf	0.00157889	47.4483	0	337.544	128.331	0	0	0	0
TU22170	G12610	-inf	0.00157889	1.67559	1.85934	2.09381	1.87625	0	0	0	0
TU22287	G12681	-1.00757	0.0360473	57.7806	40.5883	46.1613	48.1767	28.1093	16.8279	31.4502	25.4625
TU22834	G12949	inf	0.00157889	0	0	0	0	10.1337	0.267303	10.7417	7.04757
TU23213	G13107	-1.83124	0.0353098	1.67616	2.77657	1.01521	1.82265	1.13735	0.0622736	0.451294	0.550306
TU23290	G13140	-inf	0.0387843	4.90552	24.4627	0	9.78941	0	0	0	0
TU23656	G13304	inf	0.00157889	0	0	0	0	1.08366	0.5651	0.256327	0.635029
TU23997	G13499	-inf	0.00282468	4.31164	1.64282	35.254	13.7362	0	0	0	0
TU24198	G13598	-inf	0.00157889	0	63.6609	238.293	100.651	0	0	0	0
TU24479	G13783	inf	0.00157889	0	0	0	0	0.710685	2.49356	4.70922	2.63782
TU24918	G14065	-1.36208	0.00282468	2.2571	2.84754	3.18347	2.7627	1.09345	0.882488	1.46694	1.14763
TU25299	G14240	-inf	0.00157889	0.814319	2.66669	0	1.16034	0	0	0	0
TU25301	G14242	-inf	0.00157889	0.221872	1.14147	3.4807	1.61468	0	0	0	0
TU2560	G1543	-1.13308	0.0119674	19.0474	14.3699	11.074	14.8304	7.87552	7.11798	6.38144	7.12498
TU25660	G14413	-1.1987	0.00607486	2.48442	3.47179	2.03138	2.66253	2.16194	0.773141	0.766226	1.23377
TU257	G141	inf	0.00157889	0	0	0	0	33.7857	0	40.6675	24.8177
TU26755	G14940	-3.38595	0.00157889	7.79294	6.35442	4.55749	6.23495	0.550279	1.22187	0.079799	0.617316
TU26975	G15091	-0.980859	0.0145835	1.07993	3.89664	2.55321	2.50993	1.97632	1.24065	0.864074	1.36035
TU27785	G15527	inf	0.00157889	0	0	0	0	4.14674	38.9359	0	14.3609
TU27879	G15581	-inf	0.00157889	75.4419	40.9771	0	38.8063	0	0	0	0
TU29019	G16264	-inf	0.00397431	5.12764	0	5.34123	3.48962	0	0	0	0
TU29305	G16417	1.49734	0.0295346	2.37911	2.16486	0.559476	1.70115	6.51049	5.1157	3.50968	5.04529
TU29378	G16468	3.20454	0.00157889	14.9701	8.897	6.5696	10.1456	57.992	102.513	134.964	98.4897
TU29384	G16474	inf	0.00607486	0	0	0	0	6.97677	5.21424	18.1645	10.1185
TU29501	G16527	-1.31523	0.00607486	2.24827	3.21815	2.13206	2.53283	1.2457	0.89224	1.11309	1.08368
TU3042	G1784	-inf	0.00707996	0.491628	0.910574	0.4333	0.611834	0	0	0	0
TU30427	G17070	inf	0.00504611	0	0	0	0	215.193	0	592.489	269.227
TU31352	G17594	inf	0.00157889	0	0	0	0	2.28396	0	14.6814	5.65512
TU31700	G17782	1.70005	0.00157889	0.492368	0.436715	0.202135	0.377073	2.11762	0.633847	1.15419	1.30189
TU31738	G17807	inf	0.00157889	0	0	0	0	0.232321	0.93984	0	0.39072
TU31797	G17847	-inf	0.00157889	0	1.93038	146.169	49.3665	0	0	0	0
TU32346	G18214	-0.814202	0.0212422	6.1612	8.64309	4.97298	6.59242	5.43969	2.4412	4.13435	4.00508
TU33456	G18782	2.17697	0.0179673	1.154	0.778998	0.595519	0.842839	3.61975	2.6415	5.85143	4.03756
TU33568	G18847	-inf	0.00504611	0.301987	4.10879	1.69475	2.03518	0	0	0	0
TU3390	G2001	-inf	0.00157889	3.03516	3.65426	0.332751	2.34072	0	0	0	0
TU34437	G19284	-1.34712	0.0100362	8.07326	8.52059	6.969	7.85428	4.3964	2.58924	2.84088	3.27551
TU34873	G19489	-inf	0.00157889	0.737079	1.16788	0	0.634986	0	0	0	0
TU3502	G2069	inf	0.00157889	0	0	0	0	0.548629	0.218351	1.47483	0.74727
TU35483	G19798	-1.01079	0.038069	1.94521	2.2997	2.46332	2.23608	1.58634	1.24256	0.696609	1.17517
TU36426	G20265	-inf	0.00397431	0.524186	0.182151	3.94253	1.54962	0	0	0	0
TU36486	G20294	-1.36746	0.00504611	1.03012	1.4416	1.47333	1.31502	0.628673	0.446699	0.552454	0.542609
TU36615	G20347	-inf	0.00157889	14.7524	0	55.002	23.2515	0	0	0	0
TU3675	G2151	-1.01077	0.0295346	1.39287	3.41527	2.23113	2.34642	1.98319	0.700819	1.06816	1.25072
TU37266	G20735	-1.18142	0.0243323	4.70418	4.25239	3.82014	4.2589	2.83242	1.24157	1.90629	1.99343
TU37268	G20737	-inf	0.00157889	1.24133	0	81.6077	27.6163	0	0	0	0
TU37383	G20793	inf	0.00157889	0	0	0	0	1.23993	0.0756171	0.909974	0.74184
TU37419	G20812	-inf	0.00157889	0.66551	1.80786	0	0.824457	0	0	0	0
TU37465	G20836	-1.78576	0.0100362	24.4654	7.43004	41.2687	24.388	2.47536	9.98231	9.97046	7.47604
TU37504	G20849	-0.766177	0.0188159	18.5372	21.3416	16.8466	18.9085	16.3565	11.3875	7.58579	11.7766
TU37879	G21017	1.89388	0.0469127	1.03647	1.47947	1.80086	1.43893	5.79633	5.28642	6.02768	5.70348
TU37946	G21060	-inf	0.00504611	0.946942	2.67527	2.12471	1.91564	0	0	0	0
TU38144	G21171	-inf	0.00157889	0	0.749745	0.673217	0.474321	0	0	0	0
TU38150	G21175	-inf	0.00397431	0	0.84035	2.48291	1.10775	0	0	0	0
TU38665	G21473	-inf	0.00282468	45.9302	0	192.611	79.5137	0	0	0	0
TU39530	G21945	-inf	0.00157889	8.99751	2.11256	0	3.70336	0	0	0	0
TU40156	G22264	-inf	0.00157889	3.47521	1.69384	21.15	8.77302	0	0	0	0
TU4021	G2381	-inf	0.00157889	0.217711	0.695041	4.08447	1.66574	0	0	0	0
TU40318	G22335	-inf	0.00157889	2.72634	1.48244	0	1.40293	0	0	0	0
TU40499	G22446	-inf	0.00504611	0.302487	1.13184	0.424723	0.619683	0	0	0	0
TU40557	G22471	-2.73166	0.00607486	1.82503	2.04184	1.5764	1.81442	0.430317	0.0707808	0.37611	0.292403
TU40689	G22524	-inf	0.00282468	1.88026	0	2.06824	1.31617	0	0	0	0
TU40700	G22531	1.04238	0.0353098	1.96247	1.61766	0.760365	1.44683	5.01818	1.39377	3.09556	3.16917
TU41135	G22820	-inf	0.00157889	0	0.788242	10.7876	3.85861	0	0	0	0
TU41387	G22976	-inf	0.00397431	3.57064	0	107.889	37.1532	0	0	0	0
TU41595	G23105	inf	0.0442115	0	0	0	0	1.59889	0.148383	0.046075	0.597783
TU41598	G23108	inf	0.00157889	0	0	0	0	1.54121	0.168489	0.278675	0.662791
TU42603	G23658	1.84277	0.00707996	12.1577	4.34746	5.1541	7.21975	6.5182	30.5112	44.3201	27.1165
TU43518	G24201	1.41814	0.00707996	1.1968	1.01841	1.20386	1.13969	3.46819	3.75729	2.42095	3.21548
TU43552	G24224	-inf	0.00157889	4.601	3.97211	0.733663	3.10226	0	0	0	0
TU43775	G24344	-inf	0.00157889	10.5436	0	130.104	46.8825	0	0	0	0
TU44294	G24619	-inf	0.00157889	0	4.73593	15.3123	6.68274	0	0	0	0
TU44357	G24671	-inf	0.00157889	1.3322	10.9239	0	4.08537	0	0	0	0
TU44436	G24721	inf	0.00157889	0	0	0	0	0.809301	1.74372	0	0.851007
TU45216	G25128	inf	0.00157889	0	0	0	0	18.6141	47.0658	52.8433	39.5077
TU45263	G25162	-inf	0.00282468	2.0685	1.0389	3.4546	2.18733	0	0	0	0
TU45273	G25171	-inf	0.00157889	0.71518	1.12463	0	0.61327	0	0	0	0
TU45302	G25199	-2.3647	0.00157889	2.38939	2.58081	0.602767	1.85766	0.465495	0.333735	0.344032	0.381087
TU45382	G25241	-inf	0.00607486	0.115191	0.788096	0.317547	0.406945	0	0	0	0
TU46128	G25669	-1.12552	0.00282468	5.26598	6.5527	5.17622	5.66497	3.53611	2.75604	1.97258	2.75491
TU46682	G26008	-inf	0.00397431	0	4.02038	3.4892	2.50319	0	0	0	0
TU47393	G26431	-inf	0.00157889	1.8446	0.282478	13.0311	5.05273	0	0	0	0
TU47569	G26522	-1.52282	0.00707996	2.66966	5.36117	1.5483	3.19304	1.73498	0.790033	1.03399	1.18633
TU47741	G26630	inf	0.00157889	0	0	0	0	0.894376	2.73038	21.2209	8.28189
TU48547	G27139	-inf	0.00157889	0.35222	1.45301	0.161697	0.655642	0	0	0	0
TU50211	G28096	-1.53388	0.0360473	1.73074	2.94299	2.56913	2.41429	1.63879	0.453277	0.584538	0.892202
TU50782	G28378	1.46257	0.0428184	2.02744	1.12921	1.31378	1.49014	4.80181	4.49899	3.64134	4.31405
TU50830	G28405	inf	0.00282468	0	0	0	0	1.2123	1.39503	0.236492	0.947941
TU50850	G28419	-inf	0.00157889	0	0.628313	1.16573	0.598014	0	0	0	0
TU51186	G28635	-0.674484	0.0302945	231.372	179.934	263.821	225.042	152.647	145.292	150.448	149.462
TU51681	G28917	inf	0.00157889	0	0	0	0	0.825557	0	0.677968	0.501175
TU52018	G29079	inf	0.00157889	0	0	0	0	8.56999	0	3.47925	4.01641
TU521	G312	-inf	0.00397431	0.91073	0.314912	0.56237	0.596004	0	0	0	0
TU52354	G29269	-inf	0.00908756	0.551897	0.695909	0.354567	0.534124	0	0	0	0
TU53198	G29697	-inf	0.00157889	3.04218	12.0371	84.9781	33.3525	0	0	0	0
TU5332	G3060	inf	0.00157889	0	0	0	0	0.857547	15.1177	0	5.32508
TU53683	G29982	inf	0.00157889	0	0	0	0	18.9007	0	6.63046	8.51039
TU53860	G30087	-inf	0.00157889	0	20.755	87.7055	36.1535	0	0	0	0
TU54228	G30292	-inf	0.00157889	0.934927	0.480643	1.49297	0.969513	0	0	0	0
TU54329	G30351	-1.57587	0.0366861	1.79606	3.36025	2.44797	2.53476	1.81965	0.639541	0.259728	0.906306
TU54537	G30494	-inf	0.00157889	1.11772	0	3.23334	1.45035	0	0	0	0
TU54835	G30674	inf	0.00157889	0	0	0	0	1.57551	1.17432	1.58938	1.4464
TU55012	G30789	inf	0.00157889	0	0	0	0	3.25142	2.35229	0	1.8679
TU55474	G30988	inf	0.00282468	0	0	0	0	2.40785	1.37075	2.74303	2.17388
TU55525	G31015	-inf	0.00157889	1.59443	2.92527	0	1.50657	0	0	0	0
TU56028	G31260	-1.43791	0.00908756	21.9485	2.51194	0.837357	8.4326	3.47352	3.27203	2.84335	3.1963
TU56035	G31264	-2.27647	0.045515	2.68075	4.67169	2.80256	3.385	1.72777	0.114263	0.409092	0.750375
TU56877	G31648	1.8719	0.00397431	17.9232	9.42238	19.5529	15.6328	46.3366	89.596	44.0244	59.9857
TU57497	G31987	-inf	0.00157889	0	1.52543	3.21722	1.58088	0	0	0	0
TU57513	G32003	-inf	0.00157889	0	5.21649	21.0727	8.76306	0	0	0	0
TU57634	G32078	inf	0.00157889	0	0	0	0	150.782	88.4303	240.383	159.865
TU58295	G32480	-1.6052	0.0162702	1.79957	3.53686	1.09654	2.14432	1.74033	0.126009	0.407957	0.758099
TU58296	G32481	-2.04837	0.038069	1.92084	6.24445	5.36181	4.50903	1.94849	0.604507	0.971079	1.17469
TU58375	G32536	-inf	0.00157889	3.40146	1.65635	1.67979	2.24587	0	0	0	0
TU58833	G32783	inf	0.00157889	0	0	0	0	1359.57	1305.49	1692.04	1452.37
TU59145	G32933	-inf	0.00157889	2.18508	2.76956	4.36291	3.10585	0	0	0	0
TU60909	G33774	0.982018	0.0250812	6.17296	3.10485	6.76688	5.34823	10.6303	11.0728	11.8177	11.1736
TU623	G373	inf	0.00157889	0	0	0	0	0.813621	4.61127	0	1.8083
TU62733	G34694	-inf	0.00157889	11.5837	0	3.47217	5.01862	0	0	0	0
TU62831	G34754	-inf	0.00157889	0	2.396	17.9581	6.7847	0	0	0	0
TU62908	G34793	inf	0.00282468	0	0	0	0	2.11691	74.5603	0	25.5591
TU63218	G34987	2.19521	0.0137486	1.30397	1.74909	0.0418276	1.03163	4.9212	7.36721	2.49377	4.92739
TU63543	G35184	-inf	0.00157889	5.26566	0.619948	0	1.96187	0	0	0	0
TU64029	G35469	-inf	0.00282468	2.6897	2.46179	10.6233	5.25826	0	0	0	0
TU64359	G35644	inf	0.00504611	0	0	0	0	0.660842	0	0.699975	0.453606
TU65197	G36066	inf	0.00282468	0	0	0	0	1.64441	7.81758	0	3.154
TU65334	G36145	-inf	0.00397431	1.86567	0.56491	2.47867	1.63642	0	0	0	0
TU66058	G36491	-inf	0.00157889	9.87275	6.08985	36.7188	17.5605	0	0	0	0
TU66345	G36646	-inf	0.00157889	356.121	176.078	80.1748	204.125	0	0	0	0
TU66552	G36761	inf	0.00157889	0	0	0	0	1.41875	53.1618	0	18.1935
TU67408	G37201	-inf	0.0394123	8.74706	0.000151363	4.4483	4.3985	0	0	0	0
TU67539	G37267	-inf	0.00157889	0.605016	1.41462	1.09442	1.03802	0	0	0	0
TU68333	G37677	2.33216	0.00157889	9.92898	5.85525	8.19988	7.9947	42.1965	37.7852	47.686	42.5559
TU6934	G4013	1.37232	0.0203943	110.333	169.094	105.258	128.228	219.946	323.139	517.239	353.441
TU69366	G38091	inf	0.00157889	0	0	0	0	1.60338	0	1.90994	1.17111
TU69641	G38255	-3.5727	0.00157889	8.02413	6.72953	11.0007	8.58479	0.789538	0.641092	0.870541	0.767057
TU69961	G38439	inf	0.00157889	0	0	0	0	0.44497	2.66993	0	1.0383
TU70072	G38498	inf	0.00157889	0	0	0	0	0.123872	2.28612	0	0.803331
TU70375	G38664	-inf	0.00157889	1.4128	1.10119	0.396053	0.970014	0	0	0	0
TU704	G428	-inf	0.00282468	0.759185	0.487586	1.49272	0.913164	0	0	0	0
TU70543	G38749	-inf	0.00157889	8.28261	3.60442	0	3.96234	0	0	0	0
TU70593	G38778	-inf	0.00397431	2.37019	3.82665	3.04534	3.08073	0	0	0	0
TU71300	G39165	inf	0.00157889	0	0	0	0	1.32366	58.3909	1.95798	20.5575
TU71331	G39189	inf	0.00157889	0	0	0	0	0	48.219	2.72645	16.9818
TU71706	G39402	-inf	0.00397431	0.952488	0.412158	2.24678	1.20381	0	0	0	0
TU71724	G39417	inf	0.00157889	0	0	0	0	5.16773	42.9621	0	16.0433
TU71872	G39498	-2.34003	0.00157889	1.54091	3.67952	3.33733	2.85259	0.677019	0.598692	0.528577	0.601429
TU71885	G39507	-2.18514	0.0145835	2.42118	5.10436	3.85331	3.79295	1.61593	0.112146	0.973256	0.900444
TU71886	G39508	-2.00537	0.00282468	0.545944	3.02918	3.20276	2.25929	0.62453	0.603596	0.58352	0.603882
TU71887	G39509	-2.10565	0.00282468	0.966521	2.68656	1.84154	1.83154	1.07227	0.150517	0.149466	0.457418
TU71892	G39514	-2.71607	0.00157889	1.25585	3.53166	2.04687	2.27813	0.851091	0.0918959	0.177554	0.373514
TU71908	G39521	-inf	0.00282468	0	2.82013	0.103908	0.974679	0	0	0	0
TU71909	G39522	-2.56281	0.00157889	1.04172	3.22363	2.57355	2.27963	0.65556	0.447427	0.128877	0.410621
TU71989	G39570	inf	0.00282468	0	0	0	0	1.0913	0	1.67568	0.922327
TU72191	G39703	-inf	0.00282468	10.8257	7.01883	8.38203	8.74219	0	0	0	0
TU7221	G4188	-1.95807	0.0295346	5.68207	3.49759	2.86559	4.01508	2.041	0.45067	0.799748	1.09714
TU72556	G39928	-1.04755	0.00504611	144.076	75.4612	112.542	110.693	29.197	81.5035	57.4675	56.056
TU72764	G40033	-inf	0.00157889	0	16.6423	67.3058	27.9827	0	0	0	0
TU73740	G40576	-inf	0.00157889	0.471906	0.528995	16.8465	5.94913	0	0	0	0
TU74186	G40731	inf	0.00157889	0	0	0	0	30.3676	4.2944	10.1287	14.9302
TU7425	G4314	-inf	0.00157889	0	22.921	17.9697	13.6302	0	0	0	0
TU74266	G40776	-inf	0.00157889	0.798743	2.0417	0	0.946814	0	0	0	0
TU74429	G40869	inf	0.00157889	0	0	0	0	2.20036	0.794611	0	0.998324
TU74430	G40870	-inf	0.00397431	6.38054	1.41024	16.686	8.15893	0	0	0	0
TU74606	G40988	-inf	0.00397431	16.2854	14.0415	2.07569	10.8009	0	0	0	0
TU747	G460	-1.00677	0.0331526	8.5432	12.8903	5.78362	9.07237	4.55342	4.89323	4.91047	4.78571
TU75200	G41380	2.71493	0.00157889	1.01216	1.13897	0.40952	0.85355	4.55925	5.80542	7.4028	5.92249
TU75568	G41604	inf	0.00157889	0	0	0	0	0	26.4735	55.4946	27.3227
TU75641	G41644	-0.894067	0.0387843	1.89919	3.87904	3.36491	3.04771	1.96492	1.76641	1.51335	1.74823
TU76027	G41873	-inf	0.00397431	1.29122	0.359659	1.17933	0.943403	0	0	0	0
TU76118	G41937	inf	0.00157889	0	0	0	0	23.2422	0.566159	0	7.93612
TU76382	G42078	inf	0.00157889	0	0	0	0	2.41865	0.33096	3.72206	2.15722
TU76467	G42135	-1.42991	0.0228114	2.44043	3.17733	1.73009	2.44928	1.3974	0.57592	0.932378	0.968566
TU77726	G42816	1.41026	0.019632	0.863887	0.545251	1.24593	0.885023	2.36721	2.3015	2.8278	2.49884
TU78529	G43172	-1.1144	0.0414777	4.002	2.85806	2.22843	3.0295	1.55087	0.85878	2.05495	1.4882
TU78971	G43404	-2.35925	0.0462156	15.9423	21.5889	0.145941	12.559	1.26972	3.23182	3.20959	2.57038
TU78991	G43421	-inf	0.00157889	0.341445	1.28533	0.191627	0.606134	0	0	0	0
TU79282	G43584	-inf	0.00157889	18.1859	0	269.689	95.9583	0	0	0	0
TU793	G487	-inf	0.00157889	260.591	205.35	0	155.314	0	0	0	0
TU79574	G43759	-inf	0.00157889	2.67456	0.364008	0	1.01286	0	0	0	0
TU79956	G43997	inf	0.00157889	0	0	0	0	6.26745	18.9257	7.85035	11.0145
TU80412	G44199	-inf	0.00157889	0	6.82258	52.3553	19.726	0	0	0	0
TU80541	G44264	-inf	0.00397431	6.44887	9.80871	12.8685	9.70869	0	0	0	0
TU80659	G44338	inf	0.00157889	0	0	0	0	0	8.65442	5.9459	4.86677
TU80680	G44351	-3.6227	0.0366861	0.848249	0.879638	1.11657	0.948152	0.133275	0.00772537	0.107549	0.0828498
TU81425	G44764	-inf	0.00157889	0.204456	1.24062	0	0.481692	0	0	0	0
TU82168	G45182	-1.6942	0.0119674	1.94109	1.52206	2.5407	2.00128	0.429524	0.723584	0.814051	0.65572
TU8238	G4793	-inf	0.00504611	10.8191	1.96501	37.6611	16.8151	0	0	0	0
TU83262	G45814	-inf	0.00282468	0	2.56148	26.6747	9.74539	0	0	0	0
TU83307	G45840	-inf	0.00157889	0	11.0063	6.27851	5.7616	0	0	0	0
TU83565	G46000	-inf	0.00282468	0	4.16992	17.7347	7.30154	0	0	0	0
TU83854	G46164	inf	0.00607486	0	0	0	0	2.24369	0.252626	2.15833	1.55155
TU83882	G46181	-inf	0.00397431	1.68234	2.83528	3.72889	2.74884	0	0	0	0
TU84001	G46260	inf	0.00504611	0	0	0	0	1.53535	1.38169	1.09739	1.33814
TU84079	G46303	-1.89738	0.0387843	32.3194	23.8884	15.6688	23.9589	4.55737	7.85785	7.84472	6.75331
TU84147	G46340	-inf	0.00282468	0.327793	2.43719	5.38275	2.71591	0	0	0	0
TU84510	G46509	-inf	0.00157889	0.808423	1.43778	0	0.748734	0	0	0	0
TU84829	G46678	-inf	0.00282468	0.287774	1.25536	0.0770776	0.540071	0	0	0	0
TU84866	G46702	-inf	0.00157889	0	2.34986	10.1643	4.17139	0	0	0	0
TU85613	G47136	inf	0.00157889	0	0	0	0	0	2.04649	0.307037	0.784509
TU85627	G47143	-inf	0.00157889	2.06744	0.885488	0	0.984309	0	0	0	0
TU85880	G47278	-1.03155	0.0203943	3.00964	4.414	2.79084	3.40483	2.71995	1.68241	0.895646	1.766
TU85885	G47283	-0.93876	0.00157889	42.1781	41.3423	42.069	41.8631	23.591	24.7265	21.0653	23.1276
TU85967	G47337	inf	0.00157889	0	0	0	0	6.57387	4.30536	11.3503	7.40984
TU85982	G47345	-inf	0.00282468	1.54718	1.89044	0	1.14587	0	0	0	0
TU8670	G5067	-inf	0.00157889	0.685232	5.77732	6.37035	4.27763	0	0	0	0
TU86808	G47742	-inf	0.00157889	0.595452	1.98395	13.1805	5.2533	0	0	0	0
TU87011	G47875	-2.09131	0.00157889	39.0977	16.7246	12.209	22.6771	6.06454	4.55679	6.14229	5.58787
TU87014	G47878	-inf	0.00157889	1.94822	0	0.664525	0.870915	0	0	0	0
TU87115	G47951	-inf	0.00157889	0	1.58389	3.81028	1.79806	0	0	0	0
TU87724	G48363	-inf	0.00157889	0.693597	1.92107	9.89634	4.17034	0	0	0	0
TU87818	G48414	1.54957	0.0295346	5.0839	4.87441	0.683011	3.54711	4.50152	18.9667	8.83522	10.7678
TU88353	G48697	-inf	0.00282468	0	0.845378	1.68288	0.842753	0	0	0	0
TU8989	G5205	-inf	0.00282468	20.013	28.0016	26.6207	24.8784	0	0	0	0
TU89957	G49547	-inf	0.00282468	1.06032	0.612246	1.22557	0.966045	0	0	0	0
TU90269	G49713	-inf	0.00157889	0	2.08897	27.9051	9.99802	0	0	0	0
TU92033	G50448	-inf	0.00157889	0.375149	0.659485	1.8138	0.949478	0	0	0	0
TU92247	G50539	inf	0.00504611	0	0	0	0	7.63364	9.75807	14.0991	10.4969
TU92472	G50655	-inf	0.00282468	0	5.77423	19.3792	8.38448	0	0	0	0
TU93516	G51229	-inf	0.00157889	50.5485	10.1021	345.757	135.469	0	0	0	0
TU94152	G51595	-inf	0.00157889	3.46422	16.428	134.977	51.6231	0	0	0	0
TU94744	G51901	inf	0.00504611	0	0	0	0	1.40344	4.53271	1.25462	2.39692
TU94889	G51995	-1.59383	0.00707996	1.45774	2.62159	1.25275	1.77736	1.02151	0.324807	0.54284	0.629719
TU94896	G51997	-1.16336	0.0394123	1.58581	3.54948	3.21429	2.78319	1.68671	1.23184	1.06033	1.32629
TU94958	G52032	inf	0.00157889	0	0	0	0	0.249406	0	4.40281	1.55074
TU95090	G52110	inf	0.00504611	0	0	0	0	2.21835	0	1.63334	1.2839
TU95201	G52172	-inf	0.00157889	0	1.82963	58.8954	20.2417	0	0	0	0
TU95210	G52180	-inf	0.00157889	0.635784	1.69846	0	0.778081	0	0	0	0
TU95446	G52330	-inf	0.00157889	0	4.76678	33.3922	12.7197	0	0	0	0
TU9571	G5547	-inf	0.00157889	5.43064	9.12753	0	4.85272	0	0	0	0
TU95969	G52629	-1.89461	0.00157889	3.61616	4.82543	1.99557	3.47905	1.01493	0.915412	1.04467	0.991671
TU95995	G52648	-inf	0.00808887	36.1067	13.8751	85.9748	45.3189	0	0	0	0
TU96069	G52690	inf	0.00157889	0	0	0	0	1.33042	1.75778	0.615638	1.23461
TU96101	G52711	inf	0.00282468	0	0	0	0	14.4006	0	25.7182	13.3729
TU96617	G53009	-inf	0.00157889	0.751797	0.41126	5.05519	2.07275	0	0	0	0
TU96671	G53046	-inf	0.00157889	1.01145	0.978591	5.20282	2.39762	0	0	0	0
TU97296	G53361	inf	0.00157889	0	0	0	0	0.955481	0	1.57183	0.842437
TU99448	G54415	-inf	0.00157889	2.1991	0	38.786	13.6617	0	0	0	0
* q_value represents the FDR adjusted p value
* -inf/inf represents genes which were only expressed in fetal/neonatal group
* Mean_Fetal and Mean_Neonatal represent the mean expression value for each group
