# Supplementary material for: Global Long Noncoding RNA and mRNA Expression Changes between Prenatal and Neonatal Lung Tissue in Pigs
Source: Genes (Basel). 2018 Sep 5;9(9):443. doi: 10.3390/genes9090443 (PMC6162397; doi:10.3390/genes9090443)
Supplement: Supplementary file 1 [file genes-09-00443-s001.zip › Table S5 Functional enrichment analysis of DE genes in high correlation and nearby loci..xlsx]

## Sheet: Sheet1
Table S5 Functional enrichment analysis of DE genes in high correlation and nearby loci
Category	Term	Count	%	p Value	Genes	List Total	Pop Hits	Pop Total	Fold Enrichment	Bonferroni	Benjamini	FDR
KEGG_PATHWAY	ssc04010:MAPK signaling pathway	8	6.66667	0.00421765	ENSSSCG00000000708, ENSSSCG00000030368, ENSSSCG00000008163, ENSSSCG00000002383, ENSSSCG00000009527, ENSSSCG00000005838, ENSSSCG00000004022, ENSSSCG00000017918	55	86	2211	3.73953	0.43719	0.43719	4.84049
GOTERM_MF_DIRECT	GO:0004712~protein serine/threonine/tyrosine kinase activity	3	2.5	0.00898852	ENSSSCG00000011257, ENSSSCG00000028924, ENSSSCG00000004022	73	8	3848	19.7671	0.673595	0.673595	9.90123
GOTERM_CC_DIRECT	GO:0016021~integral component of membrane	30	25	0.0152319	ENSSSCG00000013113, ENSSSCG00000013110, ENSSSCG00000011302, ENSSSCG00000000601, ENSSSCG00000013114, ENSSSCG00000016850, ENSSSCG00000016031, ENSSSCG00000000625, ENSSSCG00000003341, ENSSSCG00000000707, ENSSSCG00000000708, ENSSSCG00000011257, ENSSSCG00000000659, ENSSSCG00000026486, ENSSSCG00000008562, ENSSSCG00000017920, ENSSSCG00000005837, ENSSSCG00000018055, ENSSSCG00000007229, ENSSSCG00000013896,…	89	1033	4587	1.49679	0.874082	0.874082	16.4686
GOTERM_BP_DIRECT	GO:0097192~extrinsic apoptotic signaling pathway in absence of ligand	3	2.5	0.0153749	ENSSSCG00000004387, ENSSSCG00000001516, ENSSSCG00000007229	82	10	4139	15.1427	0.99928	0.99928	19.8269
KEGG_PATHWAY	ssc04550:Signaling pathways regulating pluripotency of stem cells	5	4.16667	0.0164822	ENSSSCG00000011257, ENSSSCG00000016850, ENSSSCG00000016395, ENSSSCG00000007227, ENSSSCG00000022347	55	41	2211	4.90244	0.895676	0.677008	17.7245
GOTERM_BP_DIRECT	GO:0045765~regulation of angiogenesis	3	2.5	0.0185551	ENSSSCG00000027130, ENSSSCG00000002516, ENSSSCG00000007227	82	11	4139	13.7661	0.999841	0.987391	23.442
GOTERM_CC_DIRECT	GO:0043235~receptor complex	4	3.33333	0.0190643	ENSSSCG00000000708, ENSSSCG00000011257, ENSSSCG00000016850, ENSSSCG00000000625	89	30	4587	6.87191	0.925617	0.727267	20.2012
KEGG_PATHWAY	ssc04060:Cytokine-cytokine receptor interaction	6	5	0.0291343	ENSSSCG00000000708, ENSSSCG00000011257, ENSSSCG00000027130, ENSSSCG00000008163, ENSSSCG00000016850, ENSSSCG00000017920	55	72	2211	3.35	0.982067	0.738253	29.3257
GOTERM_BP_DIRECT	GO:0033209~tumor necrosis factor-mediated signaling pathway	3	2.5	0.0380111	ENSSSCG00000000708, ENSSSCG00000005838, ENSSSCG00000004387	82	16	4139	9.46418	1	0.9976	42.46
GOTERM_BP_DIRECT	GO:0010921~regulation of phosphatase activity	2	1.66667	0.0387615	ENSSSCG00000016670, ENSSSCG00000017524	82	2	4139	50.4756	1	0.990102	43.0969
GOTERM_BP_DIRECT	GO:0008630~intrinsic apoptotic signaling pathway in response to DNA damage	3	2.5	0.0472639	ENSSSCG00000000708, ENSSSCG00000001516, ENSSSCG00000007229	82	18	4139	8.4126	1	0.989135	49.8692
GOTERM_CC_DIRECT	GO:0005794~Golgi apparatus	8	6.66667	0.0534579	ENSSSCG00000017913, ENSSSCG00000013113, ENSSSCG00000017912, ENSSSCG00000030309, ENSSSCG00000016750, ENSSSCG00000007227, ENSSSCG00000000625, ENSSSCG00000002812	89	178	4587	2.31637	0.999399	0.915609	47.4864
GOTERM_BP_DIRECT	GO:0007507~heart development	4	3.33333	0.0538721	ENSSSCG00000011257, ENSSSCG00000007227, ENSSSCG00000004022, ENSSSCG00000016031	82	44	4139	4.58869	1	0.986569	54.6065
GOTERM_BP_DIRECT	GO:0001556~oocyte maturation	2	1.66667	0.057582	ENSSSCG00000004022, ENSSSCG00000004387	82	3	4139	33.6504	1	0.980872	57.0801
GOTERM_BP_DIRECT	GO:0046902~regulation of mitochondrial membrane permeability	2	1.66667	0.057582	ENSSSCG00000001516, ENSSSCG00000007229	82	3	4139	33.6504	1	0.980872	57.0801
GOTERM_BP_DIRECT	GO:0008284~positive regulation of cell proliferation	5	4.16667	0.0653144	ENSSSCG00000013909, ENSSSCG00000016850, ENSSSCG00000008562, ENSSSCG00000014362, ENSSSCG00000007229	82	78	4139	3.23562	1	0.980609	61.8382
GOTERM_CC_DIRECT	GO:0031410~cytoplasmic vesicle	3	2.5	0.0655947	ENSSSCG00000000625, ENSSSCG00000002671, ENSSSCG00000001818	89	22	4587	7.02809	0.999895	0.89871	54.8597
KEGG_PATHWAY	ssc04742:Taste transduction	2	1.66667	0.0715266	ENSSSCG00000000707, ENSSSCG00000003341	55	3	2211	26.8	0.999959	0.919802	58.1548
GOTERM_MF_DIRECT	GO:0005041~low-density lipoprotein receptor activity	2	1.66667	0.0727971	ENSSSCG00000017920, ENSSSCG00000000625	73	4	3848	26.3562	0.999915	0.990778	58.2215
GOTERM_CC_DIRECT	GO:0016460~myosin II complex	2	1.66667	0.0745821	ENSSSCG00000024230, ENSSSCG00000003691	89	4	4587	25.7697	0.999971	0.876655	59.6953
GOTERM_BP_DIRECT	GO:0009880~embryonic pattern specification	2	1.66667	0.0760385	ENSSSCG00000000625, ENSSSCG00000030095	82	4	4139	25.2378	1	0.983487	67.6293
KEGG_PATHWAY	ssc04931:Insulin resistance	4	3.33333	0.0903656	ENSSSCG00000000708, ENSSSCG00000004022, ENSSSCG00000008444, ENSSSCG00000009794	55	44	2211	3.65455	0.999997	0.923936	67.1043
* FDR value is multiplied by 100
