# Supplementary material for: Global Long Noncoding RNA and mRNA Expression Changes between Prenatal and Neonatal Lung Tissue in Pigs
Source: Genes (Basel). 2018 Sep 5;9(9):443. doi: 10.3390/genes9090443 (PMC6162397; doi:10.3390/genes9090443)
Supplement: Supplementary file 1 [file genes-09-00443-s001.zip › Table S6 LncRNA classifications.xlsx]

## Sheet: Sheet1
Table S6 LncRNA classification
LncRNA_transcript	Partner_gene	LncRNA_class
TU1000		Intergenic_LncRNA
TU100026		Intergenic_LncRNA
TU10003		Intergenic_LncRNA
TU100062		Intergenic_LncRNA
TU100065		Intergenic_LncRNA
TU100073		Intergenic_LncRNA
TU100083		Intergenic_LncRNA
TU100090	ENSSSCG00000001619	Antisense_lncRNA
TU100094		Intergenic_LncRNA
TU100150	ENSSSCG00000001631	SenseOverlapping_lncRNA
TU100152	ENSSSCG00000026752	Antisense_lncRNA
TU100154	ENSSSCG00000026752	SenseOverlapping_lncRNA
TU100157		Intergenic_LncRNA
TU100158		Intergenic_LncRNA
TU100159		Intergenic_LncRNA
TU100160		Intergenic_LncRNA
TU100161		Intergenic_LncRNA
TU100162		Intergenic_LncRNA
TU100164		Intergenic_LncRNA
TU100165		Intergenic_LncRNA
TU100168		Intergenic_LncRNA
TU100170		Intergenic_LncRNA
TU100171		Intergenic_LncRNA
TU100173	ENSSSCG00000001634	Antisense_lncRNA
TU100178	ENSSSCG00000001638	Antisense_lncRNA
TU100183	ENSSSCG00000001636	Antisense_lncRNA
TU100188		Intergenic_LncRNA
TU10021		Intergenic_LncRNA
TU10023		Intergenic_LncRNA
TU100236	ENSSSCG00000001641	Antisense_lncRNA
TU100246	ENSSSCG00000020630	SenseOverlapping_lncRNA
TU100248		Intergenic_LncRNA
TU100249		Intergenic_LncRNA
TU100255		Intergenic_LncRNA
TU10028	ENSSSCG00000005524	Convergent_LncRNA
TU100308		Others
TU100309		Intergenic_LncRNA
TU100312	ENSSSCG00000001657	Antisense_lncRNA
TU100325		Intergenic_LncRNA
TU100326		Intergenic_LncRNA
TU100330	ENSSSCG00000001659	Antisense_lncRNA
TU100357	ENSSSCG00000001661	Antisense_lncRNA
TU100374		Others
TU100390		Intergenic_LncRNA
TU100391		Intergenic_LncRNA
TU100392		Intergenic_LncRNA
TU100506	ENSSSCG00000029217	Antisense_lncRNA
TU100509		Intergenic_LncRNA
TU100522		Intergenic_LncRNA
TU100558	ENSSSCG00000001699	Convergent_LncRNA
TU100559	ENSSSCG00000001700	Antisense_lncRNA
TU10056	ENSSSCG00000005530	SenseOverlapping_lncRNA
TU100593		Intergenic_LncRNA
TU100602		Intergenic_LncRNA
TU100635		Intergenic_LncRNA
TU100659		Intergenic_LncRNA
TU100672		Intergenic_LncRNA
TU100687		Intergenic_LncRNA
TU100704	ENSSSCG00000001725	Antisense_lncRNA
TU100709	ENSSSCG00000001725	Antisense_lncRNA
TU10071		Others
TU100720	ENSSSCG00000001725	SenseOverlapping_lncRNA
TU100725		Intergenic_LncRNA
TU100748	ENSSSCG00000024347	Antisense_lncRNA
TU100760		Intergenic_LncRNA
TU100794		Others
TU100797		Others
TU100798		Intergenic_LncRNA
TU100808	ENSSSCG00000029885	SenseOverlapping_lncRNA
TU100860		Intergenic_LncRNA
TU100863	ENSSSCG00000001767	Antisense_lncRNA
TU100872		Intergenic_LncRNA
TU100873		Intergenic_LncRNA
TU100875		Others
TU100898		Intergenic_LncRNA
TU100899		Intergenic_LncRNA
TU100919		Intergenic_LncRNA
TU100931		Intergenic_LncRNA
TU100955		Intergenic_LncRNA
TU100956		Intergenic_LncRNA
TU10096		Others
TU100978	ENSSSCG00000001791	Antisense_lncRNA
TU10098		Intergenic_LncRNA
TU100989		Intergenic_LncRNA
TU100990		Intergenic_LncRNA
TU100991		Intergenic_LncRNA
TU101034	ENSSSCG00000025905	Antisense_lncRNA
TU101035	ENSSSCG00000025905	Antisense_lncRNA
TU101036	ENSSSCG00000025905	Antisense_lncRNA
TU101041		Intergenic_LncRNA
TU101048		Intergenic_LncRNA
TU101054		Intergenic_LncRNA
TU101055		Intergenic_LncRNA
TU101056		Intergenic_LncRNA
TU101057		Intergenic_LncRNA
TU101064	ENSSSCG00000001806	Antisense_lncRNA
TU101067	ENSSSCG00000020586	SenseOverlapping_lncRNA
TU101096	ENSSSCG00000001810	SenseOverlapping_lncRNA
TU101097	ENSSSCG00000001810	SenseOverlapping_lncRNA
TU101108		Intergenic_LncRNA
TU10111		Intergenic_LncRNA
TU101110		Intergenic_LncRNA
TU101112		Intergenic_LncRNA
TU101113		Intergenic_LncRNA
TU101114		Intergenic_LncRNA
TU101116		Intergenic_LncRNA
TU101117		Intergenic_LncRNA
TU10112		Intergenic_LncRNA
TU101138	ENSSSCG00000001817	Convergent_LncRNA
TU101139	ENSSSCG00000001818	Divergent_LncRNA
TU10116		Intergenic_LncRNA
TU101177		Intergenic_LncRNA
TU101178		Intergenic_LncRNA
TU101179		Intergenic_LncRNA
TU10118		Intergenic_LncRNA
TU101180		Intergenic_LncRNA
TU101181		Intergenic_LncRNA
TU101183	ENSSSCG00000001824	SenseOverlapping_lncRNA
TU101186	ENSSSCG00000001825	Antisense_lncRNA
TU10119	ENSSSCG00000020743	Convergent_LncRNA
TU10120		Intergenic_LncRNA
TU10121		Intergenic_LncRNA
TU101210		Others
TU101211		Intergenic_LncRNA
TU101213	ENSSSCG00000023794	SenseOverlapping_lncRNA
TU10123		Intergenic_LncRNA
TU10125		Intergenic_LncRNA
TU101252	ENSSSCG00000001837	Antisense_lncRNA
TU101282		Intergenic_LncRNA
TU101285	ENSSSCG00000001847	Divergent_LncRNA
TU101295		Intergenic_LncRNA
TU101298		Others
TU101301		Intergenic_LncRNA
TU101302		Intergenic_LncRNA
TU101313		Intergenic_LncRNA
TU101314		Intergenic_LncRNA
TU101315		Intergenic_LncRNA
TU101318		Intergenic_LncRNA
TU101320	ENSSSCG00000021361	Convergent_LncRNA
TU101322		Intergenic_LncRNA
TU101324		Others
TU101328		Intergenic_LncRNA
TU101329		Intergenic_LncRNA
TU101330		Intergenic_LncRNA
TU101331		Intergenic_LncRNA
TU101338	ENSSSCG00000001858	SenseOverlapping_lncRNA
TU101339	ENSSSCG00000001858	SenseOverlapping_lncRNA
TU101384	ENSSSCG00000001867	Antisense_lncRNA
TU101389		Intergenic_LncRNA
TU101390		Others
TU101392	ENSSSCG00000001868	Antisense_lncRNA
TU101395		Intergenic_LncRNA
TU101396		Intergenic_LncRNA
TU101397		Intergenic_LncRNA
TU101398		Intergenic_LncRNA
TU10140		Intergenic_LncRNA
TU101401		Intergenic_LncRNA
TU101423		Others
TU101436	ENSSSCG00000001884	Antisense_lncRNA
TU101473		Intergenic_LncRNA
TU101484		Intergenic_LncRNA
TU101485		Intergenic_LncRNA
TU10149		Intergenic_LncRNA
TU101513	ENSSSCG00000029776	Antisense_lncRNA
TU101514	ENSSSCG00000029776	Antisense_lncRNA
TU101517	ENSSSCG00000001892	Antisense_lncRNA
TU10155		Intergenic_LncRNA
TU101556	ENSSSCG00000001901	Antisense_lncRNA
TU101592		Intergenic_LncRNA
TU101594		Intergenic_LncRNA
TU101595		Intergenic_LncRNA
TU101596		Intergenic_LncRNA
TU101597		Intergenic_LncRNA
TU101644		Others
TU101645		Intergenic_LncRNA
TU101646		Intergenic_LncRNA
TU101647		Intergenic_LncRNA
TU101649	ENSSSCG00000001914	Antisense_lncRNA
TU101653	ENSSSCG00000001914	Antisense_lncRNA
TU101654	ENSSSCG00000001914	Antisense_lncRNA
TU101655		Intergenic_LncRNA
TU101656		Intergenic_LncRNA
TU101657		Intergenic_LncRNA
TU101658		Others
TU101661		Intergenic_LncRNA
TU101663		Intergenic_LncRNA
TU101664		Intergenic_LncRNA
TU101666		Intergenic_LncRNA
TU101669		Intergenic_LncRNA
TU101689		Intergenic_LncRNA
TU101690		Intergenic_LncRNA
TU101692		Intergenic_LncRNA
TU101693		Intergenic_LncRNA
TU101694		Intergenic_LncRNA
TU101695		Intergenic_LncRNA
TU101696		Intergenic_LncRNA
TU10170		Intergenic_LncRNA
TU10171		Intergenic_LncRNA
TU101715	ENSSSCG00000001924	Antisense_lncRNA
TU101716		Intergenic_LncRNA
TU10172		Intergenic_LncRNA
TU10173		Intergenic_LncRNA
TU10174		Intergenic_LncRNA
TU10176		Intergenic_LncRNA
TU101765		Intergenic_LncRNA
TU10177		Intergenic_LncRNA
TU101776		Intergenic_LncRNA
TU101777		Intergenic_LncRNA
TU101778		Intergenic_LncRNA
TU101779		Intergenic_LncRNA
TU10178		Intergenic_LncRNA
TU101787		Others
TU101815		Intergenic_LncRNA
TU101827		Intergenic_LncRNA
TU101829		Others
TU101831		Intergenic_LncRNA
TU101832		Others
TU101833		Others
TU101834		Others
TU101837		Others
TU101838		Intergenic_LncRNA
TU101850		Intergenic_LncRNA
TU101852		Intergenic_LncRNA
TU101854		Intergenic_LncRNA
TU101857	ENSSSCG00000001945	Antisense_lncRNA
TU101870	ENSSSCG00000001946	Antisense_lncRNA
TU101888		Intergenic_LncRNA
TU101907	ENSSSCG00000029349	Antisense_lncRNA
TU101912		Intergenic_LncRNA
TU101941	ENSSSCG00000001958	Divergent_LncRNA
TU101947		Intergenic_LncRNA
TU101948		Intergenic_LncRNA
TU101949		Intergenic_LncRNA
TU101954	ENSSSCG00000001959	SenseOverlapping_lncRNA
TU101956		Intergenic_LncRNA
TU101969	ENSSSCG00000025386	SenseOverlapping_lncRNA
TU101971	ENSSSCG00000025386	SenseOverlapping_lncRNA
TU101984	ENSSSCG00000027754	Divergent_LncRNA
TU101989	ENSSSCG00000001966	Antisense_lncRNA
TU101996		Intergenic_LncRNA
TU101998		Intergenic_LncRNA
TU101999		Intergenic_LncRNA
TU102002		Intergenic_LncRNA
TU102003		Intergenic_LncRNA
TU102008		Intergenic_LncRNA
TU10204	ENSSSCG00000023876	Antisense_lncRNA
TU102042	ENSSSCG00000020109	Convergent_LncRNA
TU102051	ENSSSCG00000001971	Antisense_lncRNA
TU102052	ENSSSCG00000001971	Antisense_lncRNA
TU102069		Intergenic_LncRNA
TU102081	ENSSSCG00000001973	SenseOverlapping_lncRNA
TU102107		Intergenic_LncRNA
TU102114		Intergenic_LncRNA
TU10212	ENSSSCG00000023876	Antisense_lncRNA
TU102159	ENSSSCG00000001982	SenseOverlapping_lncRNA
TU102162		Intergenic_LncRNA
TU102163	ENSSSCG00000001984	Antisense_lncRNA
TU102165	ENSSSCG00000001984	Antisense_lncRNA
TU102186		Intergenic_LncRNA
TU102187		Others
TU102193		Intergenic_LncRNA
TU102194	ENSSSCG00000001986	Divergent_LncRNA
TU102195	ENSSSCG00000001986	Divergent_LncRNA
TU10224	ENSSSCG00000005596	Antisense_lncRNA
TU102309	ENSSSCG00000002001	SenseOverlapping_lncRNA
TU102350	ENSSSCG00000002004	Antisense_lncRNA
TU102366	ENSSSCG00000002012	SenseOverlapping_lncRNA
TU102394	ENSSSCG00000028190	Antisense_lncRNA
TU102395	ENSSSCG00000028190	Antisense_lncRNA
TU102397	ENSSSCG00000002016	Divergent_LncRNA
TU102410		Intergenic_LncRNA
TU102418	ENSSSCG00000002015	Antisense_lncRNA
TU102425		Intergenic_LncRNA
TU102438		Others
TU10244	ENSSSCG00000005600	SenseOverlapping_lncRNA
TU102474		Intergenic_LncRNA
TU1025		Intergenic_LncRNA
TU102502	ENSSSCG00000002034	Antisense_lncRNA
TU102503	ENSSSCG00000002034	Antisense_lncRNA
TU102517	ENSSSCG00000002041	SenseOverlapping_lncRNA
TU102523	ENSSSCG00000002041	SenseOverlapping_lncRNA
TU102547	ENSSSCG00000002051	Antisense_lncRNA
TU102555	ENSSSCG00000026675	Antisense_lncRNA
TU10256		Intergenic_LncRNA
TU102600	ENSSSCG00000024445	Divergent_LncRNA
TU102674	ENSSSCG00000029550	SenseOverlapping_lncRNA
TU102675	ENSSSCG00000029550	SenseOverlapping_lncRNA
TU102678	ENSSSCG00000029550	SenseOverlapping_lncRNA
TU102716		Others
TU102729		Intergenic_LncRNA
TU102740	ENSSSCG00000002247	Divergent_LncRNA
TU102743		Intergenic_LncRNA
TU102766		Intergenic_LncRNA
TU102775		Intergenic_LncRNA
TU102776		Intergenic_LncRNA
TU10278	ENSSSCG00000019358	Antisense_lncRNA
TU102780		Intergenic_LncRNA
TU102808	ENSSSCG00000002267	SenseOverlapping_lncRNA
TU102836		Intergenic_LncRNA
TU102837		Intergenic_LncRNA
TU102838		Intergenic_LncRNA
TU102839		Intergenic_LncRNA
TU102840		Intergenic_LncRNA
TU102841		Intergenic_LncRNA
TU102843		Intergenic_LncRNA
TU102853	ENSSSCG00000002263	Antisense_lncRNA
TU102858		Intergenic_LncRNA
TU102861		Intergenic_LncRNA
TU102862		Intergenic_LncRNA
TU102863		Intergenic_LncRNA
TU102864		Intergenic_LncRNA
TU102894	ENSSSCG00000002259	Convergent_LncRNA
TU102895		Intergenic_LncRNA
TU102898		Intergenic_LncRNA
TU102903		Intergenic_LncRNA
TU102956		Intergenic_LncRNA
TU102961		Intergenic_LncRNA
TU102962		Intergenic_LncRNA
TU102963		Intergenic_LncRNA
TU102976	ENSSSCG00000002281	Antisense_lncRNA
TU102977		Intergenic_LncRNA
TU102978		Intergenic_LncRNA
TU102987	ENSSSCG00000002282	Convergent_LncRNA
TU103000		Intergenic_LncRNA
TU103004		Intergenic_LncRNA
TU103005		Intergenic_LncRNA
TU103007		Intergenic_LncRNA
TU103027		Intergenic_LncRNA
TU103029	ENSSSCG00000002285	Antisense_lncRNA
TU103039		Intergenic_LncRNA
TU103041		Intergenic_LncRNA
TU103043		Intergenic_LncRNA
TU103048		Intergenic_LncRNA
TU103050	ENSSSCG00000002287	Convergent_LncRNA
TU103054		Intergenic_LncRNA
TU103055		Intergenic_LncRNA
TU103057	ENSSSCG00000002288	Antisense_lncRNA
TU10306		Intergenic_LncRNA
TU103075		Intergenic_LncRNA
TU103090		Intergenic_LncRNA
TU103091	ENSSSCG00000002292	Antisense_lncRNA
TU103103	ENSSSCG00000002294	Antisense_lncRNA
TU10312		Intergenic_LncRNA
TU103127		Intergenic_LncRNA
TU103130		Intergenic_LncRNA
TU103138	ENSSSCG00000028304	Antisense_lncRNA
TU103159	ENSSSCG00000002305	Antisense_lncRNA
TU10317		Intergenic_LncRNA
TU10318		Intergenic_LncRNA
TU103186		Others
TU10319		Intergenic_LncRNA
TU10320		Intergenic_LncRNA
TU10321		Intergenic_LncRNA
TU103212	ENSSSCG00000026389	SenseOverlapping_lncRNA
TU103213	ENSSSCG00000026389	SenseOverlapping_lncRNA
TU103216	ENSSSCG00000026389	SenseOverlapping_lncRNA
TU10322		Intergenic_LncRNA
TU103224		Intergenic_LncRNA
TU10323		Intergenic_LncRNA
TU103230		Intergenic_LncRNA
TU103231		Intergenic_LncRNA
TU103232		Intergenic_LncRNA
TU103234		Intergenic_LncRNA
TU103235		Intergenic_LncRNA
TU103236		Intergenic_LncRNA
TU103237		Intergenic_LncRNA
TU10324		Intergenic_LncRNA
TU103245		Intergenic_LncRNA
TU103246		Intergenic_LncRNA
TU10325		Intergenic_LncRNA
TU103251		Intergenic_LncRNA
TU10326		Intergenic_LncRNA
TU103260		Intergenic_LncRNA
TU103288		Intergenic_LncRNA
TU10329		Intergenic_LncRNA
TU10330		Intergenic_LncRNA
TU10331		Intergenic_LncRNA
TU10332		Intergenic_LncRNA
TU103325		Intergenic_LncRNA
TU103326		Intergenic_LncRNA
TU103333		Intergenic_LncRNA
TU103339	ENSSSCG00000022178	Antisense_lncRNA
TU10334		Intergenic_LncRNA
TU10335		Intergenic_LncRNA
TU103355		Intergenic_LncRNA
TU103364		Intergenic_LncRNA
TU103365		Intergenic_LncRNA
TU103366		Intergenic_LncRNA
TU10337		Intergenic_LncRNA
TU103372	ENSSSCG00000002345	Antisense_lncRNA
TU103373	ENSSSCG00000002345	Antisense_lncRNA
TU103379		Intergenic_LncRNA
TU103382		Intergenic_LncRNA
TU103389	ENSSSCG00000002349	Antisense_lncRNA
TU10339		Intergenic_LncRNA
TU103447		Intergenic_LncRNA
TU103465		Intergenic_LncRNA
TU103466		Intergenic_LncRNA
TU10350		Intergenic_LncRNA
TU103520		Others
TU103522	ENSSSCG00000002373	SenseOverlapping_lncRNA
TU103528	ENSSSCG00000002375	SenseOverlapping_lncRNA
TU103570		Intergenic_LncRNA
TU103571		Intergenic_LncRNA
TU103579		Intergenic_LncRNA
TU103596		Intergenic_LncRNA
TU1036		Others
TU103609	ENSSSCG00000024255	SenseOverlapping_lncRNA
TU103635	ENSSSCG00000002384	Antisense_lncRNA
TU103649	ENSSSCG00000002385	Antisense_lncRNA
TU103670		Intergenic_LncRNA
TU103672		Intergenic_LncRNA
TU103680		Intergenic_LncRNA
TU103692		Intergenic_LncRNA
TU103694		Intergenic_LncRNA
TU103695		Intergenic_LncRNA
TU103696		Intergenic_LncRNA
TU1037	ENSSSCG00000004121	Divergent_LncRNA
TU103702		Intergenic_LncRNA
TU103717		Intergenic_LncRNA
TU103719		Intergenic_LncRNA
TU103741	ENSSSCG00000002406	Divergent_LncRNA
TU103768		Intergenic_LncRNA
TU103770		Intergenic_LncRNA
TU103773	ENSSSCG00000002404	Antisense_lncRNA
TU103783		Intergenic_LncRNA
TU103784		Intergenic_LncRNA
TU103790		Intergenic_LncRNA
TU103791		Intergenic_LncRNA
TU103792		Intergenic_LncRNA
TU103794		Intergenic_LncRNA
TU103795		Intergenic_LncRNA
TU103796		Intergenic_LncRNA
TU103799		Intergenic_LncRNA
TU103803		Intergenic_LncRNA
TU103805		Intergenic_LncRNA
TU103821		Intergenic_LncRNA
TU103833		Intergenic_LncRNA
TU103836		Intergenic_LncRNA
TU103837		Intergenic_LncRNA
TU103839		Intergenic_LncRNA
TU103848	ENSSSCG00000019738	SenseOverlapping_lncRNA
TU103849		Intergenic_LncRNA
TU103855		Intergenic_LncRNA
TU103858		Intergenic_LncRNA
TU10386	ENSSSCG00000005614	SenseOverlapping_lncRNA
TU103880		Intergenic_LncRNA
TU103900	ENSSSCG00000002424	Antisense_lncRNA
TU103901		Intergenic_LncRNA
TU103903		Intergenic_LncRNA
TU103910	ENSSSCG00000002427	Antisense_lncRNA
TU103914	ENSSSCG00000002427	Antisense_lncRNA
TU103916	ENSSSCG00000002427	Antisense_lncRNA
TU103933	ENSSSCG00000002427	SenseOverlapping_lncRNA
TU103934	ENSSSCG00000002427	SenseOverlapping_lncRNA
TU103943		Intergenic_LncRNA
TU103946	ENSSSCG00000002429	Antisense_lncRNA
TU103948	ENSSSCG00000002429	Antisense_lncRNA
TU103949	ENSSSCG00000002429	Antisense_lncRNA
TU103953	ENSSSCG00000002429	Antisense_lncRNA
TU103955	ENSSSCG00000002429	Antisense_lncRNA
TU103956	ENSSSCG00000002429	Antisense_lncRNA
TU103957	ENSSSCG00000002429	Antisense_lncRNA
TU103958		Intergenic_LncRNA
TU103959	ENSSSCG00000002429	Convergent_LncRNA
TU103971		Intergenic_LncRNA
TU103973		Intergenic_LncRNA
TU103974		Intergenic_LncRNA
TU103975		Intergenic_LncRNA
TU103976		Intergenic_LncRNA
TU103978		Intergenic_LncRNA
TU103979		Intergenic_LncRNA
TU104014		Intergenic_LncRNA
TU104015	ENSSSCG00000002436	Antisense_lncRNA
TU104028		Intergenic_LncRNA
TU104030		Intergenic_LncRNA
TU104034		Intergenic_LncRNA
TU104039	ENSSSCG00000002438	SenseOverlapping_lncRNA
TU104043		Intergenic_LncRNA
TU104072	ENSSSCG00000002441	SenseOverlapping_lncRNA
TU104080		Intergenic_LncRNA
TU104088		Intergenic_LncRNA
TU104132	ENSSSCG00000002450	Antisense_lncRNA
TU104133	ENSSSCG00000002450	Antisense_lncRNA
TU104141		Intergenic_LncRNA
TU104144	ENSSSCG00000002451	SenseOverlapping_lncRNA
TU104148	ENSSSCG00000002452	Divergent_LncRNA
TU104149	ENSSSCG00000002452	Divergent_LncRNA
TU104167	ENSSSCG00000002457	Antisense_lncRNA
TU104173		Intergenic_LncRNA
TU104175		Intergenic_LncRNA
TU104178		Intergenic_LncRNA
TU104179		Intergenic_LncRNA
TU104180		Intergenic_LncRNA
TU104186	ENSSSCG00000002458	Divergent_LncRNA
TU104188		Intergenic_LncRNA
TU104189		Intergenic_LncRNA
TU104190		Intergenic_LncRNA
TU104191		Intergenic_LncRNA
TU104192		Intergenic_LncRNA
TU104197	ENSSSCG00000002460	Convergent_LncRNA
TU104209		Intergenic_LncRNA
TU104222		Others
TU104223		Others
TU104228		Intergenic_LncRNA
TU104239	ENSSSCG00000002471	Antisense_lncRNA
TU104245		Intergenic_LncRNA
TU104262		Intergenic_LncRNA
TU104263		Intergenic_LncRNA
TU104292		Intergenic_LncRNA
TU104301	ENSSSCG00000020462	SenseOverlapping_lncRNA
TU104302	ENSSSCG00000020462	SenseOverlapping_lncRNA
TU104303	ENSSSCG00000020462	SenseOverlapping_lncRNA
TU104339	ENSSSCG00000002504	Antisense_lncRNA
TU104355		Intergenic_LncRNA
TU104356		Intergenic_LncRNA
TU104362		Intergenic_LncRNA
TU104371		Intergenic_LncRNA
TU104395		Intergenic_LncRNA
TU104397		Intergenic_LncRNA
TU104398		Intergenic_LncRNA
TU104399		Intergenic_LncRNA
TU104400		Others
TU104404		Intergenic_LncRNA
TU104413		Intergenic_LncRNA
TU104414		Intergenic_LncRNA
TU104417		Intergenic_LncRNA
TU104418		Intergenic_LncRNA
TU104419		Intergenic_LncRNA
TU10442		Intergenic_LncRNA
TU104429		Intergenic_LncRNA
TU104432	ENSSSCG00000002512	Antisense_lncRNA
TU104433		Intergenic_LncRNA
TU104435		Intergenic_LncRNA
TU104436		Intergenic_LncRNA
TU104438		Intergenic_LncRNA
TU104441	ENSSSCG00000002520	Antisense_lncRNA
TU104447	ENSSSCG00000002520	SenseOverlapping_lncRNA
TU104450	ENSSSCG00000002520	SenseOverlapping_lncRNA
TU104454	ENSSSCG00000027626	SenseOverlapping_lncRNA
TU104457	ENSSSCG00000002515	Convergent_LncRNA
TU104458		Intergenic_LncRNA
TU104469		Intergenic_LncRNA
TU104470		Intergenic_LncRNA
TU104473		Intergenic_LncRNA
TU104487		Intergenic_LncRNA
TU104488		Intergenic_LncRNA
TU104489		Others
TU104491	ENSSSCG00000002525	Antisense_lncRNA
TU104499		Intergenic_LncRNA
TU1045		Intergenic_LncRNA
TU104500		Intergenic_LncRNA
TU104501		Intergenic_LncRNA
TU104502		Intergenic_LncRNA
TU104534	ENSSSCG00000002526	SenseOverlapping_lncRNA
TU104537		Intergenic_LncRNA
TU104543	ENSSSCG00000002533	Antisense_lncRNA
TU104547	ENSSSCG00000002533	Antisense_lncRNA
TU104554	ENSSSCG00000002533	Antisense_lncRNA
TU104555	ENSSSCG00000002533	Antisense_lncRNA
TU104558	ENSSSCG00000002533	SenseOverlapping_lncRNA
TU104565	ENSSSCG00000002533	SenseOverlapping_lncRNA
TU104567	ENSSSCG00000002533	Divergent_LncRNA
TU104570	ENSSSCG00000002534	SenseOverlapping_lncRNA
TU104572		Intergenic_LncRNA
TU104573	ENSSSCG00000002535	Divergent_LncRNA
TU104576		Others
TU104599	ENSSSCG00000002540	SenseOverlapping_lncRNA
TU104607	ENSSSCG00000002540	SenseOverlapping_lncRNA
TU104609	ENSSSCG00000002543	Divergent_LncRNA
TU104610	ENSSSCG00000002543	Divergent_LncRNA
TU104611		Intergenic_LncRNA
TU104612	ENSSSCG00000002543	Divergent_LncRNA
TU104616		Intergenic_LncRNA
TU104618		Intergenic_LncRNA
TU104629		Intergenic_LncRNA
TU104642		Intergenic_LncRNA
TU104669		Intergenic_LncRNA
TU104674	ENSSSCG00000002545	SenseOverlapping_lncRNA
TU104676		Intergenic_LncRNA
TU104677	ENSSSCG00000002545	SenseOverlapping_lncRNA
TU1047	ENSSSCG00000004122	SenseOverlapping_lncRNA
TU104729		Intergenic_LncRNA
TU104735		Intergenic_LncRNA
TU104736	ENSSSCG00000002554	Antisense_lncRNA
TU104739		Intergenic_LncRNA
TU104742		Intergenic_LncRNA
TU104743		Intergenic_LncRNA
TU104749		Others
TU104750	ENSSSCG00000018957	SenseOverlapping_lncRNA
TU104751	ENSSSCG00000018419	Antisense_lncRNA
TU104753	ENSSSCG00000020177	SenseOverlapping_lncRNA
TU104754	ENSSSCG00000018168	SenseOverlapping_lncRNA
TU104765		Intergenic_LncRNA
TU104770		Intergenic_LncRNA
TU104782		Intergenic_LncRNA
TU104784		Intergenic_LncRNA
TU104810		Intergenic_LncRNA
TU104813		Intergenic_LncRNA
TU104814		Intergenic_LncRNA
TU104815		Intergenic_LncRNA
TU104817		Intergenic_LncRNA
TU104819		Intergenic_LncRNA
TU104823		Intergenic_LncRNA
TU104827		Intergenic_LncRNA
TU104847		Others
TU10485	ENSSSCG00000022655	Antisense_lncRNA
TU104866	ENSSSCG00000008677	Convergent_LncRNA
TU104892		Intergenic_LncRNA
TU104922		Intergenic_LncRNA
TU104943		Intergenic_LncRNA
TU104955		Intergenic_LncRNA
TU104957		Intergenic_LncRNA
TU104958		Intergenic_LncRNA
TU104960	ENSSSCG00000008683	Antisense_lncRNA
TU104964	ENSSSCG00000008684	SenseOverlapping_lncRNA
TU104965	ENSSSCG00000008684	SenseOverlapping_lncRNA
TU104967	ENSSSCG00000024877	Convergent_LncRNA
TU10497	ENSSSCG00000005630	SenseOverlapping_lncRNA
TU104976	ENSSSCG00000008689	SenseOverlapping_lncRNA
TU104978	ENSSSCG00000008689	SenseOverlapping_lncRNA
TU104997		Intergenic_LncRNA
TU104998		Intergenic_LncRNA
TU104999		Intergenic_LncRNA
TU105000		Intergenic_LncRNA
TU105001		Intergenic_LncRNA
TU105002		Intergenic_LncRNA
TU105003		Intergenic_LncRNA
TU105013	ENSSSCG00000027718	Antisense_lncRNA
TU105021		Intergenic_LncRNA
TU105033	ENSSSCG00000008691	Antisense_lncRNA
TU105036		Intergenic_LncRNA
TU105038		Others
TU10504		Intergenic_LncRNA
TU105041	ENSSSCG00000022004	SenseOverlapping_lncRNA
TU105049	ENSSSCG00000008693	Convergent_LncRNA
TU105050	ENSSSCG00000008693	Convergent_LncRNA
TU105099		Intergenic_LncRNA
TU105100		Intergenic_LncRNA
TU105101		Intergenic_LncRNA
TU105116	ENSSSCG00000008697	Antisense_lncRNA
TU105142		Intergenic_LncRNA
TU105143		Intergenic_LncRNA
TU105148		Intergenic_LncRNA
TU105157		Intergenic_LncRNA
TU105158	ENSSSCG00000008703	Divergent_LncRNA
TU105159		Intergenic_LncRNA
TU105211	ENSSSCG00000027746	Divergent_LncRNA
TU105219		Intergenic_LncRNA
TU105220		Intergenic_LncRNA
TU105221		Intergenic_LncRNA
TU105222		Intergenic_LncRNA
TU105230		Intergenic_LncRNA
TU105231		Intergenic_LncRNA
TU105253	ENSSSCG00000022867	Divergent_LncRNA
TU105272		Intergenic_LncRNA
TU105296	ENSSSCG00000008721	SenseOverlapping_lncRNA
TU105299	ENSSSCG00000008724	SenseOverlapping_lncRNA
TU105301	ENSSSCG00000008722	Antisense_lncRNA
TU105303		Intergenic_LncRNA
TU105307	ENSSSCG00000008721	SenseOverlapping_lncRNA
TU105309		Intergenic_LncRNA
TU105318	ENSSSCG00000024014	SenseOverlapping_lncRNA
TU105325	ENSSSCG00000008721	Antisense_lncRNA
TU105326	ENSSSCG00000008721	Antisense_lncRNA
TU105329	ENSSSCG00000008721	Antisense_lncRNA
TU105330		Intergenic_LncRNA
TU105332	ENSSSCG00000008721	Antisense_lncRNA
TU105337	ENSSSCG00000008721	Antisense_lncRNA
TU10534		Intergenic_LncRNA
TU105361		Intergenic_LncRNA
TU105365		Intergenic_LncRNA
TU105367		Intergenic_LncRNA
TU105369		Intergenic_LncRNA
TU105373		Intergenic_LncRNA
TU105381	ENSSSCG00000008735	Divergent_LncRNA
TU105389		Intergenic_LncRNA
TU105410	ENSSSCG00000008736	Antisense_lncRNA
TU105411		Intergenic_LncRNA
TU105413		Intergenic_LncRNA
TU105416		Intergenic_LncRNA
TU105436	ENSSSCG00000008738	Antisense_lncRNA
TU105440		Intergenic_LncRNA
TU105442		Intergenic_LncRNA
TU105452		Intergenic_LncRNA
TU105453		Intergenic_LncRNA
TU105497	ENSSSCG00000029227	Antisense_lncRNA
TU105498	ENSSSCG00000029227	Antisense_lncRNA
TU105507	ENSSSCG00000029227	SenseOverlapping_lncRNA
TU105524		Others
TU105526	ENSSSCG00000026232	Antisense_lncRNA
TU105554	ENSSSCG00000008747	Antisense_lncRNA
TU105565	ENSSSCG00000029791	Divergent_LncRNA
TU105566		Intergenic_LncRNA
TU105567		Intergenic_LncRNA
TU105568		Intergenic_LncRNA
TU105573		Others
TU105576	ENSSSCG00000023934	Antisense_lncRNA
TU105577	ENSSSCG00000023934	Convergent_LncRNA
TU105581	ENSSSCG00000023934	Antisense_lncRNA
TU105586		Intergenic_LncRNA
TU105590	ENSSSCG00000008753	SenseOverlapping_lncRNA
TU105591		Intergenic_LncRNA
TU105593		Intergenic_LncRNA
TU105594		Intergenic_LncRNA
TU1056	ENSSSCG00000004123	Antisense_lncRNA
TU105618		Intergenic_LncRNA
TU105622		Intergenic_LncRNA
TU105638		Others
TU105639		Others
TU105648	ENSSSCG00000027340	SenseOverlapping_lncRNA
TU105649	ENSSSCG00000027340	SenseOverlapping_lncRNA
TU105659		Intergenic_LncRNA
TU105673	ENSSSCG00000008758	Antisense_lncRNA
TU105692	ENSSSCG00000022155	SenseOverlapping_lncRNA
TU105696	ENSSSCG00000022155	Antisense_lncRNA
TU105710	ENSSSCG00000029272	SenseOverlapping_lncRNA
TU105712		Intergenic_LncRNA
TU105714		Intergenic_LncRNA
TU105715		Intergenic_LncRNA
TU105717		Intergenic_LncRNA
TU105720		Intergenic_LncRNA
TU105721		Intergenic_LncRNA
TU105781		Intergenic_LncRNA
TU105782		Intergenic_LncRNA
TU105783	ENSSSCG00000028471	SenseOverlapping_lncRNA
TU105799		Intergenic_LncRNA
TU105802		Intergenic_LncRNA
TU105803		Intergenic_LncRNA
TU105804		Intergenic_LncRNA
TU105825		Intergenic_LncRNA
TU105827		Intergenic_LncRNA
TU105834		Intergenic_LncRNA
TU105836		Intergenic_LncRNA
TU105837		Intergenic_LncRNA
TU105845		Intergenic_LncRNA
TU105846		Intergenic_LncRNA
TU105850		Intergenic_LncRNA
TU105851		Intergenic_LncRNA
TU105861	ENSSSCG00000022270	SenseOverlapping_lncRNA
TU105862	ENSSSCG00000022270	SenseOverlapping_lncRNA
TU105868		Intergenic_LncRNA
TU105869	ENSSSCG00000022270	Antisense_lncRNA
TU105870	ENSSSCG00000022270	Antisense_lncRNA
TU10589		Others
TU105926	ENSSSCG00000008789	Antisense_lncRNA
TU105935	ENSSSCG00000021793	Antisense_lncRNA
TU105936	ENSSSCG00000021793	Antisense_lncRNA
TU105943		Intergenic_LncRNA
TU105950		Intergenic_LncRNA
TU105953		Others
TU105964	ENSSSCG00000025039	SenseOverlapping_lncRNA
TU105971	ENSSSCG00000025039	SenseOverlapping_lncRNA
TU105972		Others
TU105984		Intergenic_LncRNA
TU105991		Intergenic_LncRNA
TU105992		Intergenic_LncRNA
TU105994		Intergenic_LncRNA
TU106007		Intergenic_LncRNA
TU106008		Intergenic_LncRNA
TU106010		Intergenic_LncRNA
TU106012	ENSSSCG00000008796	Antisense_lncRNA
TU106015	ENSSSCG00000008796	Antisense_lncRNA
TU106019	ENSSSCG00000020059	Antisense_lncRNA
TU106025	ENSSSCG00000022168	Antisense_lncRNA
TU106042		Intergenic_LncRNA
TU106043		Intergenic_LncRNA
TU106044	ENSSSCG00000025110	Antisense_lncRNA
TU106045		Intergenic_LncRNA
TU106047		Intergenic_LncRNA
TU106050		Intergenic_LncRNA
TU106051		Intergenic_LncRNA
TU106052	ENSSSCG00000025110	SenseOverlapping_lncRNA
TU106053		Intergenic_LncRNA
TU106054	ENSSSCG00000025110	SenseOverlapping_lncRNA
TU106055		Intergenic_LncRNA
TU106056		Intergenic_LncRNA
TU106074	ENSSSCG00000008799	Antisense_lncRNA
TU106075		Intergenic_LncRNA
TU106077		Intergenic_LncRNA
TU106087		Intergenic_LncRNA
TU106092	ENSSSCG00000008801	Antisense_lncRNA
TU106096		Intergenic_LncRNA
TU106097		Intergenic_LncRNA
TU106098		Intergenic_LncRNA
TU10610	ENSSSCG00000005650	SenseOverlapping_lncRNA
TU106120		Intergenic_LncRNA
TU106127	ENSSSCG00000008807	Convergent_LncRNA
TU106132	ENSSSCG00000008808	Antisense_lncRNA
TU106133	ENSSSCG00000008808	Antisense_lncRNA
TU106140	ENSSSCG00000008808	SenseOverlapping_lncRNA
TU106158	ENSSSCG00000008812	SenseOverlapping_lncRNA
TU106159	ENSSSCG00000008812	SenseOverlapping_lncRNA
TU106221		Intergenic_LncRNA
TU106222		Intergenic_LncRNA
TU106223		Intergenic_LncRNA
TU106225		Intergenic_LncRNA
TU106227		Intergenic_LncRNA
TU106229		Intergenic_LncRNA
TU106233		Intergenic_LncRNA
TU106234		Intergenic_LncRNA
TU106238		Intergenic_LncRNA
TU106243		Intergenic_LncRNA
TU106261	ENSSSCG00000008831	Divergent_LncRNA
TU106262		Intergenic_LncRNA
TU106286		Others
TU106289	ENSSSCG00000030102	SenseOverlapping_lncRNA
TU106290	ENSSSCG00000027735	SenseOverlapping_lncRNA
TU106299	ENSSSCG00000028733	SenseOverlapping_lncRNA
TU106300	ENSSSCG00000027735	Antisense_lncRNA
TU106301		Intergenic_LncRNA
TU106305		Intergenic_LncRNA
TU106313		Intergenic_LncRNA
TU106315		Intergenic_LncRNA
TU106316		Intergenic_LncRNA
TU106317		Intergenic_LncRNA
TU106352		Intergenic_LncRNA
TU106353		Intergenic_LncRNA
TU106354		Intergenic_LncRNA
TU106357	ENSSSCG00000008839	SenseOverlapping_lncRNA
TU106375	ENSSSCG00000008844	Antisense_lncRNA
TU106419	ENSSSCG00000008847	SenseOverlapping_lncRNA
TU106420		Intergenic_LncRNA
TU106422		Intergenic_LncRNA
TU106427		Intergenic_LncRNA
TU106445		Intergenic_LncRNA
TU106449		Intergenic_LncRNA
TU106462		Intergenic_LncRNA
TU106466		Intergenic_LncRNA
TU106467		Intergenic_LncRNA
TU106478	ENSSSCG00000008866	SenseOverlapping_lncRNA
TU106481		Intergenic_LncRNA
TU106482		Intergenic_LncRNA
TU106483		Intergenic_LncRNA
TU106488		Intergenic_LncRNA
TU106489		Others
TU10649		Intergenic_LncRNA
TU106498		Intergenic_LncRNA
TU106499		Intergenic_LncRNA
TU106502		Intergenic_LncRNA
TU106503		Intergenic_LncRNA
TU106534	ENSSSCG00000008878	Divergent_LncRNA
TU106543		Intergenic_LncRNA
TU106544		Intergenic_LncRNA
TU106545		Intergenic_LncRNA
TU106546		Intergenic_LncRNA
TU106547		Intergenic_LncRNA
TU106548		Intergenic_LncRNA
TU106549		Intergenic_LncRNA
TU106550		Intergenic_LncRNA
TU106551		Intergenic_LncRNA
TU106552		Intergenic_LncRNA
TU106553		Intergenic_LncRNA
TU106559	ENSSSCG00000008881	SenseOverlapping_lncRNA
TU106566	ENSSSCG00000008881	SenseOverlapping_lncRNA
TU106572	ENSSSCG00000008881	SenseOverlapping_lncRNA
TU106573	ENSSSCG00000008881	Antisense_lncRNA
TU106584	ENSSSCG00000026079	SenseOverlapping_lncRNA
TU10659	ENSSSCG00000005656	Antisense_lncRNA
TU106592	ENSSSCG00000008891	Antisense_lncRNA
TU10660	ENSSSCG00000005656	Antisense_lncRNA
TU106624		Intergenic_LncRNA
TU106632		Intergenic_LncRNA
TU106637		Intergenic_LncRNA
TU106638		Intergenic_LncRNA
TU10664	ENSSSCG00000005657	SenseOverlapping_lncRNA
TU106643		Others
TU106667		Intergenic_LncRNA
TU106690		Intergenic_LncRNA
TU106720	ENSSSCG00000008902	Convergent_LncRNA
TU106758		Intergenic_LncRNA
TU106759		Intergenic_LncRNA
TU106760		Intergenic_LncRNA
TU106761		Intergenic_LncRNA
TU106770		Intergenic_LncRNA
TU106771		Intergenic_LncRNA
TU106772		Intergenic_LncRNA
TU106773		Intergenic_LncRNA
TU106774		Intergenic_LncRNA
TU106789		Intergenic_LncRNA
TU106791	ENSSSCG00000023731	Divergent_LncRNA
TU106796	ENSSSCG00000023731	Convergent_LncRNA
TU106797		Intergenic_LncRNA
TU106798		Intergenic_LncRNA
TU106800		Intergenic_LncRNA
TU106801		Intergenic_LncRNA
TU106803		Intergenic_LncRNA
TU106863		Intergenic_LncRNA
TU106896		Intergenic_LncRNA
TU106908		Intergenic_LncRNA
TU106918		Intergenic_LncRNA
TU106946		Intergenic_LncRNA
TU106947		Intergenic_LncRNA
TU106948		Others
TU106961		Intergenic_LncRNA
TU106964		Intergenic_LncRNA
TU106966		Intergenic_LncRNA
TU106968		Intergenic_LncRNA
TU106979	ENSSSCG00000008943	Antisense_lncRNA
TU106980		Intergenic_LncRNA
TU106984		Intergenic_LncRNA
TU106987		Others
TU106995		Intergenic_LncRNA
TU107001		Intergenic_LncRNA
TU107011		Intergenic_LncRNA
TU107012		Intergenic_LncRNA
TU107016		Intergenic_LncRNA
TU107023		Intergenic_LncRNA
TU107024		Intergenic_LncRNA
TU107025		Intergenic_LncRNA
TU107026		Intergenic_LncRNA
TU107028		Intergenic_LncRNA
TU107031		Intergenic_LncRNA
TU107035		Intergenic_LncRNA
TU107067	ENSSSCG00000008959	Antisense_lncRNA
TU107071	ENSSSCG00000008959	Antisense_lncRNA
TU107074	ENSSSCG00000008959	Antisense_lncRNA
TU107091	ENSSSCG00000008961	Antisense_lncRNA
TU107092	ENSSSCG00000008961	Antisense_lncRNA
TU10710	ENSSSCG00000005664	Antisense_lncRNA
TU107105		Intergenic_LncRNA
TU107106		Intergenic_LncRNA
TU107117		Intergenic_LncRNA
TU107126		Intergenic_LncRNA
TU107128		Intergenic_LncRNA
TU10713	ENSSSCG00000005666	Divergent_LncRNA
TU107132	ENSSSCG00000008969	SenseOverlapping_lncRNA
TU107133		Others
TU107140	ENSSSCG00000008970	SenseOverlapping_lncRNA
TU107142	ENSSSCG00000022940	Antisense_lncRNA
TU107143	ENSSSCG00000022940	Antisense_lncRNA
TU107180	ENSSSCG00000008974	SenseOverlapping_lncRNA
TU107191	ENSSSCG00000008981	SenseOverlapping_lncRNA
TU107197		Intergenic_LncRNA
TU107214	ENSSSCG00000021214	SenseOverlapping_lncRNA
TU107235		Intergenic_LncRNA
TU107250	ENSSSCG00000008986	Antisense_lncRNA
TU107251		Intergenic_LncRNA
TU107252		Others
TU107264		Intergenic_LncRNA
TU107267		Intergenic_LncRNA
TU107268		Intergenic_LncRNA
TU107269		Intergenic_LncRNA
TU107277	ENSSSCG00000008989	SenseOverlapping_lncRNA
TU107285		Intergenic_LncRNA
TU107296		Intergenic_LncRNA
TU1073		Intergenic_LncRNA
TU107305		Intergenic_LncRNA
TU107310		Intergenic_LncRNA
TU107316	ENSSSCG00000027944	SenseOverlapping_lncRNA
TU107321		Intergenic_LncRNA
TU107322		Intergenic_LncRNA
TU10733	ENSSSCG00000005669	Antisense_lncRNA
TU10734	ENSSSCG00000005667	Antisense_lncRNA
TU107360		Intergenic_LncRNA
TU107365	ENSSSCG00000009007	SenseOverlapping_lncRNA
TU107378	ENSSSCG00000029200	Antisense_lncRNA
TU107389		Intergenic_LncRNA
TU107391		Intergenic_LncRNA
TU107392		Intergenic_LncRNA
TU107403		Intergenic_LncRNA
TU107410	ENSSSCG00000009012	Antisense_lncRNA
TU107413		Intergenic_LncRNA
TU107414		Intergenic_LncRNA
TU107415		Intergenic_LncRNA
TU107416		Intergenic_LncRNA
TU107419		Intergenic_LncRNA
TU107420		Intergenic_LncRNA
TU107425		Intergenic_LncRNA
TU107427		Intergenic_LncRNA
TU107429		Intergenic_LncRNA
TU107430		Intergenic_LncRNA
TU107440		Intergenic_LncRNA
TU107442		Intergenic_LncRNA
TU107445		Intergenic_LncRNA
TU107452		Intergenic_LncRNA
TU107454	ENSSSCG00000020717	Antisense_lncRNA
TU107455	ENSSSCG00000020717	Antisense_lncRNA
TU107460	ENSSSCG00000020717	Antisense_lncRNA
TU107473		Intergenic_LncRNA
TU1075		Intergenic_LncRNA
TU107500	ENSSSCG00000009019	Antisense_lncRNA
TU107507		Intergenic_LncRNA
TU107512		Intergenic_LncRNA
TU107513		Intergenic_LncRNA
TU107517	ENSSSCG00000009021	Antisense_lncRNA
TU107518		Intergenic_LncRNA
TU107519		Intergenic_LncRNA
TU107524		Intergenic_LncRNA
TU107528		Intergenic_LncRNA
TU107531		Intergenic_LncRNA
TU107534	ENSSSCG00000009023	SenseOverlapping_lncRNA
TU107547		Intergenic_LncRNA
TU107550		Intergenic_LncRNA
TU107551		Intergenic_LncRNA
TU107552		Intergenic_LncRNA
TU107553		Intergenic_LncRNA
TU107556		Intergenic_LncRNA
TU107561		Intergenic_LncRNA
TU107562		Intergenic_LncRNA
TU107563		Intergenic_LncRNA
TU107564		Intergenic_LncRNA
TU107566		Intergenic_LncRNA
TU107567		Intergenic_LncRNA
TU107568		Intergenic_LncRNA
TU10757		Intergenic_LncRNA
TU107570		Intergenic_LncRNA
TU10758		Intergenic_LncRNA
TU107586		Intergenic_LncRNA
TU107587	ENSSSCG00000030044	Antisense_lncRNA
TU107589		Intergenic_LncRNA
TU107590		Intergenic_LncRNA
TU107597		Intergenic_LncRNA
TU1076		Intergenic_LncRNA
TU107606		Intergenic_LncRNA
TU107607		Intergenic_LncRNA
TU107609		Intergenic_LncRNA
TU107629	ENSSSCG00000009037	Antisense_lncRNA
TU107637	ENSSSCG00000009039	SenseOverlapping_lncRNA
TU10764		Intergenic_LncRNA
TU107642		Intergenic_LncRNA
TU107648	ENSSSCG00000009039	Divergent_LncRNA
TU107673		Intergenic_LncRNA
TU107674		Others
TU107680		Others
TU107681		Others
TU107685	ENSSSCG00000009045	Antisense_lncRNA
TU107689		Intergenic_LncRNA
TU107693		Others
TU107697		Intergenic_LncRNA
TU107698		Intergenic_LncRNA
TU107703		Intergenic_LncRNA
TU107705		Intergenic_LncRNA
TU107706		Intergenic_LncRNA
TU107709	ENSSSCG00000009046	Antisense_lncRNA
TU107711		Intergenic_LncRNA
TU107730	ENSSSCG00000009048	Divergent_LncRNA
TU107753		Others
TU107756		Intergenic_LncRNA
TU107762	ENSSSCG00000009049	SenseOverlapping_lncRNA
TU107763	ENSSSCG00000009049	SenseOverlapping_lncRNA
TU107774		Others
TU107784		Intergenic_LncRNA
TU107792		Intergenic_LncRNA
TU107799		Intergenic_LncRNA
TU107800		Intergenic_LncRNA
TU107802		Intergenic_LncRNA
TU107807	ENSSSCG00000009055	SenseOverlapping_lncRNA
TU107832		Others
TU107835	ENSSSCG00000009060	Antisense_lncRNA
TU107840	ENSSSCG00000009060	Antisense_lncRNA
TU107841	ENSSSCG00000009060	Antisense_lncRNA
TU107842	ENSSSCG00000009060	Antisense_lncRNA
TU107843	ENSSSCG00000009060	Antisense_lncRNA
TU107844	ENSSSCG00000009060	Antisense_lncRNA
TU107846	ENSSSCG00000009060	Antisense_lncRNA
TU107847	ENSSSCG00000009060	Antisense_lncRNA
TU107849	ENSSSCG00000009060	Antisense_lncRNA
TU107851	ENSSSCG00000009060	Antisense_lncRNA
TU107852	ENSSSCG00000009060	Antisense_lncRNA
TU107853	ENSSSCG00000009060	Antisense_lncRNA
TU107854	ENSSSCG00000009060	Antisense_lncRNA
TU107855	ENSSSCG00000009060	Antisense_lncRNA
TU107856	ENSSSCG00000009060	Antisense_lncRNA
TU107857	ENSSSCG00000009060	Antisense_lncRNA
TU107858	ENSSSCG00000009060	Antisense_lncRNA
TU107859	ENSSSCG00000009060	Antisense_lncRNA
TU107862	ENSSSCG00000009060	Antisense_lncRNA
TU107863	ENSSSCG00000009060	Antisense_lncRNA
TU107869		Intergenic_LncRNA
TU107872	ENSSSCG00000020711	Divergent_LncRNA
TU107873	ENSSSCG00000020711	Divergent_LncRNA
TU107882		Intergenic_LncRNA
TU107884		Intergenic_LncRNA
TU107888	ENSSSCG00000009061	Antisense_lncRNA
TU107890	ENSSSCG00000009061	Antisense_lncRNA
TU107899	ENSSSCG00000009061	SenseOverlapping_lncRNA
TU107901	ENSSSCG00000009061	SenseOverlapping_lncRNA
TU107902	ENSSSCG00000009061	SenseOverlapping_lncRNA
TU107914	ENSSSCG00000009061	SenseOverlapping_lncRNA
TU107925		Intergenic_LncRNA
TU107959	ENSSSCG00000009072	Divergent_LncRNA
TU107985		Intergenic_LncRNA
TU107989		Others
TU108000	ENSSSCG00000009075	SenseOverlapping_lncRNA
TU108017	ENSSSCG00000009074	SenseOverlapping_lncRNA
TU108024		Intergenic_LncRNA
TU108035		Intergenic_LncRNA
TU108043		Intergenic_LncRNA
TU108044		Intergenic_LncRNA
TU108049		Intergenic_LncRNA
TU108079		Intergenic_LncRNA
TU108081		Intergenic_LncRNA
TU108083		Intergenic_LncRNA
TU108086		Intergenic_LncRNA
TU108087		Intergenic_LncRNA
TU108112	ENSSSCG00000009086	Antisense_lncRNA
TU108119	ENSSSCG00000009086	Divergent_LncRNA
TU108130	ENSSSCG00000009085	Antisense_lncRNA
TU108135		Intergenic_LncRNA
TU108139		Intergenic_LncRNA
TU108140		Intergenic_LncRNA
TU108141		Intergenic_LncRNA
TU108186		Others
TU108187		Intergenic_LncRNA
TU108188		Intergenic_LncRNA
TU108189		Intergenic_LncRNA
TU108190		Intergenic_LncRNA
TU108215		Others
TU108216		Others
TU108219	ENSSSCG00000029260	Antisense_lncRNA
TU108220	ENSSSCG00000029260	Antisense_lncRNA
TU108229		Intergenic_LncRNA
TU108231		Intergenic_LncRNA
TU108232	ENSSSCG00000009104	Divergent_LncRNA
TU108236		Intergenic_LncRNA
TU108256	ENSSSCG00000009106	Antisense_lncRNA
TU108257	ENSSSCG00000009106	Antisense_lncRNA
TU10826		Intergenic_LncRNA
TU10827		Intergenic_LncRNA
TU108279		Intergenic_LncRNA
TU10828		Intergenic_LncRNA
TU108291	ENSSSCG00000030024	Antisense_lncRNA
TU108301	ENSSSCG00000030024	SenseOverlapping_lncRNA
TU108310		Others
TU108341		Others
TU108346	ENSSSCG00000009119	Antisense_lncRNA
TU108364	ENSSSCG00000009119	Divergent_LncRNA
TU108367		Intergenic_LncRNA
TU108369		Intergenic_LncRNA
TU108371		Intergenic_LncRNA
TU108372		Intergenic_LncRNA
TU108374		Intergenic_LncRNA
TU108375		Intergenic_LncRNA
TU108376		Intergenic_LncRNA
TU108377		Intergenic_LncRNA
TU108378		Intergenic_LncRNA
TU108379		Intergenic_LncRNA
TU108380		Intergenic_LncRNA
TU108381		Intergenic_LncRNA
TU108382		Intergenic_LncRNA
TU108385		Intergenic_LncRNA
TU108386		Intergenic_LncRNA
TU108388		Intergenic_LncRNA
TU108389		Intergenic_LncRNA
TU108396		Intergenic_LncRNA
TU108397		Intergenic_LncRNA
TU108398		Intergenic_LncRNA
TU108400		Intergenic_LncRNA
TU108401		Intergenic_LncRNA
TU108402		Intergenic_LncRNA
TU108407	ENSSSCG00000009123	SenseOverlapping_lncRNA
TU108431		Intergenic_LncRNA
TU108433	ENSSSCG00000009127	SenseOverlapping_lncRNA
TU108434	ENSSSCG00000009127	Antisense_lncRNA
TU108444	ENSSSCG00000009128	Antisense_lncRNA
TU108447	ENSSSCG00000009128	SenseOverlapping_lncRNA
TU108453		Intergenic_LncRNA
TU108479	ENSSSCG00000020907	Divergent_LncRNA
TU108514	ENSSSCG00000009141	Antisense_lncRNA
TU108515	ENSSSCG00000009141	Antisense_lncRNA
TU108518		Intergenic_LncRNA
TU108530		Intergenic_LncRNA
TU108532		Intergenic_LncRNA
TU10854	ENSSSCG00000005702	Divergent_LncRNA
TU108553		Intergenic_LncRNA
TU10856	ENSSSCG00000005702	Divergent_LncRNA
TU108570	ENSSSCG00000009148	Antisense_lncRNA
TU108580		Intergenic_LncRNA
TU108581		Intergenic_LncRNA
TU108585	ENSSSCG00000009152	Divergent_LncRNA
TU108597		Intergenic_LncRNA
TU108600		Intergenic_LncRNA
TU108603		Intergenic_LncRNA
TU108604	ENSSSCG00000024757	Antisense_lncRNA
TU108605		Intergenic_LncRNA
TU108606		Intergenic_LncRNA
TU108607		Intergenic_LncRNA
TU108623		Intergenic_LncRNA
TU108628		Intergenic_LncRNA
TU108629		Intergenic_LncRNA
TU108631		Intergenic_LncRNA
TU108634	ENSSSCG00000020821	Antisense_lncRNA
TU108643		Intergenic_LncRNA
TU108644		Intergenic_LncRNA
TU108645		Intergenic_LncRNA
TU108646		Intergenic_LncRNA
TU108647	ENSSSCG00000023291	Antisense_lncRNA
TU108656		Intergenic_LncRNA
TU108664	ENSSSCG00000021764	Antisense_lncRNA
TU108668	ENSSSCG00000021764	Antisense_lncRNA
TU108676		Intergenic_LncRNA
TU108684	ENSSSCG00000009157	Antisense_lncRNA
TU108692	ENSSSCG00000022365	Antisense_lncRNA
TU108693	ENSSSCG00000022365	Antisense_lncRNA
TU108698	ENSSSCG00000022788	Antisense_lncRNA
TU108755	ENSSSCG00000029822	SenseOverlapping_lncRNA
TU108757		Intergenic_LncRNA
TU108759	ENSSSCG00000029822	SenseOverlapping_lncRNA
TU108775		Intergenic_LncRNA
TU108784		Intergenic_LncRNA
TU108785		Intergenic_LncRNA
TU108802		Intergenic_LncRNA
TU108803		Intergenic_LncRNA
TU108804		Intergenic_LncRNA
TU108813		Intergenic_LncRNA
TU108825	ENSSSCG00000009172	SenseOverlapping_lncRNA
TU108826	ENSSSCG00000009172	SenseOverlapping_lncRNA
TU108838		Intergenic_LncRNA
TU108839		Intergenic_LncRNA
TU108840		Intergenic_LncRNA
TU108861	ENSSSCG00000009178	Convergent_LncRNA
TU108865		Intergenic_LncRNA
TU108866		Intergenic_LncRNA
TU108870	ENSSSCG00000028367	Antisense_lncRNA
TU108871	ENSSSCG00000028367	Antisense_lncRNA
TU108876		Intergenic_LncRNA
TU108895		Intergenic_LncRNA
TU108901		Intergenic_LncRNA
TU108909	ENSSSCG00000009185	Divergent_LncRNA
TU108910	ENSSSCG00000009185	Divergent_LncRNA
TU108914		Intergenic_LncRNA
TU108915		Intergenic_LncRNA
TU108917		Intergenic_LncRNA
TU108920	ENSSSCG00000009186	Antisense_lncRNA
TU108929	ENSSSCG00000029813	SenseOverlapping_lncRNA
TU108934	ENSSSCG00000029813	SenseOverlapping_lncRNA
TU108937	ENSSSCG00000029813	Antisense_lncRNA
TU108940		Others
TU108941		Intergenic_LncRNA
TU108942		Intergenic_LncRNA
TU108943		Intergenic_LncRNA
TU108944		Intergenic_LncRNA
TU108945		Intergenic_LncRNA
TU108946		Intergenic_LncRNA
TU108966	ENSSSCG00000029621	Antisense_lncRNA
TU108967	ENSSSCG00000029621	Antisense_lncRNA
TU108969		Intergenic_LncRNA
TU108977		Intergenic_LncRNA
TU108978		Intergenic_LncRNA
TU108979	ENSSSCG00000018598	Divergent_LncRNA
TU108981		Intergenic_LncRNA
TU108985		Intergenic_LncRNA
TU108987		Intergenic_LncRNA
TU108990		Intergenic_LncRNA
TU108991		Intergenic_LncRNA
TU108996		Intergenic_LncRNA
TU108997		Intergenic_LncRNA
TU108998		Intergenic_LncRNA
TU109000		Intergenic_LncRNA
TU109001		Intergenic_LncRNA
TU109002		Intergenic_LncRNA
TU109003		Intergenic_LncRNA
TU109004		Intergenic_LncRNA
TU109005		Intergenic_LncRNA
TU109017	ENSSSCG00000009193	Divergent_LncRNA
TU109022		Others
TU109028		Intergenic_LncRNA
TU109086		Intergenic_LncRNA
TU109089		Intergenic_LncRNA
TU109090		Intergenic_LncRNA
TU109092		Intergenic_LncRNA
TU109112		Intergenic_LncRNA
TU109114		Intergenic_LncRNA
TU109117	ENSSSCG00000009208	Antisense_lncRNA
TU109150	ENSSSCG00000009213	SenseOverlapping_lncRNA
TU109152	ENSSSCG00000009213	SenseOverlapping_lncRNA
TU109183	ENSSSCG00000024493	SenseOverlapping_lncRNA
TU109184	ENSSSCG00000024493	SenseOverlapping_lncRNA
TU109192		Others
TU109204		Intergenic_LncRNA
TU109205		Intergenic_LncRNA
TU109207		Intergenic_LncRNA
TU109244		Intergenic_LncRNA
TU109245		Intergenic_LncRNA
TU109251		Intergenic_LncRNA
TU109252		Intergenic_LncRNA
TU109254		Intergenic_LncRNA
TU109290		Intergenic_LncRNA
TU109293	ENSSSCG00000009228	SenseOverlapping_lncRNA
TU109327		Intergenic_LncRNA
TU109329		Intergenic_LncRNA
TU109330		Intergenic_LncRNA
TU109331		Others
TU109332	ENSSSCG00000009229	Antisense_lncRNA
TU109333	ENSSSCG00000009229	Antisense_lncRNA
TU109335	ENSSSCG00000009229	Antisense_lncRNA
TU109340	ENSSSCG00000009229	Antisense_lncRNA
TU109342	ENSSSCG00000009229	Antisense_lncRNA
TU109352	ENSSSCG00000009229	SenseOverlapping_lncRNA
TU109368	ENSSSCG00000009230	SenseOverlapping_lncRNA
TU109377		Intergenic_LncRNA
TU109378		Intergenic_LncRNA
TU109386		Others
TU109393	ENSSSCG00000009231	SenseOverlapping_lncRNA
TU109417	ENSSSCG00000009234	Antisense_lncRNA
TU109426		Intergenic_LncRNA
TU109433	ENSSSCG00000009238	Antisense_lncRNA
TU109439		Intergenic_LncRNA
TU109441	ENSSSCG00000009239	Antisense_lncRNA
TU109460	ENSSSCG00000009242	Antisense_lncRNA
TU109462	ENSSSCG00000009242	Antisense_lncRNA
TU109465	ENSSSCG00000009242	Convergent_LncRNA
TU109468	ENSSSCG00000009240	Antisense_lncRNA
TU109473	ENSSSCG00000026839	SenseOverlapping_lncRNA
TU109480		Intergenic_LncRNA
TU109484		Intergenic_LncRNA
TU109491	ENSSSCG00000009244	Antisense_lncRNA
TU109500		Intergenic_LncRNA
TU109506	ENSSSCG00000026729	Antisense_lncRNA
TU10951	ENSSSCG00000005719	Antisense_lncRNA
TU109526		Intergenic_LncRNA
TU109529		Intergenic_LncRNA
TU109537		Intergenic_LncRNA
TU109538		Intergenic_LncRNA
TU109539		Intergenic_LncRNA
TU109543		Intergenic_LncRNA
TU10955	ENSSSCG00000005719	Antisense_lncRNA
TU109557	ENSSSCG00000029507	SenseOverlapping_lncRNA
TU109558	ENSSSCG00000029507	SenseOverlapping_lncRNA
TU109570	ENSSSCG00000029061	Convergent_LncRNA
TU109572	ENSSSCG00000029061	Divergent_LncRNA
TU109577	ENSSSCG00000029061	SenseOverlapping_lncRNA
TU109593		Others
TU109606		Intergenic_LncRNA
TU10961	ENSSSCG00000005719	SenseOverlapping_lncRNA
TU109616		Intergenic_LncRNA
TU109620		Intergenic_LncRNA
TU109621		Intergenic_LncRNA
TU109622		Intergenic_LncRNA
TU109624		Intergenic_LncRNA
TU109625		Intergenic_LncRNA
TU109626		Intergenic_LncRNA
TU109627		Intergenic_LncRNA
TU109628		Intergenic_LncRNA
TU109629		Intergenic_LncRNA
TU109631		Intergenic_LncRNA
TU109632		Intergenic_LncRNA
TU109633		Others
TU109646	ENSSSCG00000023797	SenseOverlapping_lncRNA
TU109655	ENSSSCG00000023953	SenseOverlapping_lncRNA
TU109656	ENSSSCG00000022070	SenseOverlapping_lncRNA
TU109661	ENSSSCG00000028886	Antisense_lncRNA
TU109665	ENSSSCG00000028886	Antisense_lncRNA
TU109677		Intergenic_LncRNA
TU109682		Intergenic_LncRNA
TU109683	ENSSSCG00000014578	Convergent_LncRNA
TU109684		Intergenic_LncRNA
TU109685		Intergenic_LncRNA
TU109686		Intergenic_LncRNA
TU109688		Intergenic_LncRNA
TU109689		Intergenic_LncRNA
TU109690		Intergenic_LncRNA
TU10970		Intergenic_LncRNA
TU109705	ENSSSCG00000014575	SenseOverlapping_lncRNA
TU109719	ENSSSCG00000014574	Convergent_LncRNA
TU109733		Intergenic_LncRNA
TU109761		Intergenic_LncRNA
TU109768		Intergenic_LncRNA
TU109769		Intergenic_LncRNA
TU109785		Intergenic_LncRNA
TU109788		Intergenic_LncRNA
TU109792		Intergenic_LncRNA
TU109794		Intergenic_LncRNA
TU109804		Intergenic_LncRNA
TU109813		Intergenic_LncRNA
TU109814		Intergenic_LncRNA
TU109815		Intergenic_LncRNA
TU109817		Intergenic_LncRNA
TU109818		Intergenic_LncRNA
TU109848		Intergenic_LncRNA
TU109849		Intergenic_LncRNA
TU109851		Intergenic_LncRNA
TU109853		Intergenic_LncRNA
TU109856		Intergenic_LncRNA
TU109857		Intergenic_LncRNA
TU109860	ENSSSCG00000025459	SenseOverlapping_lncRNA
TU109881		Intergenic_LncRNA
TU10989		Others
TU109899		Intergenic_LncRNA
TU10990		Intergenic_LncRNA
TU109907		Intergenic_LncRNA
TU109910		Intergenic_LncRNA
TU109911		Intergenic_LncRNA
TU109912		Intergenic_LncRNA
TU109913		Intergenic_LncRNA
TU109919		Intergenic_LncRNA
TU109921		Intergenic_LncRNA
TU109922		Intergenic_LncRNA
TU109928		Intergenic_LncRNA
TU109932		Intergenic_LncRNA
TU109933		Intergenic_LncRNA
TU109962		Intergenic_LncRNA
TU109969		Intergenic_LncRNA
TU109976	ENSSSCG00000014622	Antisense_lncRNA
TU110025	ENSSSCG00000014626	Convergent_LncRNA
TU110026	ENSSSCG00000014626	Antisense_lncRNA
TU110041		Others
TU110059		Intergenic_LncRNA
TU110060	ENSSSCG00000014634	Divergent_LncRNA
TU110065	ENSSSCG00000014634	Antisense_lncRNA
TU11007	ENSSSCG00000005725	SenseOverlapping_lncRNA
TU110084		Intergenic_LncRNA
TU110102		Intergenic_LncRNA
TU110108		Intergenic_LncRNA
TU110120		Intergenic_LncRNA
TU110185	ENSSSCG00000014802	Antisense_lncRNA
TU110195		Intergenic_LncRNA
TU110196	ENSSSCG00000014802	Antisense_lncRNA
TU110204	ENSSSCG00000014800	Antisense_lncRNA
TU11021		Intergenic_LncRNA
TU11022		Intergenic_LncRNA
TU110233	ENSSSCG00000014810	SenseOverlapping_lncRNA
TU110236	ENSSSCG00000014809	SenseOverlapping_lncRNA
TU110237	ENSSSCG00000014809	SenseOverlapping_lncRNA
TU11025		Intergenic_LncRNA
TU110258		Intergenic_LncRNA
TU110259		Intergenic_LncRNA
TU11026		Intergenic_LncRNA
TU110279		Intergenic_LncRNA
TU110280		Intergenic_LncRNA
TU110281		Intergenic_LncRNA
TU110282		Others
TU110300	ENSSSCG00000014818	Antisense_lncRNA
TU110308		Intergenic_LncRNA
TU110310	ENSSSCG00000014819	SenseOverlapping_lncRNA
TU110319		Intergenic_LncRNA
TU110325	ENSSSCG00000014820	SenseOverlapping_lncRNA
TU110331		Intergenic_LncRNA
TU110349	ENSSSCG00000014822	Antisense_lncRNA
TU110350	ENSSSCG00000014822	Antisense_lncRNA
TU110358		Intergenic_LncRNA
TU110360		Intergenic_LncRNA
TU110361		Intergenic_LncRNA
TU110364		Intergenic_LncRNA
TU110365		Intergenic_LncRNA
TU110372		Intergenic_LncRNA
TU110373		Intergenic_LncRNA
TU110374		Intergenic_LncRNA
TU11038	ENSSSCG00000005739	Antisense_lncRNA
TU110380		Others
TU110428		Intergenic_LncRNA
TU110435		Intergenic_LncRNA
TU110436		Intergenic_LncRNA
TU110467		Intergenic_LncRNA
TU110468	ENSSSCG00000021702	Antisense_lncRNA
TU110469	ENSSSCG00000021702	Antisense_lncRNA
TU110490		Intergenic_LncRNA
TU110495		Intergenic_LncRNA
TU110506		Intergenic_LncRNA
TU110507		Intergenic_LncRNA
TU110509		Intergenic_LncRNA
TU110513		Intergenic_LncRNA
TU110514	ENSSSCG00000014852	Antisense_lncRNA
TU110525		Intergenic_LncRNA
TU110529	ENSSSCG00000014855	Antisense_lncRNA
TU110532		Others
TU110540		Intergenic_LncRNA
TU110544		Intergenic_LncRNA
TU110548	ENSSSCG00000014859	SenseOverlapping_lncRNA
TU110560		Intergenic_LncRNA
TU110561		Others
TU110564		Intergenic_LncRNA
TU110572	ENSSSCG00000028979	SenseOverlapping_lncRNA
TU110574	ENSSSCG00000019311	SenseOverlapping_lncRNA
TU110575	ENSSSCG00000028979	SenseOverlapping_lncRNA
TU110577	ENSSSCG00000028979	Antisense_lncRNA
TU110578		Intergenic_LncRNA
TU110589		Intergenic_LncRNA
TU110600		Intergenic_LncRNA
TU110603	ENSSSCG00000014868	SenseOverlapping_lncRNA
TU110607	ENSSSCG00000014868	Divergent_LncRNA
TU110608	ENSSSCG00000014868	Divergent_LncRNA
TU110615		Intergenic_LncRNA
TU110619		Intergenic_LncRNA
TU110621		Intergenic_LncRNA
TU110637		Intergenic_LncRNA
TU110638		Intergenic_LncRNA
TU110639		Intergenic_LncRNA
TU110641		Intergenic_LncRNA
TU110650	ENSSSCG00000027080	SenseOverlapping_lncRNA
TU110676		Intergenic_LncRNA
TU110679		Intergenic_LncRNA
TU110681		Intergenic_LncRNA
TU110683		Intergenic_LncRNA
TU110687	ENSSSCG00000014881	Divergent_LncRNA
TU110716		Intergenic_LncRNA
TU110725		Intergenic_LncRNA
TU110728		Intergenic_LncRNA
TU110730		Intergenic_LncRNA
TU110735		Others
TU110755		Intergenic_LncRNA
TU110756		Intergenic_LncRNA
TU110792		Intergenic_LncRNA
TU110796		Intergenic_LncRNA
TU110810		Intergenic_LncRNA
TU110816		Intergenic_LncRNA
TU110817		Intergenic_LncRNA
TU110818		Intergenic_LncRNA
TU110819		Intergenic_LncRNA
TU110831		Others
TU110836		Intergenic_LncRNA
TU110838	ENSSSCG00000014902	Divergent_LncRNA
TU110848	ENSSSCG00000014902	Antisense_lncRNA
TU110854	ENSSSCG00000014902	Antisense_lncRNA
TU110856	ENSSSCG00000014902	Antisense_lncRNA
TU110858	ENSSSCG00000014902	Antisense_lncRNA
TU110871	ENSSSCG00000014905	SenseOverlapping_lncRNA
TU110880		Intergenic_LncRNA
TU110886		Intergenic_LncRNA
TU110898	ENSSSCG00000025187	Antisense_lncRNA
TU110899	ENSSSCG00000025187	Antisense_lncRNA
TU110903		Others
TU110904		Intergenic_LncRNA
TU110907	ENSSSCG00000014909	Antisense_lncRNA
TU110939		Intergenic_LncRNA
TU110942		Intergenic_LncRNA
TU110943		Intergenic_LncRNA
TU110945		Others
TU110949	ENSSSCG00000014915	Antisense_lncRNA
TU110968	ENSSSCG00000014919	Antisense_lncRNA
TU110970	ENSSSCG00000014919	Antisense_lncRNA
TU110978	ENSSSCG00000021210	Antisense_lncRNA
TU110983		Intergenic_LncRNA
TU111013	ENSSSCG00000014920	SenseOverlapping_lncRNA
TU111014	ENSSSCG00000014920	SenseOverlapping_lncRNA
TU111024	ENSSSCG00000024272	SenseOverlapping_lncRNA
TU111026	ENSSSCG00000024272	SenseOverlapping_lncRNA
TU111027	ENSSSCG00000024272	SenseOverlapping_lncRNA
TU111028	ENSSSCG00000024272	SenseOverlapping_lncRNA
TU111032	ENSSSCG00000024272	SenseOverlapping_lncRNA
TU111041		Intergenic_LncRNA
TU111047		Intergenic_LncRNA
TU111050		Intergenic_LncRNA
TU111060	ENSSSCG00000026409	Antisense_lncRNA
TU111061		Intergenic_LncRNA
TU111062		Intergenic_LncRNA
TU111063		Intergenic_LncRNA
TU111064		Intergenic_LncRNA
TU111065		Intergenic_LncRNA
TU111066		Intergenic_LncRNA
TU111068		Intergenic_LncRNA
TU111069		Intergenic_LncRNA
TU111070	ENSSSCG00000014927	Antisense_lncRNA
TU111074	ENSSSCG00000014927	Antisense_lncRNA
TU111075	ENSSSCG00000014927	Antisense_lncRNA
TU111092		Intergenic_LncRNA
TU1111		Intergenic_LncRNA
TU111102		Intergenic_LncRNA
TU111137		Intergenic_LncRNA
TU111150	ENSSSCG00000020966	SenseOverlapping_lncRNA
TU111162	ENSSSCG00000014946	Antisense_lncRNA
TU111176	ENSSSCG00000014946	Antisense_lncRNA
TU111192	ENSSSCG00000014946	SenseOverlapping_lncRNA
TU1112		Intergenic_LncRNA
TU111206	ENSSSCG00000014950	Convergent_LncRNA
TU111207	ENSSSCG00000014950	Antisense_lncRNA
TU111232		Intergenic_LncRNA
TU111233		Intergenic_LncRNA
TU111234		Intergenic_LncRNA
TU111235		Intergenic_LncRNA
TU111236		Intergenic_LncRNA
TU111237		Intergenic_LncRNA
TU111250		Intergenic_LncRNA
TU111260	ENSSSCG00000014965	Divergent_LncRNA
TU111261	ENSSSCG00000014965	Divergent_LncRNA
TU111265		Intergenic_LncRNA
TU111266		Intergenic_LncRNA
TU111267		Intergenic_LncRNA
TU111268		Intergenic_LncRNA
TU111269		Intergenic_LncRNA
TU111276		Others
TU111291		Intergenic_LncRNA
TU111295	ENSSSCG00000014970	Antisense_lncRNA
TU111300		Others
TU11131		Intergenic_LncRNA
TU111311		Intergenic_LncRNA
TU111312		Intergenic_LncRNA
TU111313		Intergenic_LncRNA
TU111316		Intergenic_LncRNA
TU111318		Intergenic_LncRNA
TU111319		Intergenic_LncRNA
TU111322		Intergenic_LncRNA
TU111326		Intergenic_LncRNA
TU111327		Intergenic_LncRNA
TU111331		Intergenic_LncRNA
TU111342		Intergenic_LncRNA
TU111344		Intergenic_LncRNA
TU111345		Intergenic_LncRNA
TU111383		Intergenic_LncRNA
TU111384		Intergenic_LncRNA
TU111396	ENSSSCG00000024022	Antisense_lncRNA
TU111397	ENSSSCG00000024022	Antisense_lncRNA
TU111408	ENSSSCG00000025396	SenseOverlapping_lncRNA
TU111436	ENSSSCG00000025396	SenseOverlapping_lncRNA
TU111443		Intergenic_LncRNA
TU111444	ENSSSCG00000025396	Antisense_lncRNA
TU111450	ENSSSCG00000025396	Antisense_lncRNA
TU111451		Others
TU111452		Intergenic_LncRNA
TU111453		Intergenic_LncRNA
TU111454		Intergenic_LncRNA
TU111455		Intergenic_LncRNA
TU111456		Intergenic_LncRNA
TU111463	ENSSSCG00000027529	SenseOverlapping_lncRNA
TU11147	ENSSSCG00000005749	Convergent_LncRNA
TU111472	ENSSSCG00000027529	Antisense_lncRNA
TU111475	ENSSSCG00000027529	Antisense_lncRNA
TU111477		Intergenic_LncRNA
TU111478		Intergenic_LncRNA
TU111482		Intergenic_LncRNA
TU111486		Intergenic_LncRNA
TU111489		Intergenic_LncRNA
TU111498	ENSSSCG00000014987	Antisense_lncRNA
TU111501		Intergenic_LncRNA
TU111510		Intergenic_LncRNA
TU11152	ENSSSCG00000005749	Antisense_lncRNA
TU11153	ENSSSCG00000005749	Antisense_lncRNA
TU111537		Intergenic_LncRNA
TU111548		Intergenic_LncRNA
TU111549		Intergenic_LncRNA
TU111560		Intergenic_LncRNA
TU111581	ENSSSCG00000030565	Antisense_lncRNA
TU111584		Intergenic_LncRNA
TU111588	ENSSSCG00000026833	Divergent_LncRNA
TU111589	ENSSSCG00000014999	Antisense_lncRNA
TU111600		Intergenic_LncRNA
TU111601		Intergenic_LncRNA
TU11161		Intergenic_LncRNA
TU111613	ENSSSCG00000028201	SenseOverlapping_lncRNA
TU111614	ENSSSCG00000028201	SenseOverlapping_lncRNA
TU111617	ENSSSCG00000028201	SenseOverlapping_lncRNA
TU111619	ENSSSCG00000028201	SenseOverlapping_lncRNA
TU11162	ENSSSCG00000024912	Divergent_LncRNA
TU111621	ENSSSCG00000028201	SenseOverlapping_lncRNA
TU111635	ENSSSCG00000029198	Antisense_lncRNA
TU111636		Intergenic_LncRNA
TU111638		Intergenic_LncRNA
TU111646		Intergenic_LncRNA
TU111647		Intergenic_LncRNA
TU11166	ENSSSCG00000021926	Divergent_LncRNA
TU111660		Intergenic_LncRNA
TU111661		Intergenic_LncRNA
TU111664	ENSSSCG00000025606	SenseOverlapping_lncRNA
TU111665	ENSSSCG00000025606	SenseOverlapping_lncRNA
TU111680		Intergenic_LncRNA
TU1117		Intergenic_LncRNA
TU111700		Intergenic_LncRNA
TU111702		Intergenic_LncRNA
TU111703	ENSSSCG00000019117	Convergent_LncRNA
TU111704		Intergenic_LncRNA
TU111705		Intergenic_LncRNA
TU111706		Intergenic_LncRNA
TU111716		Intergenic_LncRNA
TU11172		Intergenic_LncRNA
TU111725		Intergenic_LncRNA
TU111726		Intergenic_LncRNA
TU111729		Intergenic_LncRNA
TU11173		Intergenic_LncRNA
TU111730		Intergenic_LncRNA
TU111737		Intergenic_LncRNA
TU111738	ENSSSCG00000015014	Antisense_lncRNA
TU111739		Intergenic_LncRNA
TU11174		Intergenic_LncRNA
TU111740	ENSSSCG00000015014	Antisense_lncRNA
TU111747		Intergenic_LncRNA
TU11175		Intergenic_LncRNA
TU11176		Intergenic_LncRNA
TU11177		Intergenic_LncRNA
TU111779		Intergenic_LncRNA
TU11178		Intergenic_LncRNA
TU111781		Intergenic_LncRNA
TU111782		Intergenic_LncRNA
TU111784		Intergenic_LncRNA
TU111785		Intergenic_LncRNA
TU111786		Intergenic_LncRNA
TU111787		Intergenic_LncRNA
TU111804		Others
TU111805		Intergenic_LncRNA
TU11182		Intergenic_LncRNA
TU111823		Intergenic_LncRNA
TU111824		Intergenic_LncRNA
TU111827		Intergenic_LncRNA
TU11183		Intergenic_LncRNA
TU11184		Intergenic_LncRNA
TU11185		Intergenic_LncRNA
TU111863	ENSSSCG00000015030	Antisense_lncRNA
TU111864	ENSSSCG00000015030	Antisense_lncRNA
TU111868	ENSSSCG00000015030	Convergent_LncRNA
TU11187		Intergenic_LncRNA
TU11188		Intergenic_LncRNA
TU111882		Intergenic_LncRNA
TU11189		Intergenic_LncRNA
TU11190		Intergenic_LncRNA
TU111911		Intergenic_LncRNA
TU111912		Intergenic_LncRNA
TU11192		Intergenic_LncRNA
TU111944	ENSSSCG00000015050	SenseOverlapping_lncRNA
TU111946	ENSSSCG00000015050	SenseOverlapping_lncRNA
TU111948	ENSSSCG00000015050	SenseOverlapping_lncRNA
TU111949		Intergenic_LncRNA
TU111950	ENSSSCG00000015050	SenseOverlapping_lncRNA
TU111966		Intergenic_LncRNA
TU111968		Intergenic_LncRNA
TU111974	ENSSSCG00000015054	SenseOverlapping_lncRNA
TU111977		Intergenic_LncRNA
TU111979		Intergenic_LncRNA
TU111980		Intergenic_LncRNA
TU111981		Intergenic_LncRNA
TU111983		Intergenic_LncRNA
TU111988		Intergenic_LncRNA
TU111990		Intergenic_LncRNA
TU111991		Others
TU111997		Intergenic_LncRNA
TU111998		Intergenic_LncRNA
TU112001		Intergenic_LncRNA
TU112002		Intergenic_LncRNA
TU112004		Intergenic_LncRNA
TU112005		Intergenic_LncRNA
TU112009		Intergenic_LncRNA
TU112010		Intergenic_LncRNA
TU112012		Intergenic_LncRNA
TU112013		Intergenic_LncRNA
TU112015		Intergenic_LncRNA
TU112017		Intergenic_LncRNA
TU112018		Intergenic_LncRNA
TU112020		Intergenic_LncRNA
TU112022		Intergenic_LncRNA
TU112023		Intergenic_LncRNA
TU112024		Intergenic_LncRNA
TU112025		Intergenic_LncRNA
TU112039		Intergenic_LncRNA
TU112040		Intergenic_LncRNA
TU112045		Intergenic_LncRNA
TU112051		Intergenic_LncRNA
TU112119	ENSSSCG00000018984	SenseOverlapping_lncRNA
TU112121		Intergenic_LncRNA
TU112122		Intergenic_LncRNA
TU112126		Intergenic_LncRNA
TU112128		Intergenic_LncRNA
TU112182		Intergenic_LncRNA
TU112189		Intergenic_LncRNA
TU112190		Intergenic_LncRNA
TU112191		Intergenic_LncRNA
TU1122		Intergenic_LncRNA
TU112202	ENSSSCG00000015085	Divergent_LncRNA
TU112217		Intergenic_LncRNA
TU112224		Intergenic_LncRNA
TU112225		Others
TU112236		Others
TU112250		Others
TU112255	ENSSSCG00000029649	SenseOverlapping_lncRNA
TU112258		Intergenic_LncRNA
TU112265		Others
TU112266		Intergenic_LncRNA
TU112277		Intergenic_LncRNA
TU1123		Intergenic_LncRNA
TU112301	ENSSSCG00000015097	Antisense_lncRNA
TU112302	ENSSSCG00000015097	Antisense_lncRNA
TU112303	ENSSSCG00000015097	Antisense_lncRNA
TU112308	ENSSSCG00000015099	Antisense_lncRNA
TU112316	ENSSSCG00000015099	Antisense_lncRNA
TU112317	ENSSSCG00000015099	Antisense_lncRNA
TU112348		Intergenic_LncRNA
TU112349		Intergenic_LncRNA
TU11236		Intergenic_LncRNA
TU112364	ENSSSCG00000015105	Divergent_LncRNA
TU11237		Intergenic_LncRNA
TU11239		Intergenic_LncRNA
TU112393	ENSSSCG00000022645	Convergent_LncRNA
TU112413		Intergenic_LncRNA
TU112470	ENSSSCG00000015120	Antisense_lncRNA
TU112472	ENSSSCG00000015120	Antisense_lncRNA
TU112478	ENSSSCG00000015120	Antisense_lncRNA
TU112492	ENSSSCG00000015119	SenseOverlapping_lncRNA
TU112495	ENSSSCG00000015122	Antisense_lncRNA
TU112496	ENSSSCG00000015122	Antisense_lncRNA
TU112498	ENSSSCG00000015122	Antisense_lncRNA
TU112501	ENSSSCG00000015122	Antisense_lncRNA
TU112520		Intergenic_LncRNA
TU112526		Others
TU112537		Intergenic_LncRNA
TU112543	ENSSSCG00000015129	SenseOverlapping_lncRNA
TU112544		Intergenic_LncRNA
TU112545		Intergenic_LncRNA
TU112546		Intergenic_LncRNA
TU112548		Intergenic_LncRNA
TU112549		Intergenic_LncRNA
TU112550		Intergenic_LncRNA
TU112551		Intergenic_LncRNA
TU112552		Intergenic_LncRNA
TU112553		Intergenic_LncRNA
TU112554		Intergenic_LncRNA
TU112555		Intergenic_LncRNA
TU112556	ENSSSCG00000015129	Antisense_lncRNA
TU112557	ENSSSCG00000015129	Antisense_lncRNA
TU112561		Intergenic_LncRNA
TU112562		Intergenic_LncRNA
TU112568		Intergenic_LncRNA
TU112569		Intergenic_LncRNA
TU112570		Intergenic_LncRNA
TU112571		Intergenic_LncRNA
TU112572		Intergenic_LncRNA
TU112575		Intergenic_LncRNA
TU112587		Intergenic_LncRNA
TU112590		Intergenic_LncRNA
TU112615	ENSSSCG00000028517	Antisense_lncRNA
TU11262		Intergenic_LncRNA
TU112631		Intergenic_LncRNA
TU112633	ENSSSCG00000025183	SenseOverlapping_lncRNA
TU112634	ENSSSCG00000025183	SenseOverlapping_lncRNA
TU112637		Intergenic_LncRNA
TU112638		Others
TU112640		Intergenic_LncRNA
TU112679		Intergenic_LncRNA
TU112680		Intergenic_LncRNA
TU112682		Intergenic_LncRNA
TU1127		Intergenic_LncRNA
TU112705	ENSSSCG00000015146	SenseOverlapping_lncRNA
TU112732	ENSSSCG00000015199	Antisense_lncRNA
TU112738		Intergenic_LncRNA
TU11279	ENSSSCG00000005753	SenseOverlapping_lncRNA
TU11283		Intergenic_LncRNA
TU112833	ENSSSCG00000029492	Divergent_LncRNA
TU112856	ENSSSCG00000015214	Divergent_LncRNA
TU112871		Intergenic_LncRNA
TU112876		Intergenic_LncRNA
TU1129	ENSSSCG00000020208	SenseOverlapping_lncRNA
TU11290		Intergenic_LncRNA
TU11291		Intergenic_LncRNA
TU112912	ENSSSCG00000015234	Antisense_lncRNA
TU112979	ENSSSCG00000015235	Convergent_LncRNA
TU112982	ENSSSCG00000015235	Antisense_lncRNA
TU112983		Intergenic_LncRNA
TU112985		Intergenic_LncRNA
TU112989		Intergenic_LncRNA
TU112996		Intergenic_LncRNA
TU112997	ENSSSCG00000024457	Antisense_lncRNA
TU112998		Intergenic_LncRNA
TU112999		Intergenic_LncRNA
TU113000		Intergenic_LncRNA
TU113001		Intergenic_LncRNA
TU113002		Intergenic_LncRNA
TU113050	ENSSSCG00000015247	SenseOverlapping_lncRNA
TU113051	ENSSSCG00000015247	SenseOverlapping_lncRNA
TU113052	ENSSSCG00000015247	SenseOverlapping_lncRNA
TU113053	ENSSSCG00000015247	SenseOverlapping_lncRNA
TU113070	ENSSSCG00000015247	SenseOverlapping_lncRNA
TU113077		Intergenic_LncRNA
TU113078		Intergenic_LncRNA
TU1131		Intergenic_LncRNA
TU11310		Intergenic_LncRNA
TU113109		Intergenic_LncRNA
TU11311		Others
TU113118		Intergenic_LncRNA
TU113124		Intergenic_LncRNA
TU113136		Intergenic_LncRNA
TU113142		Intergenic_LncRNA
TU11315	ENSSSCG00000005773	Antisense_lncRNA
TU113191		Intergenic_LncRNA
TU113197	ENSSSCG00000024613	Antisense_lncRNA
TU113202	ENSSSCG00000024613	Antisense_lncRNA
TU113204		Intergenic_LncRNA
TU113208		Intergenic_LncRNA
TU113212		Intergenic_LncRNA
TU113233	ENSSSCG00000022759	SenseOverlapping_lncRNA
TU113241	ENSSSCG00000015267	Antisense_lncRNA
TU113252		Intergenic_LncRNA
TU113260		Intergenic_LncRNA
TU113265		Intergenic_LncRNA
TU113266	ENSSSCG00000015271	Antisense_lncRNA
TU113267	ENSSSCG00000015271	Antisense_lncRNA
TU113268	ENSSSCG00000015271	Antisense_lncRNA
TU113279	ENSSSCG00000015274	SenseOverlapping_lncRNA
TU113287	ENSSSCG00000015274	SenseOverlapping_lncRNA
TU113288	ENSSSCG00000015274	SenseOverlapping_lncRNA
TU113290	ENSSSCG00000015274	SenseOverlapping_lncRNA
TU113305	ENSSSCG00000028069	SenseOverlapping_lncRNA
TU113315	ENSSSCG00000015273	Antisense_lncRNA
TU113320		Others
TU113334		Intergenic_LncRNA
TU113350	ENSSSCG00000015282	Antisense_lncRNA
TU113351	ENSSSCG00000015282	Antisense_lncRNA
TU113383		Intergenic_LncRNA
TU113384		Intergenic_LncRNA
TU113385		Intergenic_LncRNA
TU113397		Intergenic_LncRNA
TU113399		Intergenic_LncRNA
TU1134	ENSSSCG00000004133	Antisense_lncRNA
TU113434	ENSSSCG00000021487	Convergent_LncRNA
TU113435		Intergenic_LncRNA
TU113443	ENSSSCG00000026547	Antisense_lncRNA
TU113449	ENSSSCG00000022398	Convergent_LncRNA
TU113450		Intergenic_LncRNA
TU113451	ENSSSCG00000022398	Convergent_LncRNA
TU113519		Intergenic_LncRNA
TU113535		Intergenic_LncRNA
TU113538		Intergenic_LncRNA
TU113547		Intergenic_LncRNA
TU113548		Intergenic_LncRNA
TU113554		Intergenic_LncRNA
TU113555		Intergenic_LncRNA
TU113556		Intergenic_LncRNA
TU113571		Intergenic_LncRNA
TU113581	ENSSSCG00000015660	SenseOverlapping_lncRNA
TU113585		Intergenic_LncRNA
TU113607		Intergenic_LncRNA
TU113630		Intergenic_LncRNA
TU113632	ENSSSCG00000015299	Convergent_LncRNA
TU113651	ENSSSCG00000015302	SenseOverlapping_lncRNA
TU11366		Intergenic_LncRNA
TU113673		Intergenic_LncRNA
TU113685		Intergenic_LncRNA
TU113722	ENSSSCG00000015313	Antisense_lncRNA
TU113723	ENSSSCG00000015314	SenseOverlapping_lncRNA
TU11373		Intergenic_LncRNA
TU11374		Intergenic_LncRNA
TU113740	ENSSSCG00000015316	Antisense_lncRNA
TU11376		Intergenic_LncRNA
TU113761	ENSSSCG00000015316	SenseOverlapping_lncRNA
TU113764	ENSSSCG00000015315	Antisense_lncRNA
TU113771	ENSSSCG00000015318	Antisense_lncRNA
TU113772	ENSSSCG00000015318	Antisense_lncRNA
TU113774	ENSSSCG00000015318	SenseOverlapping_lncRNA
TU113777		Intergenic_LncRNA
TU113780		Intergenic_LncRNA
TU113781		Intergenic_LncRNA
TU113783		Intergenic_LncRNA
TU113784		Intergenic_LncRNA
TU113785		Intergenic_LncRNA
TU113786		Intergenic_LncRNA
TU113787		Intergenic_LncRNA
TU113790		Intergenic_LncRNA
TU113797		Intergenic_LncRNA
TU113827		Others
TU113836		Intergenic_LncRNA
TU113839		Intergenic_LncRNA
TU113846	ENSSSCG00000015325	Divergent_LncRNA
TU113851	ENSSSCG00000015325	Divergent_LncRNA
TU113853	ENSSSCG00000015325	Divergent_LncRNA
TU113863	ENSSSCG00000015326	Divergent_LncRNA
TU113893		Intergenic_LncRNA
TU113894		Others
TU113899		Intergenic_LncRNA
TU113901		Intergenic_LncRNA
TU113902		Intergenic_LncRNA
TU113905		Intergenic_LncRNA
TU113908		Intergenic_LncRNA
TU113909		Intergenic_LncRNA
TU113910		Intergenic_LncRNA
TU113911		Intergenic_LncRNA
TU113912	ENSSSCG00000023414	Antisense_lncRNA
TU113954		Intergenic_LncRNA
TU113968	ENSSSCG00000015341	SenseOverlapping_lncRNA
TU113991		Intergenic_LncRNA
TU113992		Intergenic_LncRNA
TU114000		Intergenic_LncRNA
TU114031		Intergenic_LncRNA
TU114032		Intergenic_LncRNA
TU114055		Intergenic_LncRNA
TU114057		Intergenic_LncRNA
TU114066	ENSSSCG00000026722	Antisense_lncRNA
TU114067		Intergenic_LncRNA
TU11410		Intergenic_LncRNA
TU114102		Intergenic_LncRNA
TU114118	ENSSSCG00000015352	Divergent_LncRNA
TU114120		Intergenic_LncRNA
TU114121		Intergenic_LncRNA
TU11413		Intergenic_LncRNA
TU114140		Intergenic_LncRNA
TU114151		Intergenic_LncRNA
TU114167	ENSSSCG00000015360	SenseOverlapping_lncRNA
TU114168		Intergenic_LncRNA
TU114169		Others
TU114170	ENSSSCG00000023118	SenseOverlapping_lncRNA
TU114174		Intergenic_LncRNA
TU114180	ENSSSCG00000015362	SenseOverlapping_lncRNA
TU114199		Others
TU114202	ENSSSCG00000024761	Divergent_LncRNA
TU114216		Intergenic_LncRNA
TU114219		Intergenic_LncRNA
TU114221		Intergenic_LncRNA
TU114222		Intergenic_LncRNA
TU11423	ENSSSCG00000005828	Divergent_LncRNA
TU114260		Intergenic_LncRNA
TU114263	ENSSSCG00000015375	SenseOverlapping_lncRNA
TU114266		Intergenic_LncRNA
TU114277		Intergenic_LncRNA
TU114295	ENSSSCG00000015380	Antisense_lncRNA
TU114296	ENSSSCG00000015379	SenseOverlapping_lncRNA
TU114309	ENSSSCG00000015379	Antisense_lncRNA
TU114311	ENSSSCG00000015379	Antisense_lncRNA
TU114315	ENSSSCG00000015379	Antisense_lncRNA
TU11432	ENSSSCG00000005829	Antisense_lncRNA
TU114322	ENSSSCG00000015383	Antisense_lncRNA
TU114343		Intergenic_LncRNA
TU114344	ENSSSCG00000027850	Antisense_lncRNA
TU114357		Intergenic_LncRNA
[truncated: 14,161 more rows]
