# Supplementary material for: Global Long Noncoding RNA and mRNA Expression Changes between Prenatal and Neonatal Lung Tissue in Pigs
Source: Genes (Basel). 2018 Sep 5;9(9):443. doi: 10.3390/genes9090443 (PMC6162397; doi:10.3390/genes9090443)
Supplement: Supplementary file 1 [file genes-09-00443-s001.zip › Table S7 Loci informations of the lncRNA-mRNA pair.xlsx]

## Sheet: Sheet1
Table S7 Loci informations of the lncRNA-mRNA pair
Gene Name	Chromosome	Seq information	Start Site	End Site	Strand
TU64359	2	transcript	148043887	148046077	+
	2	exon	148043887	148044267	+
	2	exon	148045855	148046077	+
HB-EGF	2	gene	148046706	148058378	-
	2	transcript	148046706	148058378	-
	2	exon	148058046	148058378	-
	2	CDS	148058046	148058091	-
	2	start_codon	148058089	148058091	-
	2	exon	148057668	148057841	-
	2	CDS	148057668	148057841	-
	2	exon	148054288	148054301	-
	2	CDS	148054288	148054301	-
	2	exon	148054125	148054285	-
	2	CDS	148054125	148054285	-
	2	exon	148048470	148048625	-
	2	CDS	148048470	148048625	-
	2	exon	148047611	148047701	-
	2	CDS	148047632	148047701	-
	2	stop_codon	148047629	148047631	-
	2	exon	148046706	148047268	-
	2	UTR	148058092	148058378	-
	2	UTR	148047611	148047628	-
	2	UTR	148046706	148047268	-
